# Supplementary material for: IL-10-producing Th1 cells possess a distinct molecular signature in malaria
Source: J Clin Invest. 2023 Jan 3;133(1):e153733. doi: 10.1172/JCI153733 (PMC9797345; doi:10.1172/JCI153733)
Supplement: Supplemental table 1 [file jci-133-153733-s009.xlsx]

## Sheet: CHMI Tr1vsTh1_matched
EnsemblID	Associated.Gene.Name	Gene.Biotype	Chromosome.Name	Gene.Start..bp.	Gene.End..bp.	Strand	Description	logFC	logCPM	LR	PValue	Padj
ENSG00000136634	IL10	protein_coding	1	206940947	206945839	-1	interleukin 10 [Source:HGNC Symbol;Acc:5962]	3.27334	10.6047	370.391	1.54e-82	1.88e-78
ENSG00000173706	HEG1	protein_coding	3	124684554	124774802	-1	HEG homolog 1 (zebrafish) [Source:HGNC Symbol;Acc:29227]	-1.13456	6.70261	148.008	4.73e-34	2.89e-30
ENSG00000064393	HIPK2	protein_coding	7	139246316	139477577	-1	homeodomain interacting protein kinase 2 [Source:HGNC Symbol;Acc:14402]	-1.18951	5.82414	131.59	1.84e-30	7.49e-27
ENSG00000085563	ABCB1	protein_coding	7	87133175	87342611	-1	ATP-binding cassette, sub-family B (MDR/TAP), member 1 [Source:HGNC Symbol;Acc:40]	-1.62565	4.94213	123.455	1.11e-28	3.39e-25
ENSG00000184584	TMEM173	protein_coding	5	138855119	138862520	-1	transmembrane protein 173 [Source:HGNC Symbol;Acc:27962]	0.861722	7.52835	109.1	1.54e-25	3.77e-22
ENSG00000163599	CTLA4	protein_coding	2	204732509	204738683	1	cytotoxic T-lymphocyte-associated protein 4 [Source:HGNC Symbol;Acc:2505]	0.980725	8.75526	102.29	4.8e-24	9.77e-21
ENSG00000011590	ZBTB32	protein_coding	19	36195429	36207940	1	zinc finger and BTB domain containing 32 [Source:HGNC Symbol;Acc:16763]	0.81962	6.3028	92.5266	6.64e-22	1.16e-18
ENSG00000171777	RASGRP4	protein_coding	19	38899695	38916945	-1	RAS guanyl releasing protein 4 [Source:HGNC Symbol;Acc:18958]	1.6222	3.44779	88.6576	4.69e-21	7.17e-18
ENSG00000121966	CXCR4	protein_coding	2	136871919	136875735	-1	chemokine (C-X-C motif) receptor 4 [Source:HGNC Symbol;Acc:2561]	-0.740473	7.75826	84.6747	3.52e-20	4.78e-17
ENSG00000167244	IGF2	protein_coding	11	2150342	2182439	-1	insulin-like growth factor 2 (somatomedin A) [Source:HGNC Symbol;Acc:5466]	-1.05497	6.06056	72.6649	1.54e-17	1.88e-14
ENSG00000179820	MYADM	protein_coding	19	54369477	54379691	1	myeloid-associated differentiation marker [Source:HGNC Symbol;Acc:7544]	-0.691957	6.44994	72.1586	1.99e-17	2.21e-14
ENSG00000164171	ITGA2	protein_coding	5	52285156	52390609	1	integrin, alpha 2 (CD49B, alpha 2 subunit of VLA-2 receptor) [Source:HGNC Symbol;Acc:6137]	-0.71896	6.67988	70.809	3.94e-17	4.01e-14
ENSG00000137801	THBS1	protein_coding	15	39873280	39891667	1	thrombospondin 1 [Source:HGNC Symbol;Acc:11785]	-1.05741	5.22948	68.7689	1.11e-16	1.04e-13
ENSG00000170421	KRT8	protein_coding	12	53290971	53343738	-1	keratin 8 [Source:HGNC Symbol;Acc:6446]	1.75018	6.4292	66.9853	2.74e-16	2.39e-13
ENSG00000116741	RGS2	protein_coding	1	192778169	192781403	1	regulator of G-protein signaling 2, 24kDa [Source:HGNC Symbol;Acc:9998]	-0.915631	6.88171	64.5299	9.51e-16	7.75e-13
ENSG00000007264	MATK	protein_coding	19	3777971	3802127	-1	megakaryocyte-associated tyrosine kinase [Source:HGNC Symbol;Acc:6906]	-0.748131	6.39702	62.2586	3.01e-15	2.17e-12
ENSG00000111057	KRT18	protein_coding	12	53342655	53346685	1	keratin 18 [Source:HGNC Symbol;Acc:6430]	1.65826	6.02191	62.3377	2.89e-15	2.17e-12
ENSG00000009790	TRAF3IP3	protein_coding	1	209929377	209955668	1	TRAF3 interacting protein 3 [Source:HGNC Symbol;Acc:30766]	0.88992	5.58784	59.1709	1.45e-14	9.81e-12
ENSG00000183598	HIST2H3D	protein_coding	1	149784826	149785236	-1	histone cluster 2, H3d [Source:HGNC Symbol;Acc:25311]	1.71435	3.21444	58.8462	1.7e-14	1.1e-11
ENSG00000162924	REL	protein_coding	2	61108656	61150645	1	v-rel reticuloendotheliosis viral oncogene homolog (avian) [Source:HGNC Symbol;Acc:9954]	-0.762652	7.81688	58.2254	2.34e-14	1.43e-11
ENSG00000143184	XCL1	protein_coding	1	168545711	168551315	1	chemokine (C motif) ligand 1 [Source:HGNC Symbol;Acc:10645]	-1.18641	7.2175	57.4797	3.41e-14	1.99e-11
ENSG00000113448	PDE4D	protein_coding	5	58264865	59817947	-1	phosphodiesterase 4D, cAMP-specific [Source:HGNC Symbol;Acc:8783]	-0.618919	6.99231	55.6662	8.59e-14	4.77e-11
ENSG00000232810	TNF	protein_coding	6	31543344	31546113	1	tumor necrosis factor [Source:HGNC Symbol;Acc:11892]	-0.770857	9.05737	54.443	1.6e-13	8.5e-11
ENSG00000143322	ABL2	protein_coding	1	179068462	179198819	-1	v-abl Abelson murine leukemia viral oncogene homolog 2 [Source:HGNC Symbol;Acc:77]	-0.638909	7.37247	53.3825	2.75e-13	1.38e-10
ENSG00000182568	SATB1	protein_coding	3	18386864	18487080	-1	SATB homeobox 1 [Source:HGNC Symbol;Acc:10541]	-0.759882	8.37989	53.3324	2.82e-13	1.38e-10
ENSG00000125430	HS3ST3B1	protein_coding	17	14204400	14252721	1	heparan sulfate (glucosamine) 3-O-sulfotransferase 3B1 [Source:HGNC Symbol;Acc:5198]	0.662258	5.52083	52.9849	3.36e-13	1.52e-10
ENSG00000196839	ADA	protein_coding	20	43248163	43280874	-1	adenosine deaminase [Source:HGNC Symbol;Acc:186]	0.675484	6.68732	53.0341	3.28e-13	1.52e-10
ENSG00000112182	BACH2	protein_coding	6	90636248	91006627	-1	BTB and CNC homology 1, basic leucine zipper transcription factor 2 [Source:HGNC Symbol;Acc:14078]	-0.594063	8.46531	51.7604	6.27e-13	2.74e-10
ENSG00000182611	HIST1H2AJ	protein_coding	6	27782112	27782607	-1	histone cluster 1, H2aj [Source:HGNC Symbol;Acc:4727]	2.31705	2.27134	51.2582	8.1e-13	3.41e-10
ENSG00000124171	PARD6B	protein_coding	20	49348081	49373332	1	par-6 partitioning defective 6 homolog beta (C. elegans) [Source:HGNC Symbol;Acc:16245]	1.36469	4.57207	50.6766	1.09e-12	4.44e-10
ENSG00000164399	IL3	protein_coding	5	131396222	131398897	1	interleukin 3 (colony-stimulating factor, multiple) [Source:HGNC Symbol;Acc:6011]	-0.991587	8.20067	50.4875	1.2e-12	4.73e-10
ENSG00000172530	BANP	protein_coding	16	87982850	88152028	1	BTG3 associated nuclear protein [Source:HGNC Symbol;Acc:13450]	0.639444	5.973	49.3443	2.15e-12	8.2e-10
ENSG00000196428	TSC22D2	protein_coding	3	150126122	150177903	1	TSC22 domain family, member 2 [Source:HGNC Symbol;Acc:29095]	-0.739181	8.20264	48.9954	2.57e-12	9.5e-10
ENSG00000160791	CCR5	protein_coding	3	46411633	46417697	1	chemokine (C-C motif) receptor 5 (gene/pseudogene) [Source:HGNC Symbol;Acc:1606]	0.671705	5.85701	48.2972	3.66e-12	1.32e-09
ENSG00000125735	TNFSF14	protein_coding	19	6663148	6670599	-1	tumor necrosis factor (ligand) superfamily, member 14 [Source:HGNC Symbol;Acc:11930]	-0.873638	9.33177	48.0591	4.14e-12	1.44e-09
ENSG00000117036	ETV3	protein_coding	1	157090983	157108266	-1	ets variant 3 [Source:HGNC Symbol;Acc:3492]	-0.836937	7.73074	47.5021	5.49e-12	1.87e-09
ENSG00000171345	KRT19	protein_coding	17	39679869	39684560	-1	keratin 19 [Source:HGNC Symbol;Acc:6436]	1.82055	4.53629	47.3746	5.86e-12	1.94e-09
ENSG00000256018	HIST1H3G	protein_coding	6	26271146	26271612	-1	histone cluster 1, H3g [Source:HGNC Symbol;Acc:4772]	1.91022	2.37107	45.9925	1.19e-11	3.82e-09
ENSG00000177374	HIC1	protein_coding	17	1957448	1962980	1	hypermethylated in cancer 1 [Source:HGNC Symbol;Acc:4909]	-0.772903	6.94369	45.6527	1.41e-11	4.42e-09
ENSG00000089692	LAG3	protein_coding	12	6881678	6887621	1	lymphocyte-activation gene 3 [Source:HGNC Symbol;Acc:6476]	0.693744	6.41621	45.5294	1.5e-11	4.59e-09
ENSG00000198576	ARC	protein_coding	8	143692405	143696833	-1	activity-regulated cytoskeleton-associated protein [Source:HGNC Symbol;Acc:648]	-1.33529	9.21754	45.4334	1.58e-11	4.71e-09
ENSG00000161835	GRASP	protein_coding	12	52400724	52409673	1	GRP1 (general receptor for phosphoinositides 1)-associated scaffold protein [Source:HGNC Symbol;Acc:18707]	-0.75443	5.7158	45.0892	1.88e-11	5.48e-09
ENSG00000180628	PCGF5	protein_coding	10	92979908	93044088	1	polycomb group ring finger 5 [Source:HGNC Symbol;Acc:28264]	-0.564418	7.48105	44.9924	1.98e-11	5.62e-09
ENSG00000114473	IQCG	protein_coding	3	197615946	197687013	-1	IQ motif containing G [Source:HGNC Symbol;Acc:25251]	-0.715043	6.08705	44.8778	2.1e-11	5.82e-09
ENSG00000153234	NR4A2	protein_coding	2	157180944	157198860	-1	nuclear receptor subfamily 4, group A, member 2 [Source:HGNC Symbol;Acc:7981]	-0.775553	7.63487	44.6689	2.33e-11	6.34e-09
ENSG00000185950	IRS2	protein_coding	13	110406184	110438915	-1	insulin receptor substrate 2 [Source:HGNC Symbol;Acc:6126]	-1.08518	5.52999	44.5356	2.5e-11	6.64e-09
ENSG00000127318	IL22	protein_coding	12	68642022	68647387	-1	interleukin 22 [Source:HGNC Symbol;Acc:14900]	-1.18977	9.5294	44.3489	2.75e-11	7.11e-09
ENSG00000183941	HIST2H4A	protein_coding	1	149804221	149811339	1	histone cluster 2, H4a [Source:HGNC Symbol;Acc:4794]	1.50503	3.05397	44.3172	2.79e-11	7.11e-09
ENSG00000184357	HIST1H1B	protein_coding	6	27834570	27835359	-1	histone cluster 1, H1b [Source:HGNC Symbol;Acc:4719]	1.7352	3.17654	43.9808	3.32e-11	8.27e-09
ENSG00000164400	CSF2	protein_coding	5	131409483	131411859	1	colony stimulating factor 2 (granulocyte-macrophage) [Source:HGNC Symbol;Acc:2434]	-0.912765	9.13638	43.5393	4.16e-11	1.02e-08
ENSG00000134107	BHLHE40	protein_coding	3	5020801	5027008	1	basic helix-loop-helix family, member e40 [Source:HGNC Symbol;Acc:1046]	-0.626443	9.48682	43.2825	4.74e-11	1.14e-08
ENSG00000122877	EGR2	protein_coding	10	64571756	64679660	-1	early growth response 2 [Source:HGNC Symbol;Acc:3239]	-0.650801	10.3913	42.477	7.15e-11	1.65e-08
ENSG00000164398	ACSL6	protein_coding	5	131142683	131347936	-1	acyl-CoA synthetase long-chain family member 6 [Source:HGNC Symbol;Acc:16496]	-0.866074	6.28131	42.3725	7.54e-11	1.65e-08
ENSG00000203811	HIST2H3C	protein_coding	1	149811110	149812765	-1	histone cluster 2, H3c [Source:HGNC Symbol;Acc:20503]	1.50937	2.63725	42.3634	7.58e-11	1.65e-08
ENSG00000203852	HIST2H3A	protein_coding	1	149824181	149825836	1	histone cluster 2, H3a [Source:HGNC Symbol;Acc:20505]	1.50937	2.63725	42.3808	7.51e-11	1.65e-08
ENSG00000204217	BMPR2	protein_coding	2	203241659	203432474	1	bone morphogenetic protein receptor, type II (serine/threonine kinase) [Source:HGNC Symbol;Acc:1078]	-0.669094	6.02186	42.4599	7.21e-11	1.65e-08
ENSG00000124575	HIST1H1D	protein_coding	6	26234440	26235216	-1	histone cluster 1, H1d [Source:HGNC Symbol;Acc:4717]	1.9367	3.00443	41.9504	9.36e-11	2.01e-08
ENSG00000105329	TGFB1	protein_coding	19	41807492	41859816	-1	transforming growth factor, beta 1 [Source:HGNC Symbol;Acc:11766]	-0.656907	10.2541	41.2621	1.33e-10	2.81e-08
ENSG00000122861	PLAU	protein_coding	10	75668935	75677255	1	plasminogen activator, urokinase [Source:HGNC Symbol;Acc:9052]	-1.04005	4.08224	41.1556	1.41e-10	2.91e-08
ENSG00000166592	RRAD	protein_coding	16	66955582	66959547	-1	Ras-related associated with diabetes [Source:HGNC Symbol;Acc:10446]	-0.789524	5.42054	40.0345	2.5e-10	5.08e-08
ENSG00000080561	MID2	protein_coding	X	107068985	107170423	1	midline 2 [Source:HGNC Symbol;Acc:7096]	-0.838979	5.73832	39.9633	2.59e-10	5.18e-08
ENSG00000005339	CREBBP	protein_coding	16	3775055	3930727	-1	CREB binding protein [Source:HGNC Symbol;Acc:2348]	-0.479438	7.5508	39.9071	2.66e-10	5.25e-08
ENSG00000127334	DYRK2	protein_coding	12	68042118	68059186	1	dual-specificity tyrosine-(Y)-phosphorylation regulated kinase 2 [Source:HGNC Symbol;Acc:3093]	-0.543906	7.0761	39.581	3.15e-10	6.11e-08
ENSG00000039068	CDH1	protein_coding	16	68771128	68869445	1	cadherin 1, type 1, E-cadherin (epithelial) [Source:HGNC Symbol;Acc:1748]	1.20494	3.36864	39.047	4.14e-10	7.9e-08
ENSG00000177663	IL17RA	protein_coding	22	17565844	17596583	1	interleukin 17 receptor A [Source:HGNC Symbol;Acc:5985]	-0.476624	7.09818	38.9944	4.25e-10	7.99e-08
ENSG00000243696	MUSTN1	protein_coding	3	52847298	52874278	-1	musculoskeletal, embryonic nuclear protein 1 [Source:HGNC Symbol;Acc:22144]	0.98624	5.4249	38.7459	4.83e-10	8.94e-08
ENSG00000111537	IFNG	protein_coding	12	68548548	68553527	-1	interferon, gamma [Source:HGNC Symbol;Acc:5438]	-0.694945	13.8255	38.4206	5.7e-10	1.04e-07
ENSG00000081059	TCF7	protein_coding	5	133450402	133487556	1	transcription factor 7 (T-cell specific, HMG-box) [Source:HGNC Symbol;Acc:11639]	-0.544047	7.93727	37.8898	7.49e-10	1.34e-07
ENSG00000184613	NELL2	protein_coding	12	44902058	45315631	-1	NEL-like 2 (chicken) [Source:HGNC Symbol;Acc:7751]	-1.25655	3.31095	37.8709	7.56e-10	1.34e-07
ENSG00000143185	XCL2	protein_coding	1	168510003	168513235	-1	chemokine (C motif) ligand 2 [Source:HGNC Symbol;Acc:10646]	-1.23416	7.29351	37.7974	7.85e-10	1.37e-07
ENSG00000115457	IGFBP2	protein_coding	2	217497551	217529159	1	insulin-like growth factor binding protein 2, 36kDa [Source:HGNC Symbol;Acc:5471]	2.40915	1.31026	37.659	8.43e-10	1.44e-07
ENSG00000150938	CRIM1	protein_coding	2	36583069	36778278	1	cysteine rich transmembrane BMP regulator 1 (chordin-like) [Source:HGNC Symbol;Acc:2359]	-0.528181	7.04756	37.6404	8.51e-10	1.44e-07
ENSG00000071205	ARHGAP10	protein_coding	4	148653214	148993931	1	Rho GTPase activating protein 10 [Source:HGNC Symbol;Acc:26099]	1.10652	3.45295	37.5227	9.04e-10	1.49e-07
ENSG00000151835	SACS	protein_coding	13	23902965	24007841	-1	spastic ataxia of Charlevoix-Saguenay (sacsin) [Source:HGNC Symbol;Acc:10519]	-0.754024	9.18008	37.5449	8.93e-10	1.49e-07
ENSG00000178199	ZC3H12D	protein_coding	6	149768794	149806197	-1	zinc finger CCCH-type containing 12D [Source:HGNC Symbol;Acc:21175]	0.510431	7.81238	37.3895	9.67e-10	1.58e-07
ENSG00000130244	FAM98C	protein_coding	19	38893775	38899728	1	family with sequence similarity 98, member C [Source:HGNC Symbol;Acc:27119]	0.950944	4.1815	37.2832	1.02e-09	1.62e-07
ENSG00000131981	LGALS3	protein_coding	14	55590828	55612126	1	lectin, galactoside-binding, soluble, 3 [Source:HGNC Symbol;Acc:6563]	0.931622	4.36109	37.2964	1.01e-09	1.62e-07
ENSG00000154429	CCSAP	protein_coding	1	229456758	229479041	-1	centriole, cilia and spindle-associated protein [Source:HGNC Symbol;Acc:29578]	-0.678908	5.62775	37.2471	1.04e-09	1.63e-07
ENSG00000054793	ATP9A	protein_coding	20	50213053	50385173	-1	ATPase, class II, type 9A [Source:HGNC Symbol;Acc:13540]	0.913862	4.27434	37.1635	1.09e-09	1.66e-07
ENSG00000144290	SLC4A10	protein_coding	2	162280843	162841792	1	solute carrier family 4, sodium bicarbonate transporter, member 10 [Source:HGNC Symbol;Acc:13811]	-1.6532	2.91366	37.1867	1.07e-09	1.66e-07
ENSG00000171316	CHD7	protein_coding	8	61591337	61779465	1	chromodomain helicase DNA binding protein 7 [Source:HGNC Symbol;Acc:20626]	-0.658724	6.7666	37.1235	1.11e-09	1.67e-07
ENSG00000167642	SPINT2	protein_coding	19	38734675	38783254	1	serine peptidase inhibitor, Kunitz type, 2 [Source:HGNC Symbol;Acc:11247]	1.25678	3.56171	36.8149	1.3e-09	1.94e-07
ENSG00000169641	LUZP1	protein_coding	1	23410516	23504301	-1	leucine zipper protein 1 [Source:HGNC Symbol;Acc:14985]	-0.497753	7.61344	36.0636	1.91e-09	2.81e-07
ENSG00000162711	NLRP3	protein_coding	1	247579458	247612410	1	NLR family, pyrin domain containing 3 [Source:HGNC Symbol;Acc:16400]	-1.27139	5.03232	35.7491	2.24e-09	3.27e-07
ENSG00000135077	HAVCR2	protein_coding	5	156512843	156569880	-1	hepatitis A virus cellular receptor 2 [Source:HGNC Symbol;Acc:18437]	0.796773	6.76814	35.6538	2.36e-09	3.39e-07
ENSG00000263203	CHTF8	protein_coding	16	69152757	69154331	-1		-7.50193	0.0435027	35.4234	2.65e-09	3.77e-07
ENSG00000124942	AHNAK	protein_coding	11	62201016	62323719	-1	AHNAK nucleoprotein [Source:HGNC Symbol;Acc:347]	-0.664123	8.26623	35.2326	2.93e-09	4.11e-07
ENSG00000013619	MAMLD1	protein_coding	X	149529689	149682448	1	mastermind-like domain containing 1 [Source:HGNC Symbol;Acc:2568]	-0.594743	5.79463	35.1825	3e-09	4.17e-07
ENSG00000196218	RYR1	protein_coding	19	38924339	39078204	1	ryanodine receptor 1 (skeletal) [Source:HGNC Symbol;Acc:10483]	0.978518	3.66779	35.0022	3.29e-09	4.52e-07
ENSG00000008256	CYTH3	protein_coding	7	6201407	6312275	-1	cytohesin 3 [Source:HGNC Symbol;Acc:9504]	-0.783012	5.41165	34.5332	4.19e-09	5.69e-07
ENSG00000145649	GZMA	protein_coding	5	54398476	54406080	1	granzyme A (granzyme 1, cytotoxic T-lymphocyte-associated serine esterase 3) [Source:HGNC Symbol;Acc:4708]	0.809427	6.22794	34.4578	4.36e-09	5.85e-07
ENSG00000104518	GSDMD	protein_coding	8	144635377	144645232	1	gasdermin D [Source:HGNC Symbol;Acc:25697]	0.565824	5.14736	34.1397	5.13e-09	6.81e-07
ENSG00000175352	NRIP3	protein_coding	11	9002123	9025596	-1	nuclear receptor interacting protein 3 [Source:HGNC Symbol;Acc:1167]	-0.830492	5.19105	34.0691	5.32e-09	6.92e-07
ENSG00000182217	HIST2H4B	protein_coding	1	149825607	149832714	-1	histone cluster 2, H4b [Source:HGNC Symbol;Acc:29607]	1.45952	3.15609	34.0738	5.31e-09	6.92e-07
ENSG00000169991	IFFO2	protein_coding	1	19230775	19283180	-1	intermediate filament family orphan 2 [Source:HGNC Symbol;Acc:27006]	-0.610485	7.23764	34.0037	5.5e-09	7.08e-07
ENSG00000124225	PMEPA1	protein_coding	20	56223448	56286592	-1	prostate transmembrane protein, androgen induced 1 [Source:HGNC Symbol;Acc:14107]	-0.763738	7.6906	33.7017	6.42e-09	8.18e-07
ENSG00000160182	TFF1	protein_coding	21	43782391	43786703	-1	trefoil factor 1 [Source:HGNC Symbol;Acc:11755]	1.38904	2.7611	33.6014	6.76e-09	8.52e-07
ENSG00000113916	BCL6	protein_coding	3	187439165	187463515	-1	B-cell CLL/lymphoma 6 [Source:HGNC Symbol;Acc:1001]	-0.591888	7.41049	33.5773	6.85e-09	8.54e-07
ENSG00000143365	RORC	protein_coding	1	151778547	151804348	-1	RAR-related orphan receptor C [Source:HGNC Symbol;Acc:10260]	-0.557456	7.22919	33.5146	7.07e-09	8.73e-07
ENSG00000184384	MAML2	protein_coding	11	95709762	96076382	-1	mastermind-like 2 (Drosophila) [Source:HGNC Symbol;Acc:16259]	-0.738951	6.54688	33.4668	7.25e-09	8.81e-07
ENSG00000196208	GREB1	protein_coding	2	11674242	11782914	1	growth regulation by estrogen in breast cancer 1 [Source:HGNC Symbol;Acc:24885]	2.04704	2.25491	33.4578	7.28e-09	8.81e-07
ENSG00000119669	IRF2BPL	protein_coding	14	77490888	77495034	-1	interferon regulatory factor 2 binding protein-like [Source:HGNC Symbol;Acc:14282]	-0.736394	6.72477	33.3176	7.83e-09	9.2e-07
ENSG00000124693	HIST1H3B	protein_coding	6	26031817	26032288	-1	histone cluster 1, H3b [Source:HGNC Symbol;Acc:4776]	1.767	2.6903	33.3256	7.8e-09	9.2e-07
ENSG00000149311	ATM	protein_coding	11	108093211	108239829	1	ataxia telangiectasia mutated [Source:HGNC Symbol;Acc:795]	-0.579044	6.12334	33.3383	7.74e-09	9.2e-07
ENSG00000185022	MAFF	protein_coding	22	38597889	38612518	1	v-maf musculoaponeurotic fibrosarcoma oncogene homolog F (avian) [Source:HGNC Symbol;Acc:6780]	-0.468877	7.23886	33.1691	8.45e-09	9.83e-07
ENSG00000164211	STARD4	protein_coding	5	110831731	110848288	-1	StAR-related lipid transfer (START) domain containing 4 [Source:HGNC Symbol;Acc:18058]	-0.511268	7.18728	33.1128	8.7e-09	1e-06
ENSG00000184014	DENND5A	protein_coding	11	9160372	9286937	-1	DENN/MADD domain containing 5A [Source:HGNC Symbol;Acc:19344]	-0.73373	5.8924	33.0168	9.14e-09	1.04e-06
ENSG00000124762	CDKN1A	protein_coding	6	36644305	36655116	1	cyclin-dependent kinase inhibitor 1A (p21, Cip1) [Source:HGNC Symbol;Acc:1784]	-0.603276	8.79061	32.9009	9.7e-09	1.1e-06
ENSG00000019144	PHLDB1	protein_coding	11	118477155	118528741	1	pleckstrin homology-like domain, family B, member 1 [Source:HGNC Symbol;Acc:23697]	-0.607483	7.03515	32.7309	1.06e-08	1.19e-06
ENSG00000153317	ASAP1	protein_coding	8	131064353	131455906	-1	ArfGAP with SH3 domain, ankyrin repeat and PH domain 1 [Source:HGNC Symbol;Acc:2720]	-0.42829	7.21407	32.611	1.13e-08	1.25e-06
ENSG00000153250	RBMS1	protein_coding	2	161128662	161350305	-1	RNA binding motif, single stranded interacting protein 1 [Source:HGNC Symbol;Acc:9907]	-0.583798	7.87846	32.506	1.19e-08	1.31e-06
ENSG00000145390	USP53	protein_coding	4	120133742	120216672	1	ubiquitin specific peptidase 53 [Source:HGNC Symbol;Acc:29255]	-0.547835	5.42011	32.4312	1.23e-08	1.35e-06
ENSG00000134250	NOTCH2	protein_coding	1	120454176	120612240	-1	notch 2 [Source:HGNC Symbol;Acc:7882]	-0.53558	7.75771	32.3593	1.28e-08	1.39e-06
ENSG00000136689	IL1RN	protein_coding	2	113864791	113891593	1	interleukin 1 receptor antagonist [Source:HGNC Symbol;Acc:6000]	-1.11519	3.77086	32.2688	1.34e-08	1.43e-06
ENSG00000168298	HIST1H1E	protein_coding	6	26156559	26157343	1	histone cluster 1, H1e [Source:HGNC Symbol;Acc:4718]	1.81887	2.1225	32.2704	1.34e-08	1.43e-06
ENSG00000100731	PCNX	protein_coding	14	71374122	71582099	1	pecanex homolog (Drosophila) [Source:HGNC Symbol;Acc:19740]	-0.442671	7.26754	32.1765	1.41e-08	1.48e-06
ENSG00000049768	FOXP3	protein_coding	X	49106897	49121288	-1	forkhead box P3 [Source:HGNC Symbol;Acc:6106]	0.656262	5.25395	31.9467	1.58e-08	1.66e-06
ENSG00000111799	COL12A1	protein_coding	6	75794042	75915767	-1	collagen, type XII, alpha 1 [Source:HGNC Symbol;Acc:2188]	2.04874	1.79107	31.7092	1.79e-08	1.85e-06
ENSG00000143889	HNRPLL	protein_coding	2	38789120	38830728	-1	heterogeneous nuclear ribonucleoprotein L-like [Source:HGNC Symbol;Acc:25127]	0.437606	7.08283	31.6808	1.82e-08	1.87e-06
ENSG00000113070	HBEGF	protein_coding	5	139712428	139726216	-1	heparin-binding EGF-like growth factor [Source:HGNC Symbol;Acc:3059]	-1.08126	3.90831	31.6063	1.89e-08	1.92e-06
ENSG00000119508	NR4A3	protein_coding	9	102584137	102629173	1	nuclear receptor subfamily 4, group A, member 3 [Source:HGNC Symbol;Acc:7982]	-0.726694	9.30141	31.5427	1.95e-08	1.97e-06
ENSG00000125458	NT5C	protein_coding	17	73126320	73127890	-1	5', 3'-nucleotidase, cytosolic [Source:HGNC Symbol;Acc:17144]	0.663286	4.88541	31.5034	1.99e-08	1.99e-06
ENSG00000139946	PELI2	protein_coding	14	56584532	56768244	1	pellino E3 ubiquitin protein ligase family member 2 [Source:HGNC Symbol;Acc:8828]	-1.05397	3.77172	31.3791	2.12e-08	2.09e-06
ENSG00000159216	RUNX1	protein_coding	21	36160098	37357047	-1	runt-related transcription factor 1 [Source:HGNC Symbol;Acc:10471]	-0.449672	8.37314	31.3766	2.13e-08	2.09e-06
ENSG00000168334	XIRP1	protein_coding	3	39224701	39234087	-1	xin actin-binding repeat containing 1 [Source:HGNC Symbol;Acc:14301]	-0.559334	6.53314	31.332	2.17e-08	2.13e-06
ENSG00000138311	ZNF365	protein_coding	10	64133951	64431771	1	zinc finger protein 365 [Source:HGNC Symbol;Acc:18194]	-0.984328	4.17244	31.0554	2.51e-08	2.41e-06
ENSG00000170379	FAM115C	protein_coding	7	143318043	143427502	1	family with sequence similarity 115, member C [Source:HGNC Symbol;Acc:26878]	0.483077	5.76608	31.0626	2.5e-08	2.41e-06
ENSG00000164626	KCNK5	protein_coding	6	39156749	39197226	-1	potassium channel, subfamily K, member 5 [Source:HGNC Symbol;Acc:6280]	-0.459292	6.39087	30.882	2.74e-08	2.62e-06
ENSG00000134602	MST4	protein_coding	X	131157293	131209971	1	Serine/threonine-protein kinase MST4 [Source:UniProtKB/Swiss-Prot;Acc:Q9P289]	-0.518197	7.10705	30.8532	2.78e-08	2.64e-06
ENSG00000085449	WDFY1	protein_coding	2	224720433	224810104	-1	WD repeat and FYVE domain containing 1 [Source:HGNC Symbol;Acc:20451]	0.467291	6.21579	30.7975	2.86e-08	2.69e-06
ENSG00000133818	RRAS2	protein_coding	11	14299472	14386052	-1	related RAS viral (r-ras) oncogene homolog 2 [Source:HGNC Symbol;Acc:17271]	-0.478957	6.01664	30.7537	2.93e-08	2.73e-06
ENSG00000181915	ADO	protein_coding	10	64564516	64568238	1	2-aminoethanethiol (cysteamine) dioxygenase [Source:HGNC Symbol;Acc:23506]	-0.448762	7.59722	30.7351	2.96e-08	2.74e-06
ENSG00000120738	EGR1	protein_coding	5	137801179	137805004	1	early growth response 1 [Source:HGNC Symbol;Acc:3238]	-0.7885	8.95036	30.5397	3.27e-08	3.01e-06
ENSG00000091409	ITGA6	protein_coding	2	173292082	173371181	1	integrin, alpha 6 [Source:HGNC Symbol;Acc:6142]	-0.883668	5.62271	30.5113	3.32e-08	3.03e-06
ENSG00000055609	MLL3	protein_coding	7	151832010	152133090	-1	myeloid/lymphoid or mixed-lineage leukemia 3 [Source:HGNC Symbol;Acc:13726]	-0.49245	6.55567	30.4114	3.49e-08	3.16e-06
ENSG00000267303	CTD-2369P2.12	protein_coding	19	10426147	10431354	-1		7.33003	0.462089	30.2859	3.73e-08	3.35e-06
ENSG00000074706	IPCEF1	protein_coding	6	154475631	154677926	-1	interaction protein for cytohesin exchange factors 1 [Source:HGNC Symbol;Acc:21204]	0.615034	6.11381	30.1333	4.03e-08	3.6e-06
ENSG00000052795	FNIP2	protein_coding	4	159690290	159829201	1	folliculin interacting protein 2 [Source:HGNC Symbol;Acc:29280]	-0.645621	5.47389	29.9955	4.33e-08	3.78e-06
ENSG00000109436	TBC1D9	protein_coding	4	141541919	141677274	-1	TBC1 domain family, member 9 (with GRAM domain) [Source:HGNC Symbol;Acc:21710]	2.48362	1.11659	29.9943	4.33e-08	3.78e-06
ENSG00000115310	RTN4	protein_coding	2	55199325	55339757	-1	reticulon 4 [Source:HGNC Symbol;Acc:14085]	-0.433365	6.87554	30.0158	4.29e-08	3.78e-06
ENSG00000143333	RGS16	protein_coding	1	182567758	182573543	-1	regulator of G-protein signaling 16 [Source:HGNC Symbol;Acc:9997]	-0.529967	10.0253	29.7669	4.87e-08	4.19e-06
ENSG00000204186	ZDBF2	protein_coding	2	207139387	207179148	1	zinc finger, DBF-type containing 2 [Source:HGNC Symbol;Acc:29313]	-0.728717	5.8446	29.7844	4.83e-08	4.19e-06
ENSG00000113580	NR3C1	protein_coding	5	142657496	142815077	-1	nuclear receptor subfamily 3, group C, member 1 (glucocorticoid receptor) [Source:HGNC Symbol;Acc:7978]	-0.496444	7.90334	29.7154	5e-08	4.28e-06
ENSG00000053747	LAMA3	protein_coding	18	21269407	21535030	1	laminin, alpha 3 [Source:HGNC Symbol;Acc:6483]	-1.92386	2.63608	29.6552	5.16e-08	4.38e-06
ENSG00000069493	CLEC2D	protein_coding	12	9809270	9848413	1	C-type lectin domain family 2, member D [Source:HGNC Symbol;Acc:14351]	0.444561	7.91012	29.5211	5.53e-08	4.66e-06
ENSG00000074266	EED	protein_coding	11	85955586	85989781	1	embryonic ectoderm development [Source:HGNC Symbol;Acc:3188]	0.461662	6.37399	29.4819	5.64e-08	4.72e-06
ENSG00000176624	MEX3C	protein_coding	18	48700920	48744674	-1	mex-3 homolog C (C. elegans) [Source:HGNC Symbol;Acc:28040]	-0.509006	7.53778	29.1486	6.7e-08	5.57e-06
ENSG00000135124	P2RX4	protein_coding	12	121647660	121671909	1	purinergic receptor P2X, ligand-gated ion channel, 4 [Source:HGNC Symbol;Acc:8535]	0.578905	4.9825	29.0659	7e-08	5.78e-06
ENSG00000080345	RIF1	protein_coding	2	152266397	152364527	1	RAP1 interacting factor homolog (yeast) [Source:HGNC Symbol;Acc:23207]	-0.456025	7.75641	29.0393	7.09e-08	5.82e-06
ENSG00000124664	SPDEF	protein_coding	6	34505579	34524110	-1	SAM pointed domain containing ets transcription factor [Source:HGNC Symbol;Acc:17257]	2.02438	1.599	28.9771	7.32e-08	5.97e-06
ENSG00000121297	TSHZ3	protein_coding	19	31765851	31840453	-1	teashirt zinc finger homeobox 3 [Source:HGNC Symbol;Acc:30700]	-0.767696	4.32916	28.8945	7.64e-08	6.15e-06
ENSG00000152518	ZFP36L2	protein_coding	2	43449541	43453748	-1	zinc finger protein 36, C3H type-like 2 [Source:HGNC Symbol;Acc:1108]	-0.451049	8.67074	28.8969	7.63e-08	6.15e-06
ENSG00000157933	SKI	protein_coding	1	2160134	2241558	1	v-ski sarcoma viral oncogene homolog (avian) [Source:HGNC Symbol;Acc:10896]	-0.536128	7.267	28.7674	8.16e-08	6.52e-06
ENSG00000173334	TRIB1	protein_coding	8	126442563	126450647	1	tribbles homolog 1 (Drosophila) [Source:HGNC Symbol;Acc:16891]	-0.503408	9.1042	28.653	8.66e-08	6.87e-06
ENSG00000189007	ADAT2	protein_coding	6	143748126	143771810	-1	adenosine deaminase, tRNA-specific 2 [Source:HGNC Symbol;Acc:21172]	0.697516	5.24637	28.3919	9.91e-08	7.81e-06
ENSG00000108582	CPD	protein_coding	17	28705923	28797007	1	carboxypeptidase D [Source:HGNC Symbol;Acc:2301]	-0.548132	8.7875	28.3403	1.02e-07	7.96e-06
ENSG00000123358	NR4A1	protein_coding	12	52416616	52453291	1	nuclear receptor subfamily 4, group A, member 1 [Source:HGNC Symbol;Acc:7980]	-0.617791	8.55655	28.33	1.02e-07	7.96e-06
ENSG00000096696	DSP	protein_coding	6	7541808	7586950	1	desmoplakin [Source:HGNC Symbol;Acc:3052]	2.15857	1.4814	28.1936	1.1e-07	8.49e-06
ENSG00000164684	ZNF704	protein_coding	8	81540686	81787016	-1	zinc finger protein 704 [Source:HGNC Symbol;Acc:32291]	-1.00984	3.3213	28.1178	1.14e-07	8.77e-06
ENSG00000143891	GALM	protein_coding	2	38893052	38968379	1	galactose mutarotase (aldose 1-epimerase) [Source:HGNC Symbol;Acc:24063]	0.643774	5.84671	28.0771	1.17e-07	8.86e-06
ENSG00000242732	RGAG4	protein_coding	X	71346958	71351758	-1	retrotransposon gag domain containing 4 [Source:HGNC Symbol;Acc:29430]	-0.871459	3.89174	28.0739	1.17e-07	8.86e-06
ENSG00000116991	SIPA1L2	protein_coding	1	232533711	232697304	-1	signal-induced proliferation-associated 1 like 2 [Source:HGNC Symbol;Acc:23800]	-0.562715	8.02078	28.0184	1.2e-07	9.07e-06
ENSG00000137501	SYTL2	protein_coding	11	85405267	85522184	-1	synaptotagmin-like 2 [Source:HGNC Symbol;Acc:15585]	0.849791	3.95267	27.8509	1.31e-07	9.82e-06
ENSG00000167470	MIDN	protein_coding	19	1248552	1259139	1	midnolin [Source:HGNC Symbol;Acc:16298]	-0.524601	9.51656	27.7613	1.37e-07	1.02e-05
ENSG00000181104	F2R	protein_coding	5	76011868	76031606	1	coagulation factor II (thrombin) receptor [Source:HGNC Symbol;Acc:3537]	0.948656	4.02977	27.7719	1.36e-07	1.02e-05
ENSG00000117523	PRRC2C	protein_coding	1	171454651	171562650	1	proline-rich coiled-coil 2C [Source:HGNC Symbol;Acc:24903]	-0.510918	9.26448	27.7072	1.41e-07	1.04e-05
ENSG00000118513	MYB	protein_coding	6	135502453	135540311	1	v-myb myeloblastosis viral oncogene homolog (avian) [Source:HGNC Symbol;Acc:7545]	0.937841	3.4318	27.6642	1.44e-07	1.06e-05
ENSG00000256316	HIST1H3F	protein_coding	6	26250370	26250835	-1	histone cluster 1, H3f [Source:HGNC Symbol;Acc:4773]	1.87216	2.38765	27.6165	1.48e-07	1.08e-05
ENSG00000168685	IL7R	protein_coding	5	35852797	35879705	1	interleukin 7 receptor [Source:HGNC Symbol;Acc:6024]	-0.80614	9.74295	27.5466	1.53e-07	1.11e-05
ENSG00000005844	ITGAL	protein_coding	16	30483979	30534289	1	integrin, alpha L (antigen CD11A (p180), lymphocyte function-associated antigen 1; alpha polypeptide) [Source:HGNC Symbol;Acc:6148]	0.769161	6.78427	27.4719	1.59e-07	1.15e-05
ENSG00000070961	ATP2B1	protein_coding	12	89981828	90103077	-1	ATPase, Ca++ transporting, plasma membrane 1 [Source:HGNC Symbol;Acc:814]	-0.421314	6.87804	27.4277	1.63e-07	1.16e-05
ENSG00000078177	N4BP2	protein_coding	4	40058446	40159872	1	NEDD4 binding protein 2 [Source:HGNC Symbol;Acc:29851]	-0.438664	6.45545	27.4299	1.63e-07	1.16e-05
ENSG00000196562	SULF2	protein_coding	20	46285092	46415360	-1	sulfatase 2 [Source:HGNC Symbol;Acc:20392]	1.68649	2.29459	27.4037	1.65e-07	1.17e-05
ENSG00000131263	RLIM	protein_coding	X	73805052	73834452	-1	ring finger protein, LIM domain interacting [Source:HGNC Symbol;Acc:13429]	-0.408755	6.39067	27.3754	1.68e-07	1.18e-05
ENSG00000184260	HIST2H2AC	protein_coding	1	149858525	149858961	1	histone cluster 2, H2ac [Source:HGNC Symbol;Acc:4738]	1.55172	2.61191	27.3478	1.7e-07	1.19e-05
ENSG00000136603	SKIL	protein_coding	3	170075466	170114623	1	SKI-like oncogene [Source:HGNC Symbol;Acc:10897]	-0.450991	7.89294	27.31	1.73e-07	1.2e-05
ENSG00000071894	CPSF1	protein_coding	8	145618444	145634753	-1	cleavage and polyadenylation specific factor 1, 160kDa [Source:HGNC Symbol;Acc:2324]	0.420353	6.45337	27.0641	1.97e-07	1.36e-05
ENSG00000026025	VIM	protein_coding	10	17270258	17279592	1	vimentin [Source:HGNC Symbol;Acc:12692]	-0.581127	10.7776	26.8706	2.18e-07	1.49e-05
ENSG00000256349	BBS1	protein_coding	11	66276550	66301084	1	Bardet-Biedl syndrome 1 protein [Source:UniProtKB/TrEMBL;Acc:E9PPR3]	-7.24187	-0.355124	26.6969	2.38e-07	1.62e-05
ENSG00000091831	ESR1	protein_coding	6	151977826	152450754	1	estrogen receptor 1 [Source:HGNC Symbol;Acc:3467]	1.53734	1.84009	26.5152	2.61e-07	1.78e-05
ENSG00000135837	CEP350	protein_coding	1	179923873	180084015	1	centrosomal protein 350kDa [Source:HGNC Symbol;Acc:24238]	-0.468563	6.22783	26.4571	2.69e-07	1.82e-05
ENSG00000010818	HIVEP2	protein_coding	6	143072604	143266338	-1	human immunodeficiency virus type I enhancer binding protein 2 [Source:HGNC Symbol;Acc:4921]	-0.51881	8.90287	26.3988	2.78e-07	1.85e-05
ENSG00000135318	NT5E	protein_coding	6	86159809	86205500	1	5'-nucleotidase, ecto (CD73) [Source:HGNC Symbol;Acc:8021]	-1.02815	5.0607	26.4162	2.75e-07	1.85e-05
ENSG00000102245	CD40LG	protein_coding	X	135730352	135742549	1	CD40 ligand [Source:HGNC Symbol;Acc:11935]	-0.575208	10.2441	26.0382	3.35e-07	2.21e-05
ENSG00000172215	CXCR6	protein_coding	3	45982425	45989845	1	chemokine (C-X-C motif) receptor 6 [Source:HGNC Symbol;Acc:16647]	0.78348	4.71535	26.0484	3.33e-07	2.21e-05
ENSG00000013573	DDX11	protein_coding	12	31226779	31257725	1	DEAD/H (Asp-Glu-Ala-Asp/His) box helicase 11 [Source:HGNC Symbol;Acc:2736]	0.470876	5.5494	25.8803	3.63e-07	2.37e-05
ENSG00000033867	SLC4A7	protein_coding	3	27414214	27525911	-1	solute carrier family 4, sodium bicarbonate cotransporter, member 7 [Source:HGNC Symbol;Acc:11033]	-0.442387	7.95662	25.8945	3.61e-07	2.37e-05
ENSG00000135821	GLUL	protein_coding	1	182350839	182361341	-1	glutamate-ammonia ligase [Source:HGNC Symbol;Acc:4341]	-0.549784	6.67228	25.8612	3.67e-07	2.38e-05
ENSG00000104951	IL4I1	protein_coding	19	50392911	50432796	-1	interleukin 4 induced 1 [Source:HGNC Symbol;Acc:19094]	-0.599403	4.86439	25.6981	3.99e-07	2.58e-05
ENSG00000187210	GCNT1	protein_coding	9	79034752	79122332	1	glucosaminyl (N-acetyl) transferase 1, core 2 [Source:HGNC Symbol;Acc:4203]	0.565316	7.12597	25.6888	4.01e-07	2.58e-05
ENSG00000121281	ADCY7	protein_coding	16	50280048	50352046	1	adenylate cyclase 7 [Source:HGNC Symbol;Acc:238]	0.470475	5.90799	25.6718	4.05e-07	2.59e-05
ENSG00000158406	HIST1H4H	protein_coding	6	26281283	26285762	-1	histone cluster 1, H4h [Source:HGNC Symbol;Acc:4788]	1.37671	1.98997	25.5973	4.21e-07	2.68e-05
ENSG00000085733	CTTN	protein_coding	11	70244510	70282690	1	cortactin [Source:HGNC Symbol;Acc:3338]	0.619526	5.73176	25.5642	4.28e-07	2.71e-05
ENSG00000089159	PXN	protein_coding	12	120648250	120703574	-1	paxillin [Source:HGNC Symbol;Acc:9718]	-0.38092	7.67768	25.5145	4.39e-07	2.75e-05
ENSG00000184371	CSF1	protein_coding	1	110452864	110473614	1	colony stimulating factor 1 (macrophage) [Source:HGNC Symbol;Acc:2432]	-0.479125	7.90909	25.5239	4.37e-07	2.75e-05
ENSG00000110400	PVRL1	protein_coding	11	119494120	119599794	-1	poliovirus receptor-related 1 (herpesvirus entry mediator C) [Source:HGNC Symbol;Acc:9706]	-0.752983	4.33586	25.4585	4.52e-07	2.82e-05
ENSG00000117560	FASLG	protein_coding	1	172628154	172636014	1	Fas ligand (TNF superfamily, member 6) [Source:HGNC Symbol;Acc:11936]	-0.439596	7.97137	25.404	4.65e-07	2.88e-05
ENSG00000119314	PTBP3	protein_coding	9	114980715	115095947	-1	polypyrimidine tract binding protein 3 [Source:HGNC Symbol;Acc:10253]	-0.363747	7.21066	25.3287	4.83e-07	2.98e-05
ENSG00000129911	KLF16	protein_coding	19	1852399	1863567	-1	Kruppel-like factor 16 [Source:HGNC Symbol;Acc:16857]	-0.570798	6.25972	25.297	4.91e-07	3.02e-05
ENSG00000189157	FAM47E	protein_coding	4	77135193	77232282	1	family with sequence similarity 47, member E [Source:HGNC Symbol;Acc:34343]	3.40966	0.124992	25.2753	4.97e-07	3.04e-05
ENSG00000179918	SEPHS2	protein_coding	16	30454952	30457502	-1	selenophosphate synthetase 2 [Source:HGNC Symbol;Acc:19686]	0.466511	6.35369	25.2522	5.03e-07	3.06e-05
ENSG00000111817	DSE	protein_coding	6	116575336	116759442	1	dermatan sulfate epimerase [Source:HGNC Symbol;Acc:21144]	-0.617334	4.99146	24.981	5.79e-07	3.5e-05
ENSG00000112115	IL17A	protein_coding	6	52051185	52055436	1	interleukin 17A [Source:HGNC Symbol;Acc:5981]	-0.675884	8.63886	24.8183	6.3e-07	3.79e-05
ENSG00000137331	IER3	protein_coding	6	30710976	30712331	-1	immediate early response 3 [Source:HGNC Symbol;Acc:5392]	-0.613317	8.04778	24.5675	7.18e-07	4.26e-05
ENSG00000176597	B3GNT5	protein_coding	3	182971032	183016292	1	UDP-GlcNAc:betaGal beta-1,3-N-acetylglucosaminyltransferase 5 [Source:HGNC Symbol;Acc:15684]	-0.391117	7.30044	24.5683	7.17e-07	4.26e-05
ENSG00000179388	EGR3	protein_coding	8	22545172	22550815	-1	early growth response 3 [Source:HGNC Symbol;Acc:3240]	-0.4509	8.30411	24.5763	7.14e-07	4.26e-05
ENSG00000183054	RGPD6	protein_coding	2	111271389	111334762	-1	RANBP2-like and GRIP domain containing 6 [Source:HGNC Symbol;Acc:32419]	-0.479657	7.9435	24.4187	7.75e-07	4.58e-05
ENSG00000187837	HIST1H1C	protein_coding	6	26055968	26056699	-1	histone cluster 1, H1c [Source:HGNC Symbol;Acc:4716]	1.05667	4.02861	24.2984	8.25e-07	4.85e-05
ENSG00000150995	ITPR1	protein_coding	3	4535032	4889524	1	inositol 1,4,5-trisphosphate receptor, type 1 [Source:HGNC Symbol;Acc:6180]	-0.454555	6.73869	24.2704	8.37e-07	4.9e-05
ENSG00000148841	ITPRIP	protein_coding	10	106071894	106098162	-1	inositol 1,4,5-trisphosphate receptor interacting protein [Source:HGNC Symbol;Acc:29370]	-0.389218	7.03868	24.2197	8.59e-07	5e-05
ENSG00000140948	ZCCHC14	protein_coding	16	87439852	87525651	-1	zinc finger, CCHC domain containing 14 [Source:HGNC Symbol;Acc:24134]	-0.407917	6.57782	24.1693	8.82e-07	5.11e-05
ENSG00000197279	ZNF165	protein_coding	6	28048753	28057341	1	zinc finger protein 165 [Source:HGNC Symbol;Acc:12953]	-0.832264	5.56445	24.0189	9.54e-07	5.5e-05
ENSG00000213614	HEXA	protein_coding	15	72635775	72668817	-1	hexosaminidase A (alpha polypeptide) [Source:HGNC Symbol;Acc:4878]	0.517797	4.86784	23.872	1.03e-06	5.91e-05
ENSG00000007944	MYLIP	protein_coding	6	16129356	16148479	1	myosin regulatory light chain interacting protein [Source:HGNC Symbol;Acc:21155]	-0.561043	6.02169	23.8535	1.04e-06	5.94e-05
ENSG00000157557	ETS2	protein_coding	21	40177231	40196879	1	v-ets erythroblastosis virus E26 oncogene homolog 2 (avian) [Source:HGNC Symbol;Acc:3489]	-0.485976	7.99281	23.715	1.12e-06	6.35e-05
ENSG00000171988	JMJD1C	protein_coding	10	64926981	65225722	-1	jumonji domain containing 1C [Source:HGNC Symbol;Acc:12313]	-0.518879	8.43131	23.7005	1.13e-06	6.35e-05
ENSG00000181555	SETD2	protein_coding	3	47057919	47205457	-1	SET domain containing 2 [Source:HGNC Symbol;Acc:18420]	-0.404467	7.30037	23.6962	1.13e-06	6.35e-05
ENSG00000162545	CAMK2N1	protein_coding	1	20808884	20812713	-1	calcium/calmodulin-dependent protein kinase II inhibitor 1 [Source:HGNC Symbol;Acc:24190]	-1.40333	3.09354	23.6243	1.17e-06	6.56e-05
ENSG00000172216	CEBPB	protein_coding	20	48807376	48809212	1	CCAAT/enhancer binding protein (C/EBP), beta [Source:HGNC Symbol;Acc:1834]	-0.468106	6.15954	23.5969	1.19e-06	6.63e-05
ENSG00000023909	GCLM	protein_coding	1	94350761	94374966	-1	glutamate-cysteine ligase, modifier subunit [Source:HGNC Symbol;Acc:4312]	-0.44535	6.91688	23.5748	1.2e-06	6.67e-05
ENSG00000150637	CD226	protein_coding	18	67498394	67629039	-1	CD226 molecule [Source:HGNC Symbol;Acc:16961]	-0.456014	6.96619	23.3338	1.36e-06	7.53e-05
ENSG00000196329	GIMAP5	protein_coding	7	150419341	150447121	1	GTPase, IMAP family member 5 [Source:HGNC Symbol;Acc:18005]	0.34656	6.97818	23.3217	1.37e-06	7.54e-05
ENSG00000101230	ISM1	protein_coding	20	13202418	13281298	1	isthmin 1 homolog (zebrafish) [Source:HGNC Symbol;Acc:16213]	-1.28707	3.18503	23.3024	1.38e-06	7.59e-05
ENSG00000184270	HIST2H2AB	protein_coding	1	149859019	149859466	-1	histone cluster 2, H2ab [Source:HGNC Symbol;Acc:20508]	2.35297	1.28503	23.2494	1.42e-06	7.76e-05
ENSG00000107281	NPDC1	protein_coding	9	139933922	139940655	-1	neural proliferation, differentiation and control, 1 [Source:HGNC Symbol;Acc:7899]	0.605139	4.71586	23.2155	1.45e-06	7.87e-05
ENSG00000075223	SEMA3C	protein_coding	7	80371854	80551675	-1	sema domain, immunoglobulin domain (Ig), short basic domain, secreted, (semaphorin) 3C [Source:HGNC Symbol;Acc:10725]	2.0667	1.07599	23.1877	1.47e-06	7.88e-05
ENSG00000110697	PITPNM1	protein_coding	11	67259239	67273734	-1	phosphatidylinositol transfer protein, membrane-associated 1 [Source:HGNC Symbol;Acc:9003]	0.425075	6.55001	23.1818	1.47e-06	7.88e-05
ENSG00000150760	DOCK1	protein_coding	10	128593978	129250781	1	dedicator of cytokinesis 1 [Source:HGNC Symbol;Acc:2987]	2.26809	1.01689	23.1793	1.48e-06	7.88e-05
ENSG00000167792	NDUFV1	protein_coding	11	67374323	67380006	1	NADH dehydrogenase (ubiquinone) flavoprotein 1, 51kDa [Source:HGNC Symbol;Acc:7716]	0.399222	6.38054	23.1907	1.47e-06	7.88e-05
ENSG00000183655	KLHL25	protein_coding	15	86302554	86338261	-1	kelch-like 25 (Drosophila) [Source:HGNC Symbol;Acc:25732]	-0.663405	4.25156	23.1247	1.52e-06	8.07e-05
ENSG00000118058	MLL	protein_coding	11	118307205	118397539	1	myeloid/lymphoid or mixed-lineage leukemia (trithorax homolog, Drosophila) [Source:HGNC Symbol;Acc:7132]	-0.478835	6.49069	23.0579	1.57e-06	8.32e-05
ENSG00000135426	TESPA1	protein_coding	12	55341802	55378530	-1	thymocyte expressed, positive selection associated 1 [Source:HGNC Symbol;Acc:29109]	-0.522914	6.85212	23.0387	1.59e-06	8.33e-05
ENSG00000159388	BTG2	protein_coding	1	203274619	203278730	1	BTG family, member 2 [Source:HGNC Symbol;Acc:1131]	-0.492327	10.4918	23.0374	1.59e-06	8.33e-05
ENSG00000111252	SH2B3	protein_coding	12	111843752	111889427	1	SH2B adaptor protein 3 [Source:HGNC Symbol;Acc:29605]	-0.388434	7.76469	22.8863	1.72e-06	8.98e-05
ENSG00000005810	MYCBP2	protein_coding	13	77618792	77901185	-1	MYC binding protein 2, E3 ubiquitin protein ligase [Source:HGNC Symbol;Acc:23386]	-0.459938	7.23539	22.8356	1.76e-06	9.14e-05
ENSG00000079335	CDC14A	protein_coding	1	100810584	100985833	1	CDC14 cell division cycle 14 homolog A (S. cerevisiae) [Source:HGNC Symbol;Acc:1718]	-0.552573	5.3802	22.8409	1.76e-06	9.14e-05
ENSG00000107130	NCS1	protein_coding	9	132934857	132999583	1	neuronal calcium sensor 1 [Source:HGNC Symbol;Acc:3953]	-0.485215	7.71312	22.7446	1.85e-06	9.5e-05
ENSG00000162594	IL23R	protein_coding	1	67632083	67725662	1	interleukin 23 receptor [Source:HGNC Symbol;Acc:19100]	-1.28119	2.47221	22.748	1.85e-06	9.5e-05
ENSG00000102265	TIMP1	protein_coding	X	47441712	47446188	1	TIMP metallopeptidase inhibitor 1 [Source:HGNC Symbol;Acc:11820]	-0.506913	5.60617	22.7037	1.89e-06	9.62e-05
ENSG00000136044	APPL2	protein_coding	12	105567074	105630016	-1	adaptor protein, phosphotyrosine interaction, PH domain and leucine zipper containing 2 [Source:HGNC Symbol;Acc:18242]	0.5861	5.43287	22.7066	1.89e-06	9.62e-05
ENSG00000050730	TNIP3	protein_coding	4	122052563	122148621	-1	TNFAIP3 interacting protein 3 [Source:HGNC Symbol;Acc:19315]	0.428789	7.60396	22.5917	2e-06	0.000101594
ENSG00000125740	FOSB	protein_coding	19	45971253	45978437	1	FBJ murine osteosarcoma viral oncogene homolog B [Source:HGNC Symbol;Acc:3797]	-0.627697	8.9516	22.5645	2.03e-06	0.000102619
ENSG00000114166	KAT2B	protein_coding	3	20081515	20195896	1	K(lysine) acetyltransferase 2B [Source:HGNC Symbol;Acc:8638]	0.468586	7.32145	22.4236	2.19e-06	0.000109977
ENSG00000105397	TYK2	protein_coding	19	10461209	10491352	-1	tyrosine kinase 2 [Source:HGNC Symbol;Acc:12440]	0.430433	6.66339	22.41	2.2e-06	0.000110304
ENSG00000160888	IER2	protein_coding	19	13261229	13265722	1	immediate early response 2 [Source:HGNC Symbol;Acc:28871]	-0.467332	7.72926	22.3783	2.24e-06	0.00011168
ENSG00000145882	PCYOX1L	protein_coding	5	148737570	148749216	1	prenylcysteine oxidase 1 like [Source:HGNC Symbol;Acc:28477]	0.801402	4.47688	22.2901	2.34e-06	0.000116453
ENSG00000163508	EOMES	protein_coding	3	27757440	27764206	-1	eomesodermin [Source:HGNC Symbol;Acc:3372]	0.403071	6.31432	22.2235	2.43e-06	0.000120074
ENSG00000122122	SASH3	protein_coding	X	128913955	128929177	1	SAM and SH3 domain containing 3 [Source:HGNC Symbol;Acc:15975]	0.569541	5.23915	22.2087	2.45e-06	0.000120517
ENSG00000117868	ESYT2	protein_coding	7	158523686	158622944	-1	extended synaptotagmin-like protein 2 [Source:HGNC Symbol;Acc:22211]	-0.469566	8.47113	22.1132	2.57e-06	0.000125718
ENSG00000197321	SVIL	protein_coding	10	29746267	30025710	-1	supervillin [Source:HGNC Symbol;Acc:11480]	-0.744062	5.87162	22.1121	2.57e-06	0.000125718
ENSG00000010404	IDS	protein_coding	X	148558521	148615470	-1	iduronate 2-sulfatase [Source:HGNC Symbol;Acc:5389]	-0.352889	7.70112	22.0041	2.72e-06	0.000131941
ENSG00000186810	CXCR3	protein_coding	X	70835766	70838367	-1	chemokine (C-X-C motif) receptor 3 [Source:HGNC Symbol;Acc:4540]	-0.358235	7.77141	22.0074	2.72e-06	0.000131941
ENSG00000151892	GFRA1	protein_coding	10	117816444	118033126	-1	GDNF family receptor alpha 1 [Source:HGNC Symbol;Acc:4243]	1.8651	1.46944	21.9428	2.81e-06	0.000135687
ENSG00000089902	RCOR1	protein_coding	14	103058998	103196912	1	REST corepressor 1 [Source:HGNC Symbol;Acc:17441]	-0.416885	6.00507	21.8892	2.89e-06	0.000138979
ENSG00000174197	MGA	protein_coding	15	41913422	42062141	1	MGA, MAX dimerization protein [Source:HGNC Symbol;Acc:14010]	-0.438143	6.67456	21.8408	2.96e-06	0.000141973
ENSG00000061273	HDAC7	protein_coding	12	48176505	48226915	-1	histone deacetylase 7 [Source:HGNC Symbol;Acc:14067]	0.492123	8.26364	21.805	3.02e-06	0.00014286
ENSG00000099219	ERMP1	protein_coding	9	5765076	5833117	-1	endoplasmic reticulum metallopeptidase 1 [Source:HGNC Symbol;Acc:23703]	0.829573	3.23243	21.8049	3.02e-06	0.00014286
ENSG00000131196	NFATC1	protein_coding	18	77155856	77289325	1	nuclear factor of activated T-cells, cytoplasmic, calcineurin-dependent 1 [Source:HGNC Symbol;Acc:7775]	-0.396361	7.8973	21.8086	3.01e-06	0.00014286
ENSG00000157764	BRAF	protein_coding	7	140424943	140624564	-1	v-raf murine sarcoma viral oncogene homolog B1 [Source:HGNC Symbol;Acc:1097]	-0.541659	5.1078	21.799	3.03e-06	0.00014286
ENSG00000110944	IL23A	protein_coding	12	56732663	56734193	1	interleukin 23, alpha subunit p19 [Source:HGNC Symbol;Acc:15488]	-0.630891	7.4484	21.7515	3.1e-06	0.000145344
ENSG00000139289	PHLDA1	protein_coding	12	76419227	76427712	-1	pleckstrin homology-like domain, family A, member 1 [Source:HGNC Symbol;Acc:8933]	-0.480617	9.3631	21.7438	3.12e-06	0.000145344
ENSG00000196787	HIST1H2AG	protein_coding	6	27100832	27103070	1	histone cluster 1, H2ag [Source:HGNC Symbol;Acc:4737]	1.45771	2.45317	21.7451	3.11e-06	0.000145344
ENSG00000120137	PANK3	protein_coding	5	167975500	168006605	-1	pantothenate kinase 3 [Source:HGNC Symbol;Acc:19365]	-0.359274	7.26032	21.7024	3.18e-06	0.000147168
ENSG00000122642	FKBP9	protein_coding	7	32997017	33046543	1	FK506 binding protein 9, 63 kDa [Source:HGNC Symbol;Acc:3725]	2.27204	0.774543	21.6965	3.19e-06	0.000147168
ENSG00000177606	JUN	protein_coding	1	59246465	59249785	-1	jun proto-oncogene [Source:HGNC Symbol;Acc:6204]	-0.404511	8.5893	21.6908	3.2e-06	0.000147168
ENSG00000186919	ZACN	protein_coding	17	74068042	74079747	1	zinc activated ligand-gated ion channel [Source:HGNC Symbol;Acc:29504]	0.768667	4.4898	21.7013	3.19e-06	0.000147168
ENSG00000148737	TCF7L2	protein_coding	10	114710009	114927437	1	transcription factor 7-like 2 (T-cell specific, HMG-box) [Source:HGNC Symbol;Acc:11641]	-2.03728	1.26083	21.6492	3.27e-06	0.000149834
ENSG00000072364	AFF4	protein_coding	5	132211071	132299326	-1	AF4/FMR2 family, member 4 [Source:HGNC Symbol;Acc:17869]	-0.385128	7.29982	21.5701	3.41e-06	0.000155553
ENSG00000137449	CPEB2	protein_coding	4	15004298	15071777	1	cytoplasmic polyadenylation element binding protein 2 [Source:HGNC Symbol;Acc:21745]	-0.604541	5.08766	21.4939	3.55e-06	0.000161264
ENSG00000083168	KAT6A	protein_coding	8	41786997	41909508	-1	K(lysine) acetyltransferase 6A [Source:HGNC Symbol;Acc:13013]	-0.393491	8.64004	21.4754	3.58e-06	0.00016222
ENSG00000171488	LRRC8C	protein_coding	1	90098631	90398809	1	leucine rich repeat containing 8 family, member C [Source:HGNC Symbol;Acc:25075]	-0.445572	9.53975	21.436	3.66e-06	0.000164371
ENSG00000198825	INPP5F	protein_coding	10	121485609	121588652	1	inositol polyphosphate-5-phosphatase F [Source:HGNC Symbol;Acc:17054]	0.378263	6.23362	21.4425	3.65e-06	0.000164371
ENSG00000112851	ERBB2IP	protein_coding	5	65222303	65378377	1	erbb2 interacting protein [Source:HGNC Symbol;Acc:15842]	-0.46601	6.59108	21.2825	3.96e-06	0.00017742
ENSG00000178409	BEND3	protein_coding	6	107386386	107436473	-1	BEN domain containing 3 [Source:HGNC Symbol;Acc:23040]	-0.448532	5.89194	21.2629	4e-06	0.000178594
ENSG00000171368	TPPP	protein_coding	5	660883	693510	-1	tubulin polymerization promoting protein [Source:HGNC Symbol;Acc:24164]	-0.723981	4.29176	21.2394	4.05e-06	0.000180134
ENSG00000111907	TPD52L1	protein_coding	6	125440195	125585553	1	tumor protein D52-like 1 [Source:HGNC Symbol;Acc:12006]	1.88049	1.25456	21.2238	4.09e-06	0.000180945
ENSG00000078687	TNRC6C	protein_coding	17	76000249	76104916	1	trinucleotide repeat containing 6C [Source:HGNC Symbol;Acc:29318]	-0.724623	4.40361	21.2003	4.14e-06	0.000182524
ENSG00000145012	LPP	protein_coding	3	187871072	188608460	1	LIM domain containing preferred translocation partner in lipoma [Source:HGNC Symbol;Acc:6679]	-0.929175	3.50539	21.1899	4.16e-06	0.000182849
ENSG00000214530	STARD10	protein_coding	11	72465774	72505213	-1	StAR-related lipid transfer (START) domain containing 10 [Source:HGNC Symbol;Acc:10666]	0.855727	3.02076	21.1074	4.34e-06	0.00019021
ENSG00000138166	DUSP5	protein_coding	10	112257596	112271302	1	dual specificity phosphatase 5 [Source:HGNC Symbol;Acc:3071]	-0.471146	11.0376	21.0758	4.41e-06	0.000192681
ENSG00000189241	TSPYL1	protein_coding	6	116597741	116601066	-1	TSPY-like 1 [Source:HGNC Symbol;Acc:12382]	-0.399387	6.64723	21.014	4.56e-06	0.000198297
ENSG00000113739	STC2	protein_coding	5	172741716	172756506	-1	stanniocalcin 2 [Source:HGNC Symbol;Acc:11374]	1.67724	2.05008	20.9153	4.8e-06	0.000206509
ENSG00000117318	ID3	protein_coding	1	23884409	23886285	-1	inhibitor of DNA binding 3, dominant negative helix-loop-helix protein [Source:HGNC Symbol;Acc:5362]	-0.650771	4.5836	20.9092	4.82e-06	0.000206509
ENSG00000177733	HNRNPA0	protein_coding	5	137087075	137090039	-1	heterogeneous nuclear ribonucleoprotein A0 [Source:HGNC Symbol;Acc:5030]	-0.516399	8.68085	20.9195	4.79e-06	0.000206509
ENSG00000188211	NCR3LG1	protein_coding	11	17373273	17398888	1	natural killer cell cytotoxicity receptor 3 ligand 1 [Source:HGNC Symbol;Acc:42400]	-0.404374	6.78069	20.9149	4.8e-06	0.000206509
ENSG00000148175	STOM	protein_coding	9	124101355	124132531	-1	stomatin [Source:HGNC Symbol;Acc:3383]	-0.645795	8.57208	20.8516	4.96e-06	0.000212064
ENSG00000118985	ELL2	protein_coding	5	95220802	95297775	-1	elongation factor, RNA polymerase II, 2 [Source:HGNC Symbol;Acc:17064]	-0.552832	9.01682	20.8383	5e-06	0.0002128
ENSG00000188042	ARL4C	protein_coding	2	235401685	235405697	-1	ADP-ribosylation factor-like 4C [Source:HGNC Symbol;Acc:698]	0.346851	7.49028	20.7955	5.11e-06	0.000216849
ENSG00000153563	CD8A	protein_coding	2	87011729	87035519	-1	CD8a molecule [Source:HGNC Symbol;Acc:1706]	-1.53878	1.66886	20.7753	5.16e-06	0.000218393
ENSG00000104419	NDRG1	protein_coding	8	134249414	134314265	-1	N-myc downstream regulated 1 [Source:HGNC Symbol;Acc:7679]	-0.469508	8.52231	20.7068	5.35e-06	0.000224787
ENSG00000115009	CCL20	protein_coding	2	228678558	228682272	1	chemokine (C-C motif) ligand 20 [Source:HGNC Symbol;Acc:10619]	-0.595103	9.33236	20.7091	5.35e-06	0.000224787
ENSG00000108799	EZH1	protein_coding	17	40852293	40897071	-1	enhancer of zeste homolog 1 (Drosophila) [Source:HGNC Symbol;Acc:3526]	0.484053	5.13469	20.6696	5.46e-06	0.000228415
ENSG00000145414	NAF1	protein_coding	4	164031225	164088073	-1	nuclear assembly factor 1 homolog (S. cerevisiae) [Source:HGNC Symbol;Acc:25126]	-0.397833	5.75692	20.6505	5.51e-06	0.000229251
ENSG00000179304	FAM156B	protein_coding	X	52920336	52937587	1	family with sequence similarity 156, member B [Source:HGNC Symbol;Acc:31962]	0.615944	4.77679	20.6495	5.52e-06	0.000229251
ENSG00000120063	GNA13	protein_coding	17	63006833	63052957	-1	guanine nucleotide binding protein (G protein), alpha 13 [Source:HGNC Symbol;Acc:4381]	-0.38574	8.00371	20.6036	5.65e-06	0.000234019
ENSG00000177189	RPS6KA3	protein_coding	X	20168029	20285523	-1	ribosomal protein S6 kinase, 90kDa, polypeptide 3 [Source:HGNC Symbol;Acc:10432]	-0.385494	8.60454	20.5666	5.76e-06	0.000237779
ENSG00000100354	TNRC6B	protein_coding	22	40440821	40731811	1	trinucleotide repeat containing 6B [Source:HGNC Symbol;Acc:29190]	-0.608209	4.61815	20.5476	5.82e-06	0.000239345
ENSG00000115170	ACVR1	protein_coding	2	158592958	158732374	-1	activin A receptor, type I [Source:HGNC Symbol;Acc:171]	-0.50213	5.0271	20.5161	5.91e-06	0.000242504
ENSG00000111276	CDKN1B	protein_coding	12	12867992	12875305	1	cyclin-dependent kinase inhibitor 1B (p27, Kip1) [Source:HGNC Symbol;Acc:1785]	0.443502	5.5464	20.3868	6.33e-06	0.000258579
ENSG00000023902	PLEKHO1	protein_coding	1	150121373	150132260	1	pleckstrin homology domain containing, family O member 1 [Source:HGNC Symbol;Acc:24310]	-0.350665	6.70131	20.3123	6.58e-06	0.000267953
ENSG00000155090	KLF10	protein_coding	8	103661007	103668130	-1	Kruppel-like factor 10 [Source:HGNC Symbol;Acc:11810]	-0.467879	10.0842	20.2954	6.64e-06	0.000269429
ENSG00000163349	HIPK1	protein_coding	1	114471814	114520426	1	homeodomain interacting protein kinase 1 [Source:HGNC Symbol;Acc:19006]	-0.413463	7.79056	20.19	7.01e-06	0.000283742
ENSG00000152223	EPG5	protein_coding	18	43427574	43547240	-1	ectopic P-granules autophagy protein 5 homolog (C. elegans) [Source:HGNC Symbol;Acc:29331]	-0.435109	5.8388	20.1666	7.1e-06	0.000286294
ENSG00000182687	GALR2	protein_coding	17	74070875	74073622	1	galanin receptor 2 [Source:HGNC Symbol;Acc:4133]	1.02198	2.5518	20.1546	7.14e-06	0.000287145
ENSG00000106952	TNFSF8	protein_coding	9	117656003	117692697	-1	tumor necrosis factor (ligand) superfamily, member 8 [Source:HGNC Symbol;Acc:11938]	-0.750121	8.64235	20.1247	7.26e-06	0.000290714
ENSG00000084093	REST	protein_coding	4	57774075	57802010	1	RE1-silencing transcription factor [Source:HGNC Symbol;Acc:9966]	-0.372676	6.56265	20.0533	7.53e-06	0.000300577
ENSG00000101224	CDC25B	protein_coding	20	3767578	3786762	1	cell division cycle 25 homolog B (S. pombe) [Source:HGNC Symbol;Acc:1726]	0.413813	5.64101	20.0436	7.57e-06	0.000300577
ENSG00000153815	CMIP	protein_coding	16	81478775	81745173	1	c-Maf inducing protein [Source:HGNC Symbol;Acc:24319]	-0.631871	4.93763	20.0422	7.58e-06	0.000300577
ENSG00000182224	CYB5D1	protein_coding	17	7761064	7765600	1	cytochrome b5 domain containing 1 [Source:HGNC Symbol;Acc:26516]	-0.532971	6.93903	19.9819	7.82e-06	0.000309203
ENSG00000180530	NRIP1	protein_coding	21	16333556	16437321	-1	nuclear receptor interacting protein 1 [Source:HGNC Symbol;Acc:8001]	-0.63963	6.88642	19.9334	8.02e-06	0.000316126
ENSG00000047634	SCML1	protein_coding	X	17755588	17773105	1	sex comb on midleg-like 1 (Drosophila) [Source:HGNC Symbol;Acc:10580]	-1.25873	2.92573	19.8697	8.29e-06	0.000325779
ENSG00000124006	OBSL1	protein_coding	2	220415451	220436581	-1	obscurin-like 1 [Source:HGNC Symbol;Acc:29092]	1.99599	1.15088	19.8625	8.32e-06	0.000325966
ENSG00000148334	PTGES2	protein_coding	9	130882972	130890741	-1	prostaglandin E synthase 2 [Source:HGNC Symbol;Acc:17822]	0.52436	4.83539	19.4976	1.01e-05	0.000393284
ENSG00000198518	HIST1H4E	protein_coding	6	26204858	26206266	1	histone cluster 1, H4e [Source:HGNC Symbol;Acc:4790]	1.66971	2.18262	19.4891	1.01e-05	0.000393776
ENSG00000104722	NEFM	protein_coding	8	24770525	24776607	1	neurofilament, medium polypeptide [Source:HGNC Symbol;Acc:7734]	-1.48653	1.87366	19.4253	1.05e-05	0.000405867
ENSG00000187990	HIST1H2BG	protein_coding	6	26216428	26216872	-1	histone cluster 1, H2bg [Source:HGNC Symbol;Acc:4746]	2.09918	1.78139	19.3751	1.07e-05	0.000415357
ENSG00000088179	PTPN4	protein_coding	2	120517207	120741394	1	protein tyrosine phosphatase, non-receptor type 4 (megakaryocyte) [Source:HGNC Symbol;Acc:9656]	-0.606509	4.32995	19.3407	1.09e-05	0.000421561
ENSG00000127124	HIVEP3	protein_coding	1	41972036	42501596	-1	human immunodeficiency virus type I enhancer binding protein 3 [Source:HGNC Symbol;Acc:13561]	-0.533555	9.19275	19.3018	1.12e-05	0.000428895
ENSG00000105926	MPP6	protein_coding	7	24612887	24729159	1	membrane protein, palmitoylated 6 (MAGUK p55 subfamily member 6) [Source:HGNC Symbol;Acc:18167]	-0.364242	5.958	19.275	1.13e-05	0.000433596
ENSG00000214014	OVCA2	protein_coding	17	1945277	1946725	1	Ovarian cancer-associated gene 2 protein [Source:UniProtKB/Swiss-Prot;Acc:Q8WZ82]	-3.26486	3.60139	19.2645	1.14e-05	0.000434627
ENSG00000168071	CCDC88B	protein_coding	11	64107695	64125006	1	coiled-coil domain containing 88B [Source:HGNC Symbol;Acc:26757]	0.501286	7.00448	19.2545	1.14e-05	0.000435548
ENSG00000142178	SIK1	protein_coding	21	44834395	44847008	-1	salt-inducible kinase 1 [Source:HGNC Symbol;Acc:11142]	-0.601795	6.8992	19.199	1.18e-05	0.000446997
ENSG00000105810	CDK6	protein_coding	7	92234235	92465908	-1	cyclin-dependent kinase 6 [Source:HGNC Symbol;Acc:1777]	-0.392628	9.15649	19.1893	1.18e-05	0.00044789
ENSG00000121879	PIK3CA	protein_coding	3	178865902	178957881	1	phosphatidylinositol-4,5-bisphosphate 3-kinase, catalytic subunit alpha [Source:HGNC Symbol;Acc:8975]	-0.325815	7.02813	19.0873	1.25e-05	0.000471004
ENSG00000023445	BIRC3	protein_coding	11	102188215	102210134	1	baculoviral IAP repeat containing 3 [Source:HGNC Symbol;Acc:591]	-0.41291	10.2881	19.0518	1.27e-05	0.000478382
ENSG00000119403	PHF19	protein_coding	9	123617977	123639606	-1	PHD finger protein 19 [Source:HGNC Symbol;Acc:24566]	-0.381948	6.59437	19.0281	1.29e-05	0.000482879
ENSG00000141753	IGFBP4	protein_coding	17	38599702	38613983	1	insulin-like growth factor binding protein 4 [Source:HGNC Symbol;Acc:5473]	-0.620594	4.78093	19.0095	1.3e-05	0.000484624
ENSG00000155304	HSPA13	protein_coding	21	15743436	15755805	-1	heat shock protein 70kDa family, member 13 [Source:HGNC Symbol;Acc:11375]	-0.348469	6.60057	19.0133	1.3e-05	0.000484624
ENSG00000073350	LLGL2	protein_coding	17	73521161	73571289	1	lethal giant larvae homolog 2 (Drosophila) [Source:HGNC Symbol;Acc:6629]	0.761191	3.34849	18.9712	1.33e-05	0.000489983
ENSG00000118200	CAMSAP2	protein_coding	1	200708686	200829832	1	calmodulin regulated spectrin-associated protein family, member 2 [Source:HGNC Symbol;Acc:29188]	-0.737906	5.14401	18.9735	1.33e-05	0.000489983
ENSG00000135046	ANXA1	protein_coding	9	75766673	75785309	1	annexin A1 [Source:HGNC Symbol;Acc:533]	-0.495028	9.08435	18.9771	1.32e-05	0.000489983
ENSG00000119138	KLF9	protein_coding	9	72999503	73029540	-1	Kruppel-like factor 9 [Source:HGNC Symbol;Acc:1123]	-0.397978	7.51411	18.9087	1.37e-05	0.000504387
ENSG00000197147	LRRC8B	protein_coding	1	89990395	90063423	1	leucine rich repeat containing 8 family, member B [Source:HGNC Symbol;Acc:30692]	-0.37087	8.73642	18.9044	1.37e-05	0.000504387
ENSG00000161791	FMNL3	protein_coding	12	50031724	50101948	-1	formin-like 3 [Source:HGNC Symbol;Acc:23698]	-0.454377	5.89125	18.8507	1.41e-05	0.000517225
ENSG00000100292	HMOX1	protein_coding	22	35776354	35790207	1	heme oxygenase (decycling) 1 [Source:HGNC Symbol;Acc:5013]	0.930313	2.72197	18.8101	1.44e-05	0.00052533
ENSG00000198821	CD247	protein_coding	1	167399877	167487847	-1	CD247 molecule [Source:HGNC Symbol;Acc:1677]	0.310161	7.06352	18.8097	1.44e-05	0.00052533
ENSG00000165169	DYNLT3	protein_coding	X	37696010	37706890	-1	dynein, light chain, Tctex-type 3 [Source:HGNC Symbol;Acc:11694]	-0.386051	5.70844	18.7818	1.47e-05	0.000531493
ENSG00000140859	KIFC3	protein_coding	16	57792129	57896957	-1	kinesin family member C3 [Source:HGNC Symbol;Acc:6326]	-0.745924	4.27806	18.7586	1.48e-05	0.000536387
ENSG00000172175	MALT1	protein_coding	18	56338618	56417371	1	mucosa associated lymphoid tissue lymphoma translocation gene 1 [Source:HGNC Symbol;Acc:6819]	-0.492675	8.05059	18.6898	1.54e-05	0.000554453
ENSG00000146676	PURB	protein_coding	7	44915896	44924960	-1	purine-rich element binding protein B [Source:HGNC Symbol;Acc:9702]	-0.343305	7.64874	18.6763	1.55e-05	0.000555114
ENSG00000213949	ITGA1	protein_coding	5	52083730	52252327	1	integrin, alpha 1 [Source:HGNC Symbol;Acc:6134]	-1.0011	3.12649	18.6788	1.55e-05	0.000555114
ENSG00000086758	HUWE1	protein_coding	X	53559057	53713673	-1	HECT, UBA and WWE domain containing 1, E3 ubiquitin protein ligase [Source:HGNC Symbol;Acc:30892]	-0.45764	9.0881	18.6532	1.57e-05	0.000560244
ENSG00000181625	SLX1B	protein_coding	16	29465822	29469540	1	SLX1 structure-specific endonuclease subunit homolog B (S. cerevisiae) [Source:HGNC Symbol;Acc:28748]	1.53765	2.30877	18.6138	1.6e-05	0.000570283
ENSG00000138606	SHF	protein_coding	15	45459412	45493373	-1	Src homology 2 domain containing F [Source:HGNC Symbol;Acc:25116]	-0.773666	3.62125	18.6075	1.61e-05	0.000570515
ENSG00000072110	ACTN1	protein_coding	14	69340860	69446157	-1	actinin, alpha 1 [Source:HGNC Symbol;Acc:163]	-0.684517	5.08177	18.5363	1.67e-05	0.000590511
ENSG00000122188	LAX1	protein_coding	1	203734304	203745361	1	lymphocyte transmembrane adaptor 1 [Source:HGNC Symbol;Acc:26005]	0.371517	6.45713	18.5243	1.68e-05	0.000592519
ENSG00000173166	RAPH1	protein_coding	2	204259068	204400133	-1	Ras association (RalGDS/AF-6) and pleckstrin homology domains 1 [Source:HGNC Symbol;Acc:14436]	-0.485232	5.69944	18.5074	1.69e-05	0.000596075
ENSG00000153094	BCL2L11	protein_coding	2	111876955	111924587	1	BCL2-like 11 (apoptosis facilitator) [Source:HGNC Symbol;Acc:994]	-0.33774	7.6643	18.4979	1.7e-05	0.000597329
ENSG00000106009	BRAT1	protein_coding	7	2577511	2595361	-1	BRCA1-associated ATM activator 1 [Source:HGNC Symbol;Acc:21701]	0.421216	5.60681	18.4267	1.77e-05	0.000618271
ENSG00000006118	TMEM132A	protein_coding	11	60691935	60704631	1	transmembrane protein 132A [Source:HGNC Symbol;Acc:31092]	1.33243	1.72658	18.3483	1.84e-05	0.000642403
ENSG00000121083	DYNLL2	protein_coding	17	56160776	56168592	1	dynein, light chain, LC8-type 2 [Source:HGNC Symbol;Acc:24596]	-0.383755	7.04898	18.3311	1.86e-05	0.000646411
ENSG00000206560	ANKRD28	protein_coding	3	15708743	15901278	-1	ankyrin repeat domain 28 [Source:HGNC Symbol;Acc:29024]	-0.415543	6.9499	18.2988	1.89e-05	0.000655595
ENSG00000114315	HES1	protein_coding	3	193853934	193856521	1	hairy and enhancer of split 1, (Drosophila) [Source:HGNC Symbol;Acc:5192]	1.84833	1.26425	18.2516	1.94e-05	0.000670125
ENSG00000184489	PTP4A3	protein_coding	8	142402093	142441620	1	protein tyrosine phosphatase type IVA, member 3 [Source:HGNC Symbol;Acc:9636]	-0.701486	3.91953	18.1792	2.01e-05	0.000692162
ENSG00000197948	FCHSD1	protein_coding	5	141018869	141030986	-1	FCH and double SH3 domains 1 [Source:HGNC Symbol;Acc:25463]	0.584465	5.06336	18.1807	2.01e-05	0.000692162
ENSG00000048405	ZNF800	protein_coding	7	126986844	127071978	-1	zinc finger protein 800 [Source:HGNC Symbol;Acc:27267]	-0.375872	6.69929	18.162	2.03e-05	0.00069647
ENSG00000183495	EP400	protein_coding	12	132434505	132565005	1	E1A binding protein p400 [Source:HGNC Symbol;Acc:11958]	-0.364742	7.89686	18.1069	2.09e-05	0.000714912
ENSG00000185338	SOCS1	protein_coding	16	11348262	11350036	-1	suppressor of cytokine signaling 1 [Source:HGNC Symbol;Acc:19383]	-0.461829	7.0408	18.0799	2.12e-05	0.000723122
ENSG00000112146	FBXO9	protein_coding	6	52916789	52965671	1	F-box protein 9 [Source:HGNC Symbol;Acc:13588]	0.494395	4.79418	18.0269	2.18e-05	0.000741435
ENSG00000137309	HMGA1	protein_coding	6	34204577	34214008	1	high mobility group AT-hook 1 [Source:HGNC Symbol;Acc:5010]	-0.42698	9.14807	17.955	2.26e-05	0.000765719
ENSG00000153922	CHD1	protein_coding	5	98190908	98262240	-1	chromodomain helicase DNA binding protein 1 [Source:HGNC Symbol;Acc:1915]	-0.330497	7.77472	17.96	2.26e-05	0.000765719
ENSG00000167258	CDK12	protein_coding	17	37617764	37721160	1	cyclin-dependent kinase 12 [Source:HGNC Symbol;Acc:24224]	-0.321258	7.18244	17.9263	2.3e-05	0.000775192
ENSG00000146828	SLC12A9	protein_coding	7	100424442	100464631	1	solute carrier family 12 (potassium/chloride transporters), member 9 [Source:HGNC Symbol;Acc:17435]	0.407635	6.09274	17.866	2.37e-05	0.000797961
ENSG00000164056	SPRY1	protein_coding	4	124317950	124324910	1	sprouty homolog 1, antagonist of FGF signaling (Drosophila) [Source:HGNC Symbol;Acc:11269]	-0.632183	4.48634	17.8523	2.39e-05	0.000801536
ENSG00000180357	ZNF609	protein_coding	15	64791491	64978264	1	zinc finger protein 609 [Source:HGNC Symbol;Acc:29003]	-0.415585	5.40878	17.8152	2.43e-05	0.000815067
ENSG00000182484	WASH6P	protein_coding	X	155249967	155255375	1	WAS protein family homolog 6 pseudogene [Source:HGNC Symbol;Acc:31685]	0.536358	5.59859	17.7758	2.49e-05	0.000829855
ENSG00000108021	FAM208B	protein_coding	10	5726801	5805703	1	family with sequence similarity 208, member B [Source:HGNC Symbol;Acc:23484]	-0.374419	7.76033	17.7409	2.53e-05	0.000838278
ENSG00000140968	IRF8	protein_coding	16	85932409	85956197	1	interferon regulatory factor 8 [Source:HGNC Symbol;Acc:5358]	-0.419589	8.282	17.7424	2.53e-05	0.000838278
ENSG00000168264	IRF2BP2	protein_coding	1	234740015	234745271	-1	interferon regulatory factor 2 binding protein 2 [Source:HGNC Symbol;Acc:21729]	-0.476219	8.5625	17.7359	2.54e-05	0.000838278
ENSG00000187605	TET3	protein_coding	2	74229840	74329698	1	tet methylcytosine dioxygenase 3 [Source:HGNC Symbol;Acc:28313]	-0.320194	6.64159	17.7438	2.53e-05	0.000838278
ENSG00000169258	GPRIN1	protein_coding	5	176022803	176037134	-1	G protein regulated inducer of neurite outgrowth 1 [Source:HGNC Symbol;Acc:24835]	-0.486061	5.13518	17.6968	2.59e-05	0.00085337
ENSG00000075426	FOSL2	protein_coding	2	28615315	28640179	1	FOS-like antigen 2 [Source:HGNC Symbol;Acc:3798]	-0.424838	10.0858	17.6854	2.61e-05	0.000855292
ENSG00000125753	VASP	protein_coding	19	46009837	46030241	1	vasodilator-stimulated phosphoprotein [Source:HGNC Symbol;Acc:12652]	-0.334954	7.96329	17.6823	2.61e-05	0.000855292
ENSG00000107863	ARHGAP21	protein_coding	10	24872538	25012597	-1	Rho GTPase activating protein 21 [Source:HGNC Symbol;Acc:23725]	-0.373538	7.15432	17.6616	2.64e-05	0.000862322
ENSG00000003989	SLC7A2	protein_coding	8	17354597	17428082	1	solute carrier family 7 (cationic amino acid transporter, y+ system), member 2 [Source:HGNC Symbol;Acc:11060]	1.75449	0.830984	17.5912	2.74e-05	0.000887734
ENSG00000143367	TUFT1	protein_coding	1	151512781	151556059	1	tuftelin 1 [Source:HGNC Symbol;Acc:12422]	-0.799302	3.78113	17.5952	2.73e-05	0.000887734
ENSG00000152127	MGAT5	protein_coding	2	134877554	135212192	1	mannosyl (alpha-1,6-)-glycoprotein beta-1,6-N-acetyl-glucosaminyltransferase [Source:HGNC Symbol;Acc:7049]	-0.360869	8.74297	17.6002	2.73e-05	0.000887734
ENSG00000056558	TRAF1	protein_coding	9	123664671	123691451	-1	TNF receptor-associated factor 1 [Source:HGNC Symbol;Acc:12031]	-0.410875	9.57407	17.584	2.75e-05	0.000888726
ENSG00000135148	TRAFD1	protein_coding	12	112563305	112591407	1	TRAF-type zinc finger domain containing 1 [Source:HGNC Symbol;Acc:24808]	0.395977	5.66762	17.523	2.84e-05	0.000915006
ENSG00000171617	ENC1	protein_coding	5	73923234	73937249	-1	ectodermal-neural cortex 1 (with BTB-like domain) [Source:HGNC Symbol;Acc:3345]	-0.395082	6.46411	17.5186	2.85e-05	0.000915006
ENSG00000258529	ALG9	protein_coding	11	111657010	111750149	-1	Uncharacterized protein [Source:UniProtKB/TrEMBL;Acc:H3BSC6]	-3.75034	1.36211	17.4683	2.92e-05	0.000937062
ENSG00000181523	SGSH	protein_coding	17	78180515	78194722	-1	N-sulfoglucosamine sulfohydrolase [Source:HGNC Symbol;Acc:10818]	0.525914	4.79712	17.4583	2.94e-05	0.000939536
ENSG00000063176	SPHK2	protein_coding	19	49122548	49133974	1	sphingosine kinase 2 [Source:HGNC Symbol;Acc:18859]	0.571803	3.85596	17.4225	2.99e-05	0.000954925
ENSG00000145675	PIK3R1	protein_coding	5	67511548	67597649	1	phosphoinositide-3-kinase, regulatory subunit 1 (alpha) [Source:HGNC Symbol;Acc:8979]	-0.37691	6.41758	17.3565	3.1e-05	0.000986092
ENSG00000106089	STX1A	protein_coding	7	73113536	73134002	-1	syntaxin 1A (brain) [Source:HGNC Symbol;Acc:11433]	0.494207	6.44644	17.3514	3.11e-05	0.00098615
ENSG00000115904	SOS1	protein_coding	2	39208537	39351486	-1	son of sevenless homolog 1 (Drosophila) [Source:HGNC Symbol;Acc:11187]	-0.38871	6.62021	17.3449	3.12e-05	0.00098698
ENSG00000166341	DCHS1	protein_coding	11	6642556	6677085	-1	dachsous 1 (Drosophila) [Source:HGNC Symbol;Acc:13681]	-0.786841	3.90257	17.3254	3.15e-05	0.000994576
ENSG00000160796	NBEAL2	protein_coding	3	47021173	47051193	1	neurobeachin-like 2 [Source:HGNC Symbol;Acc:31928]	0.34119	7.43018	17.3182	3.16e-05	0.000995798
ENSG00000111676	ATN1	protein_coding	12	7033626	7051484	1	atrophin 1 [Source:HGNC Symbol;Acc:3033]	-0.456742	5.41347	17.3054	3.18e-05	0.000999929
ENSG00000153283	CD96	protein_coding	3	111260926	111384597	1	CD96 molecule [Source:HGNC Symbol;Acc:16892]	-0.406766	7.23623	17.284	3.22e-05	0.00100865
ENSG00000069020	MAST4	protein_coding	5	65892176	66465423	1	microtubule associated serine/threonine kinase family member 4 [Source:HGNC Symbol;Acc:19037]	-0.61671	7.62939	17.2692	3.24e-05	0.00101396
ENSG00000059804	SLC2A3	protein_coding	12	8071826	8088871	-1	solute carrier family 2 (facilitated glucose transporter), member 3 [Source:HGNC Symbol;Acc:11007]	-0.453866	9.67754	17.2588	3.26e-05	0.00101693
ENSG00000084234	APLP2	protein_coding	11	129939732	130014699	1	amyloid beta (A4) precursor-like protein 2 [Source:HGNC Symbol;Acc:598]	-0.392973	6.87446	17.2388	3.3e-05	0.00102505
ENSG00000218497	ZNF84	protein_coding	GL000223.1	42781	68787	-1	zinc finger protein 84 [Source:RefSeq peptide;Acc:NP_001120844]	-6.21297	-1.26538	17.2189	3.33e-05	0.00103321
ENSG00000203813	HIST1H3H	protein_coding	6	27777842	27778314	1	histone cluster 1, H3h [Source:HGNC Symbol;Acc:4775]	1.9379	2.06913	17.1587	3.44e-05	0.00106378
ENSG00000074410	CA12	protein_coding	15	63613577	63674360	-1	carbonic anhydrase XII [Source:HGNC Symbol;Acc:1371]	1.44435	1.35292	17.1364	3.48e-05	0.00107365
ENSG00000166579	NDEL1	protein_coding	17	8316449	8393729	1	nudE nuclear distribution E homolog (A. nidulans)-like 1 [Source:HGNC Symbol;Acc:17620]	-0.319893	6.58441	17.0727	3.6e-05	0.00110743
ENSG00000136636	KCTD3	protein_coding	1	215740735	215795073	1	potassium channel tetramerisation domain containing 3 [Source:HGNC Symbol;Acc:21305]	1.77717	1.91896	17.0492	3.64e-05	0.00111845
ENSG00000169926	KLF13	protein_coding	15	31619058	31727868	1	Kruppel-like factor 13 [Source:HGNC Symbol;Acc:13672]	-0.357299	6.9778	17.0267	3.69e-05	0.00112893
ENSG00000009413	REV3L	protein_coding	6	111620234	111804918	-1	REV3-like, polymerase (DNA directed), zeta, catalytic subunit [Source:HGNC Symbol;Acc:9968]	-0.429827	7.18058	16.9982	3.74e-05	0.00114314
ENSG00000235162	C12orf75	protein_coding	12	105629068	105789875	1	chromosome 12 open reading frame 75 [Source:HGNC Symbol;Acc:35164]	0.514814	5.16705	16.9921	3.75e-05	0.00114392
ENSG00000135631	RAB11FIP5	protein_coding	2	73300510	73383849	-1	RAB11 family interacting protein 5 (class I) [Source:HGNC Symbol;Acc:24845]	-1.04295	3.17637	16.949	3.84e-05	0.00116441
ENSG00000173200	PARP15	protein_coding	3	122296449	122357894	1	poly (ADP-ribose) polymerase family, member 15 [Source:HGNC Symbol;Acc:26876]	0.695011	3.86568	16.9501	3.84e-05	0.00116441
ENSG00000138678	AGPAT9	protein_coding	4	84457067	84527028	1	1-acylglycerol-3-phosphate O-acyltransferase 9 [Source:HGNC Symbol;Acc:28157]	-1.1338	3.30923	16.8853	3.97e-05	0.00119954
ENSG00000153201	RANBP2	protein_coding	2	109335937	109402267	1	RAN binding protein 2 [Source:HGNC Symbol;Acc:9848]	-0.41917	8.6082	16.8832	3.98e-05	0.00119954
ENSG00000121594	CD80	protein_coding	3	119243140	119278449	-1	CD80 molecule [Source:HGNC Symbol;Acc:1700]	1.99343	0.803373	16.8074	4.14e-05	0.0012453
ENSG00000119888	EPCAM	protein_coding	2	47572297	47614740	1	epithelial cell adhesion molecule [Source:HGNC Symbol;Acc:11529]	1.49508	1.49724	16.7987	4.16e-05	0.00124798
ENSG00000179833	SERTAD2	protein_coding	2	64858755	64977449	-1	SERTA domain containing 2 [Source:HGNC Symbol;Acc:30784]	-0.549353	5.6488	16.793	4.17e-05	0.00124866
ENSG00000117228	GBP1	protein_coding	1	89518002	89531043	-1	guanylate binding protein 1, interferon-inducible [Source:HGNC Symbol;Acc:4182]	0.39523	5.97415	16.7406	4.29e-05	0.0012805
ENSG00000181019	NQO1	protein_coding	16	69740899	69760854	-1	NAD(P)H dehydrogenase, quinone 1 [Source:HGNC Symbol;Acc:2874]	1.24262	3.30117	16.7352	4.3e-05	0.001281
ENSG00000267987	AL161784.1	protein_coding	9	124103625	124110410	1		-1.1736	3.19698	16.7215	4.33e-05	0.00128715
ENSG00000081320	STK17B	protein_coding	2	196998290	197041227	-1	serine/threonine kinase 17b [Source:HGNC Symbol;Acc:11396]	-0.386332	9.15079	16.7115	4.35e-05	0.00129084
ENSG00000130522	JUND	protein_coding	19	18390563	18392432	-1	jun D proto-oncogene [Source:HGNC Symbol;Acc:6206]	-0.35432	8.47233	16.6927	4.39e-05	0.00130049
ENSG00000204740	C10orf112	protein_coding	10	19492779	20079330	1	chromosome 10 open reading frame 112 [Source:HGNC Symbol;Acc:24331]	1.78857	1.41849	16.6304	4.54e-05	0.00134068
ENSG00000198743	SLC5A3	protein_coding	21	35445870	35478559	1	solute carrier family 5 (sodium/myo-inositol cotransporter), member 3 [Source:HGNC Symbol;Acc:11038]	-0.378039	8.03385	16.6196	4.57e-05	0.00134506
ENSG00000135269	TES	protein_coding	7	115850547	115898837	1	testis derived transcript (3 LIM domains) [Source:HGNC Symbol;Acc:14620]	-0.524491	5.53809	16.6145	4.58e-05	0.00134548
ENSG00000139211	AMIGO2	protein_coding	12	47469490	47473734	-1	adhesion molecule with Ig-like domain 2 [Source:HGNC Symbol;Acc:24073]	-0.360501	6.16311	16.5521	4.73e-05	0.00138717
ENSG00000127418	FGFRL1	protein_coding	4	1003724	1020685	1	fibroblast growth factor receptor-like 1 [Source:HGNC Symbol;Acc:3693]	-0.687248	6.39127	16.5205	4.81e-05	0.00140706
ENSG00000185442	FAM174B	protein_coding	15	93160673	93353114	-1	family with sequence similarity 174, member B [Source:HGNC Symbol;Acc:34339]	1.20273	3.62749	16.4918	4.89e-05	0.00142516
ENSG00000059145	UNKL	protein_coding	16	1413206	1464752	-1	unkempt homolog (Drosophila)-like [Source:HGNC Symbol;Acc:14184]	0.700993	4.1457	16.4714	4.94e-05	0.00143032
ENSG00000099139	PCSK5	protein_coding	9	78505560	78977255	1	proprotein convertase subtilisin/kexin type 5 [Source:HGNC Symbol;Acc:8747]	-1.07588	2.62512	16.4779	4.92e-05	0.00143032
ENSG00000116161	CACYBP	protein_coding	1	174968300	174980851	1	calcyclin binding protein [Source:HGNC Symbol;Acc:30423]	0.380912	6.45871	16.4755	4.93e-05	0.00143032
ENSG00000167613	LAIR1	protein_coding	19	54865262	54882165	-1	leukocyte-associated immunoglobulin-like receptor 1 [Source:HGNC Symbol;Acc:6477]	0.835024	4.39167	16.4669	4.95e-05	0.00143034
ENSG00000118496	FBXO30	protein_coding	6	146119271	146135889	-1	F-box protein 30 [Source:HGNC Symbol;Acc:15600]	0.324285	5.99272	16.4263	5.06e-05	0.00145783
ENSG00000179134	SAMD4B	protein_coding	19	39833036	39876350	1	sterile alpha motif domain containing 4B [Source:HGNC Symbol;Acc:25492]	-0.321634	6.42633	16.4162	5.08e-05	0.00146219
ENSG00000176641	RNF152	protein_coding	18	59475296	59561480	-1	ring finger protein 152 [Source:HGNC Symbol;Acc:26811]	-0.76032	3.29585	16.395	5.14e-05	0.00147517
ENSG00000129968	FAM108A1	protein_coding	19	1876809	1885546	-1	family with sequence similarity 108, member A1 [Source:HGNC Symbol;Acc:28756]	0.42662	7.17873	16.3519	5.26e-05	0.00150551
ENSG00000213533	TMEM110	protein_coding	3	52870235	52931612	-1	transmembrane protein 110 [Source:HGNC Symbol;Acc:30526]	0.352043	6.5353	16.3318	5.32e-05	0.00151802
ENSG00000233276	GPX1	protein_coding	3	49394609	49396033	-1	glutathione peroxidase 1 [Source:HGNC Symbol;Acc:4553]	0.449349	5.17014	16.2726	5.49e-05	0.00156256
ENSG00000078269	SYNJ2	protein_coding	6	158402888	158520208	1	synaptojanin 2 [Source:HGNC Symbol;Acc:11504]	-0.391577	7.58983	16.2605	5.52e-05	0.00156889
ENSG00000123066	MED13L	protein_coding	12	116395711	116715143	-1	mediator complex subunit 13-like [Source:HGNC Symbol;Acc:22962]	-0.324845	6.29214	16.2354	5.59e-05	0.00158469
ENSG00000240053	LY6G5B	protein_coding	6	31637944	31641553	1	lymphocyte antigen 6 complex, locus G5B [Source:HGNC Symbol;Acc:13931]	0.604239	5.14024	16.2327	5.6e-05	0.00158469
ENSG00000178695	KCTD12	protein_coding	13	77454312	77460540	-1	potassium channel tetramerisation domain containing 12 [Source:HGNC Symbol;Acc:14678]	-0.856904	4.26995	16.2205	5.64e-05	0.00159127
ENSG00000267261	RAB5C	protein_coding	17	40271692	40306934	-1	Ras-related protein Rab-5C [Source:UniProtKB/TrEMBL;Acc:F8VVK3]	3.49089	1.04973	16.2095	5.67e-05	0.00159689
ENSG00000136040	PLXNC1	protein_coding	12	94542499	94701451	1	plexin C1 [Source:HGNC Symbol;Acc:9106]	-0.386778	5.6045	16.1479	5.86e-05	0.00164582
ENSG00000160953	MUM1	protein_coding	19	1285890	1378430	1	melanoma associated antigen (mutated) 1 [Source:HGNC Symbol;Acc:29641]	0.702625	3.24917	16.0714	6.1e-05	0.0017098
ENSG00000116213	WRAP73	protein_coding	1	3547331	3569325	-1	WD repeat containing, antisense to TP73 [Source:HGNC Symbol;Acc:12759]	0.468408	4.8786	16.0497	6.17e-05	0.00172552
ENSG00000170525	PFKFB3	protein_coding	10	6186881	6277495	1	6-phosphofructo-2-kinase/fructose-2,6-biphosphatase 3 [Source:HGNC Symbol;Acc:8874]	-0.398641	10.0068	16.0453	6.18e-05	0.00172561
ENSG00000174373	RALGAPA1	protein_coding	14	36007558	36278510	-1	Ral GTPase activating protein, alpha subunit 1 (catalytic) [Source:HGNC Symbol;Acc:17770]	-0.364488	5.89298	15.9879	6.38e-05	0.00177469
ENSG00000179144	GIMAP7	protein_coding	7	150211918	150218161	1	GTPase, IMAP family member 7 [Source:HGNC Symbol;Acc:22404]	0.694979	4.11058	15.9646	6.45e-05	0.00179257
ENSG00000174946	GPR171	protein_coding	3	150915619	150920988	-1	G protein-coupled receptor 171 [Source:HGNC Symbol;Acc:30057]	-0.404599	8.20556	15.957	6.48e-05	0.00179566
ENSG00000113319	RASGRF2	protein_coding	5	80256491	80525975	1	Ras protein-specific guanine nucleotide-releasing factor 2 [Source:HGNC Symbol;Acc:9876]	-0.537819	4.39324	15.9335	6.56e-05	0.00181403
ENSG00000167548	MLL2	protein_coding	12	49412758	49453557	-1	myeloid/lymphoid or mixed-lineage leukemia 2 [Source:HGNC Symbol;Acc:7133]	-0.40792	7.89959	15.9173	6.62e-05	0.00182549
ENSG00000134352	IL6ST	protein_coding	5	55230923	55290821	-1	interleukin 6 signal transducer (gp130, oncostatin M receptor) [Source:HGNC Symbol;Acc:6021]	-0.358501	8.72084	15.9042	6.66e-05	0.001834
ENSG00000033627	ATP6V0A1	protein_coding	17	40610862	40674629	1	ATPase, H+ transporting, lysosomal V0 subunit a1 [Source:HGNC Symbol;Acc:865]	0.939777	2.66928	15.8894	6.72e-05	0.00184425
ENSG00000101210	EEF1A2	protein_coding	20	62119366	62130505	-1	eukaryotic translation elongation factor 1 alpha 2 [Source:HGNC Symbol;Acc:3192]	1.06796	2.50822	15.8612	6.82e-05	0.00186776
ENSG00000171867	PRNP	protein_coding	20	4666882	4682236	1	prion protein [Source:HGNC Symbol;Acc:9449]	-0.592921	10.3633	15.8413	6.89e-05	0.00188327
ENSG00000166326	TRIM44	protein_coding	11	35684353	35829775	1	tripartite motif containing 44 [Source:HGNC Symbol;Acc:19016]	-0.39268	5.52607	15.8364	6.91e-05	0.00188388
ENSG00000176928	GCNT4	protein_coding	5	74323289	74326724	-1	glucosaminyl (N-acetyl) transferase 4, core 2 [Source:HGNC Symbol;Acc:17973]	-1.07972	3.51208	15.6851	7.48e-05	0.00203628
ENSG00000071054	MAP4K4	protein_coding	2	102313312	102508449	1	mitogen-activated protein kinase kinase kinase kinase 4 [Source:HGNC Symbol;Acc:6866]	-0.4123	8.79779	15.645	7.64e-05	0.00207527
ENSG00000085185	BCORL1	protein_coding	X	129115083	129192058	1	BCL6 corepressor-like 1 [Source:HGNC Symbol;Acc:25657]	-0.659416	3.98828	15.6182	7.75e-05	0.0021002
ENSG00000172164	SNTB1	protein_coding	8	121547985	121825513	-1	syntrophin, beta 1 (dystrophin-associated protein A1, 59kDa, basic component 1) [Source:HGNC Symbol;Acc:11168]	-0.552951	4.53068	15.6116	7.78e-05	0.00210292
ENSG00000095139	ARCN1	protein_coding	11	118443105	118473730	1	archain 1 [Source:HGNC Symbol;Acc:649]	-0.327028	7.91234	15.6058	7.8e-05	0.00210468
ENSG00000166128	RAB8B	protein_coding	15	63481668	63559981	1	RAB8B, member RAS oncogene family [Source:HGNC Symbol;Acc:30273]	-0.326125	8.73317	15.6008	7.82e-05	0.00210555
ENSG00000150893	FREM2	protein_coding	13	39261266	39460074	1	FRAS1 related extracellular matrix protein 2 [Source:HGNC Symbol;Acc:25396]	1.42328	1.7836	15.555	8.01e-05	0.00215247
ENSG00000213809	KLRK1	protein_coding	12	10524952	10544473	-1	killer cell lectin-like receptor subfamily K, member 1 [Source:HGNC Symbol;Acc:18788]	-2.34654	0.647385	15.5334	8.11e-05	0.00217247
ENSG00000102804	TSC22D1	protein_coding	13	45007655	45151283	-1	TSC22 domain family, member 1 [Source:HGNC Symbol;Acc:16826]	-0.551478	4.31998	15.5068	8.22e-05	0.00219842
ENSG00000107099	DOCK8	protein_coding	9	214854	465259	1	dedicator of cytokinesis 8 [Source:HGNC Symbol;Acc:19191]	-0.320303	7.10332	15.4388	8.52e-05	0.00227398
ENSG00000155330	C16orf87	protein_coding	16	46830519	46865323	-1	chromosome 16 open reading frame 87 [Source:HGNC Symbol;Acc:33754]	0.411157	5.37218	15.4012	8.69e-05	0.00231462
ENSG00000085063	CD59	protein_coding	11	33719807	33757991	-1	CD59 molecule, complement regulatory protein [Source:HGNC Symbol;Acc:1689]	0.278297	6.78004	15.3931	8.73e-05	0.00231556
ENSG00000179431	FJX1	protein_coding	11	35639735	35642419	1	four jointed box 1 (Drosophila) [Source:HGNC Symbol;Acc:17166]	-0.850887	2.79227	15.3922	8.73e-05	0.00231556
ENSG00000244462	RBM12	protein_coding	20	34236847	34252878	-1	RNA binding motif protein 12 [Source:HGNC Symbol;Acc:9898]	-0.312085	8.24062	15.3855	8.77e-05	0.00231877
ENSG00000060971	ACAA1	protein_coding	3	38164201	38178733	-1	acetyl-CoA acyltransferase 1 [Source:HGNC Symbol;Acc:82]	0.49682	4.49936	15.3506	8.93e-05	0.00235288
ENSG00000183826	BTBD9	protein_coding	6	38136227	38607924	-1	BTB (POZ) domain containing 9 [Source:HGNC Symbol;Acc:21228]	-0.470848	5.48416	15.3497	8.93e-05	0.00235288
ENSG00000026103	FAS	protein_coding	10	90750414	90775542	1	Fas (TNF receptor superfamily, member 6) [Source:HGNC Symbol;Acc:11920]	0.324004	6.51953	15.3403	8.98e-05	0.00235454
ENSG00000112149	CD83	protein_coding	6	14117872	14137149	1	CD83 molecule [Source:HGNC Symbol;Acc:1703]	-0.406681	8.30031	15.3409	8.98e-05	0.00235454
ENSG00000111906	HDDC2	protein_coding	6	125596496	125623282	-1	HD domain containing 2 [Source:HGNC Symbol;Acc:21078]	0.411658	5.22137	15.3163	9.09e-05	0.00237592
ENSG00000125827	TMX4	protein_coding	20	7957995	8000476	-1	thioredoxin-related transmembrane protein 4 [Source:HGNC Symbol;Acc:25237]	-0.383054	5.75414	15.3151	9.1e-05	0.00237592
ENSG00000075891	PAX2	protein_coding	10	102495360	102589698	1	paired box 2 [Source:HGNC Symbol;Acc:8616]	-1.0432	2.43497	15.2951	9.2e-05	0.00239103
ENSG00000112893	MAN2A1	protein_coding	5	109025067	109205326	1	mannosidase, alpha, class 2A, member 1 [Source:HGNC Symbol;Acc:6824]	-0.304153	7.50694	15.2978	9.18e-05	0.00239103
ENSG00000103489	XYLT1	protein_coding	16	17195626	17564738	-1	xylosyltransferase I [Source:HGNC Symbol;Acc:15516]	-0.622939	4.19608	15.2449	9.44e-05	0.00245014
ENSG00000131873	CHSY1	protein_coding	15	101715928	101792137	-1	chondroitin sulfate synthase 1 [Source:HGNC Symbol;Acc:17198]	-0.356763	9.64608	15.2214	9.56e-05	0.00247564
ENSG00000132510	KDM6B	protein_coding	17	7743222	7758114	1	lysine (K)-specific demethylase 6B [Source:HGNC Symbol;Acc:29012]	-0.425259	11.4625	15.2107	9.62e-05	0.00248448
ENSG00000151612	ZNF827	protein_coding	4	146678779	146859787	-1	zinc finger protein 827 [Source:HGNC Symbol;Acc:27193]	-0.404853	5.26085	15.1409	9.98e-05	0.00256708
ENSG00000166340	TPP1	protein_coding	11	6634000	6640692	-1	tripeptidyl peptidase I [Source:HGNC Symbol;Acc:2073]	0.44598	6.23519	15.1412	9.98e-05	0.00256708
ENSG00000099814	KIAA0284	protein_coding	14	105331617	105363089	1	KIAA0284 [Source:HGNC Symbol;Acc:20362]	-0.452381	6.1429	15.0786	0.000103128	0.00264776
ENSG00000099860	GADD45B	protein_coding	19	2476120	2478257	1	growth arrest and DNA-damage-inducible, beta [Source:HGNC Symbol;Acc:4096]	-0.595416	9.53474	15.07	0.000103598	0.00265423
ENSG00000011422	PLAUR	protein_coding	19	44150247	44174699	-1	plasminogen activator, urokinase receptor [Source:HGNC Symbol;Acc:9053]	-0.810968	4.2042	15.0151	0.000106654	0.00272526
ENSG00000129103	SUMF2	protein_coding	7	56131695	56148363	1	sulfatase modifying factor 2 [Source:HGNC Symbol;Acc:20415]	0.307706	5.99495	15.0083	0.000107039	0.00272526
ENSG00000135842	FAM129A	protein_coding	1	184759858	184943682	-1	family with sequence similarity 129, member A [Source:HGNC Symbol;Acc:16784]	-0.375188	8.54953	15.0122	0.000106819	0.00272526
ENSG00000103260	METRN	protein_coding	16	765115	769499	1	meteorin, glial cell differentiation regulator [Source:HGNC Symbol;Acc:14151]	0.770845	2.95551	14.9792	0.000108704	0.00274961
ENSG00000148516	ZEB1	protein_coding	10	31607424	31818742	1	zinc finger E-box binding homeobox 1 [Source:HGNC Symbol;Acc:11642]	-0.322221	6.21825	14.977	0.000108828	0.00274961
ENSG00000177508	IRX3	protein_coding	16	54317216	54320675	-1	iroquois homeobox 3 [Source:HGNC Symbol;Acc:14360]	1.75233	1.06723	14.9861	0.000108306	0.00274961
ENSG00000213853	EMP2	protein_coding	16	10622279	10674555	-1	epithelial membrane protein 2 [Source:HGNC Symbol;Acc:3334]	1.63763	1.57577	14.9759	0.000108896	0.00274961
ENSG00000189143	CLDN4	protein_coding	7	73213872	73247014	1	claudin 4 [Source:HGNC Symbol;Acc:2046]	1.67978	1.37504	14.9565	0.000110017	0.0027722
ENSG00000074181	NOTCH3	protein_coding	19	15270444	15311792	-1	notch 3 [Source:HGNC Symbol;Acc:7883]	2.78433	0.083128	14.9353	0.000111263	0.00279782
ENSG00000106546	AHR	protein_coding	7	17338246	17385776	1	aryl hydrocarbon receptor [Source:HGNC Symbol;Acc:348]	-0.517241	9.30121	14.9028	0.000113196	0.00284058
ENSG00000197774	EME2	protein_coding	16	1823208	1831709	1	essential meiotic endonuclease 1 homolog 2 (S. pombe) [Source:HGNC Symbol;Acc:27289]	0.525472	5.53174	14.8693	0.000115225	0.00288558
ENSG00000080573	COL5A3	protein_coding	19	10070237	10121147	-1	collagen, type V, alpha 3 [Source:HGNC Symbol;Acc:14864]	-0.681135	4.67208	14.8323	0.000117504	0.00293665
ENSG00000179456	ZNF238	protein_coding	1	244214585	244220778	1	zinc finger protein 238 [Source:HGNC Symbol;Acc:13030]	-0.885637	3.61214	14.8026	0.000119372	0.00297723
ENSG00000005513	SOX8	protein_coding	16	1031808	1036979	1	SRY (sex determining region Y)-box 8 [Source:HGNC Symbol;Acc:11203]	-0.899724	4.35048	14.7791	0.00012087	0.00299131
ENSG00000123240	OPTN	protein_coding	10	13141449	13180291	1	optineurin [Source:HGNC Symbol;Acc:17142]	0.374285	5.13387	14.7856	0.000120449	0.00299131
ENSG00000144746	ARL6IP5	protein_coding	3	69134095	69155217	1	ADP-ribosylation-like factor 6 interacting protein 5 [Source:HGNC Symbol;Acc:16937]	0.343843	6.71854	14.7897	0.000120193	0.00299131
ENSG00000197019	SERTAD1	protein_coding	19	40927499	40931932	-1	SERTA domain containing 1 [Source:HGNC Symbol;Acc:17932]	-0.341711	8.08321	14.7784	0.000120915	0.00299131
ENSG00000104447	TRPS1	protein_coding	8	116420724	116821899	-1	trichorhinophalangeal syndrome I [Source:HGNC Symbol;Acc:12340]	0.349189	5.44362	14.765	0.000121777	0.00300654
ENSG00000128590	DNAJB9	protein_coding	7	108210012	108215294	1	DnaJ (Hsp40) homolog, subfamily B, member 9 [Source:HGNC Symbol;Acc:6968]	-0.376041	6.44069	14.7507	0.000122705	0.00302333
ENSG00000035141	FAM136A	protein_coding	2	70523107	70529222	-1	family with sequence similarity 136, member A [Source:HGNC Symbol;Acc:25911]	0.306497	5.90633	14.7109	0.000125317	0.00307292
ENSG00000106541	AGR2	protein_coding	7	16831435	16873057	-1	anterior gradient 2 homolog (Xenopus laevis) [Source:HGNC Symbol;Acc:328]	1.77235	1.32476	14.7048	0.000125723	0.00307292
ENSG00000125733	TRIP10	protein_coding	19	6737936	6751537	1	thyroid hormone receptor interactor 10 [Source:HGNC Symbol;Acc:12304]	-0.668451	4.31924	14.7075	0.000125549	0.00307292
ENSG00000164134	NAA15	protein_coding	4	140222609	140341187	1	N(alpha)-acetyltransferase 15, NatA auxiliary subunit [Source:HGNC Symbol;Acc:30782]	-0.3118	7.71448	14.7149	0.000125053	0.00307292
ENSG00000122335	SERAC1	protein_coding	6	158530536	158589312	-1	serine active site containing 1 [Source:HGNC Symbol;Acc:21061]	0.915005	3.25311	14.6735	0.000127831	0.00311822
ENSG00000186432	KPNA4	protein_coding	3	160212783	160283376	-1	karyopherin alpha 4 (importin alpha 3) [Source:HGNC Symbol;Acc:6397]	-0.380369	7.71317	14.6427	0.000129935	0.00316321
ENSG00000160223	ICOSLG	protein_coding	21	45642874	45660849	-1	inducible T-cell co-stimulator ligand [Source:HGNC Symbol;Acc:17087]	-0.689625	3.9664	14.5901	0.000133613	0.00324629
ENSG00000099904	ZDHHC8	protein_coding	22	20116979	20135530	1	zinc finger, DHHC-type containing 8 [Source:HGNC Symbol;Acc:18474]	0.380812	5.75592	14.5747	0.000134713	0.00326005
ENSG00000205268	PDE7A	protein_coding	8	66629745	66754557	-1	phosphodiesterase 7A [Source:HGNC Symbol;Acc:8791]	-0.419223	6.56162	14.5769	0.000134553	0.00326005
ENSG00000168807	SNTB2	protein_coding	16	69221032	69342955	1	syntrophin, beta 2 (dystrophin-associated protein A1, 59kDa, basic component 2) [Source:HGNC Symbol;Acc:11169]	-0.328703	5.57696	14.5676	0.000135217	0.00326579
ENSG00000104872	PIH1D1	protein_coding	19	49949555	49956754	-1	PIH1 domain containing 1 [Source:HGNC Symbol;Acc:26075]	0.426982	5.01778	14.5544	0.00013617	0.00327585
ENSG00000205744	DENND1C	protein_coding	19	6467218	6482568	-1	DENN/MADD domain containing 1C [Source:HGNC Symbol;Acc:26225]	0.433778	5.52564	14.5548	0.000136138	0.00327585
ENSG00000138623	SEMA7A	protein_coding	15	74701630	74726808	-1	semaphorin 7A, GPI membrane anchor (John Milton Hagen blood group) [Source:HGNC Symbol;Acc:10741]	-0.366739	9.94592	14.5427	0.000137018	0.00328333
ENSG00000248871	TNFSF12-TNFSF13	protein_coding	17	7452416	7464918	1	TNFSF12-TNFSF13 readthrough [Source:HGNC Symbol;Acc:33537]	-5.74998	-1.44276	14.5432	0.000136982	0.00328333
ENSG00000113494	PRLR	protein_coding	5	35048861	35230794	-1	prolactin receptor [Source:HGNC Symbol;Acc:9446]	2.33003	0.561563	14.5233	0.000138439	0.00330882
ENSG00000125686	MED1	protein_coding	17	37560538	37607539	-1	mediator complex subunit 1 [Source:HGNC Symbol;Acc:9234]	-0.27254	7.42554	14.5171	0.000138894	0.00330882
ENSG00000140406	MESDC1	protein_coding	15	81293295	81296342	1	mesoderm development candidate 1 [Source:HGNC Symbol;Acc:13519]	-0.292906	7.23542	14.5187	0.000138773	0.00330882
ENSG00000142039	CCDC97	protein_coding	19	41816094	41830788	1	coiled-coil domain containing 97 [Source:HGNC Symbol;Acc:28289]	-0.431595	6.33937	14.4984	0.000140278	0.00333528
ENSG00000087903	RFX2	protein_coding	19	5993175	6199583	-1	regulatory factor X, 2 (influences HLA class II expression) [Source:HGNC Symbol;Acc:9983]	-0.7851	2.86709	14.489	0.000140978	0.00334542
ENSG00000131669	NINJ1	protein_coding	9	95883771	95896570	-1	ninjurin 1 [Source:HGNC Symbol;Acc:7824]	-0.39344	8.01201	14.4807	0.000141604	0.00334727
ENSG00000188177	ZC3H6	protein_coding	2	113033171	113097640	1	zinc finger CCCH-type containing 6 [Source:HGNC Symbol;Acc:24762]	-0.83782	2.86368	14.4835	0.000141396	0.00334727
ENSG00000167970	AC009065.1	protein_coding	16	2303738	2312343	1	Uncharacterized protein [Source:UniProtKB/TrEMBL;Acc:H0Y5Z1]	-1.23411	2.80884	14.4125	0.000146821	0.0034639
ENSG00000100345	MYH9	protein_coding	22	36677327	36784063	-1	myosin, heavy chain 9, non-muscle [Source:HGNC Symbol;Acc:7579]	-0.336287	10.7916	14.3029	0.000155628	0.00366381
ENSG00000130479	MAP1S	protein_coding	19	17830051	17845325	1	microtubule-associated protein 1S [Source:HGNC Symbol;Acc:15715]	-0.305375	6.74735	14.2996	0.000155894	0.00366381
ENSG00000114439	BBX	protein_coding	3	107241783	107530171	1	bobby sox homolog (Drosophila) [Source:HGNC Symbol;Acc:14422]	-0.346314	5.95191	14.262	0.000159041	0.00373058
ENSG00000122678	POLM	protein_coding	7	44111846	44122139	-1	polymerase (DNA directed), mu [Source:HGNC Symbol;Acc:9185]	0.525431	4.75374	14.2461	0.000160395	0.00375515
ENSG00000133104	SPG20	protein_coding	13	36875775	36944317	-1	spastic paraplegia 20 (Troyer syndrome) [Source:HGNC Symbol;Acc:18514]	-0.636044	3.53621	14.1958	0.000164736	0.00384319
ENSG00000158711	ELK4	protein_coding	1	205577071	205601090	-1	ELK4, ETS-domain protein (SRF accessory protein 1) [Source:HGNC Symbol;Acc:3326]	-0.285485	7.46552	14.1953	0.000164785	0.00384319
ENSG00000179119	SPTY2D1	protein_coding	11	18627948	18656338	-1	SPT2, Suppressor of Ty, domain containing 1 (S. cerevisiae) [Source:HGNC Symbol;Acc:26818]	-0.281486	7.21539	14.1901	0.000165241	0.00384649
ENSG00000069667	RORA	protein_coding	15	60780483	61521518	-1	RAR-related orphan receptor A [Source:HGNC Symbol;Acc:10258]	-0.291408	8.50138	14.1562	0.000168239	0.00390883
ENSG00000166136	NDUFB8	protein_coding	10	102267203	102289757	-1	NADH dehydrogenase (ubiquinone) 1 beta subcomplex, 8, 19kDa [Source:HGNC Symbol;Acc:7703]	0.290476	6.62624	14.1512	0.00016869	0.00391187
ENSG00000059758	CDK17	protein_coding	12	96672039	96794338	-1	cyclin-dependent kinase 17 [Source:HGNC Symbol;Acc:8750]	-0.33277	6.76754	14.1252	0.00017104	0.00395885
ENSG00000215305	VPS16	protein_coding	20	2821349	2847378	1	vacuolar protein sorting 16 homolog (S. cerevisiae) [Source:HGNC Symbol;Acc:14584]	0.417017	4.8605	14.1071	0.000172686	0.00398941
ENSG00000144655	CSRNP1	protein_coding	3	39183346	39196053	-1	cysteine-serine-rich nuclear protein 1 [Source:HGNC Symbol;Acc:14300]	-0.380726	9.81292	14.0995	0.000173386	0.00399803
ENSG00000109471	IL2	protein_coding	4	123372625	123377880	-1	interleukin 2 [Source:HGNC Symbol;Acc:6001]	-0.579335	11.9169	14.0876	0.000174494	0.004016
ENSG00000137478	FCHSD2	protein_coding	11	72547790	72853306	-1	FCH and double SH3 domains 2 [Source:HGNC Symbol;Acc:29114]	0.456751	5.09801	14.0733	0.000175822	0.00403894
ENSG00000152767	FARP1	protein_coding	13	98794816	99102027	1	FERM, RhoGEF (ARHGEF) and pleckstrin domain protein 1 (chondrocyte-derived) [Source:HGNC Symbol;Acc:3591]	-0.715458	3.78587	14.0564	0.000177409	0.00406775
ENSG00000133106	EPSTI1	protein_coding	13	43460524	43566407	-1	epithelial stromal interaction 1 (breast) [Source:HGNC Symbol;Acc:16465]	0.514742	4.46692	14.0415	0.000178821	0.00409245
ENSG00000204580	DDR1	protein_coding	6	30844198	30867933	1	discoidin domain receptor tyrosine kinase 1 [Source:HGNC Symbol;Acc:2730]	1.08118	2.6275	14.0055	0.000182277	0.00416374
ENSG00000162636	FAM102B	protein_coding	1	109102711	109187522	1	family with sequence similarity 102, member B [Source:HGNC Symbol;Acc:27637]	0.374899	5.66163	13.9712	0.000185637	0.00423258
ENSG00000182324	KCNJ14	protein_coding	19	48958766	48969367	1	potassium inwardly-rectifying channel, subfamily J, member 14 [Source:HGNC Symbol;Acc:6260]	-0.996995	2.22812	13.9556	0.000187176	0.00425974
ENSG00000064115	TM7SF3	protein_coding	12	27126128	27167367	-1	transmembrane 7 superfamily member 3 [Source:HGNC Symbol;Acc:23049]	0.841161	3.1667	13.9489	0.000187852	0.00426717
ENSG00000162894	FAIM3	protein_coding	1	207077731	207096592	-1	Fas apoptotic inhibitory molecule 3 [Source:HGNC Symbol;Acc:14315]	0.286387	6.54693	13.9265	0.000190103	0.0043103
ENSG00000027697	IFNGR1	protein_coding	6	137518621	137540586	-1	interferon gamma receptor 1 [Source:HGNC Symbol;Acc:5439]	-0.470784	5.43557	13.9112	0.000191655	0.00433744
ENSG00000185630	PBX1	protein_coding	1	164524821	164868533	1	pre-B-cell leukemia homeobox 1 [Source:HGNC Symbol;Acc:8632]	1.94664	0.62014	13.9003	0.00019277	0.00435461
ENSG00000146063	TRIM41	protein_coding	5	180649499	180662809	1	tripartite motif containing 41 [Source:HGNC Symbol;Acc:19013]	0.434368	5.29397	13.8871	0.000194122	0.00437225
ENSG00000146278	PNRC1	protein_coding	6	89790470	89794879	1	proline-rich nuclear receptor coactivator 1 [Source:HGNC Symbol;Acc:17278]	-0.502314	5.05835	13.8823	0.000194624	0.00437225
ENSG00000243156	MICAL3	protein_coding	22	18270415	18507325	-1	microtubule associated monoxygenase, calponin and LIM domain containing 3 [Source:HGNC Symbol;Acc:24694]	-0.471588	4.97466	13.8855	0.000194292	0.00437225
ENSG00000135213	POM121C	protein_coding	7	75046066	75115548	-1	POM121 transmembrane nucleoporin C [Source:HGNC Symbol;Acc:34005]	-0.288065	7.63118	13.8679	0.00019612	0.00439775
ENSG00000189050	RNFT1	protein_coding	17	58029601	58042122	-1	ring finger protein, transmembrane 1 [Source:HGNC Symbol;Acc:30206]	0.480122	4.44563	13.8414	0.000198907	0.00445208
ENSG00000104081	BMF	protein_coding	15	40380091	40401093	-1	Bcl2 modifying factor [Source:HGNC Symbol;Acc:24132]	0.460663	4.96023	13.8282	0.000200307	0.00447524
ENSG00000248592	TMEM110-MUSTN1	protein_coding	3	52867137	52931578	-1	TMEM110-MUSTN1 readthrough [Source:HGNC Symbol;Acc:38834]	0.800661	4.13241	13.8237	0.00020079	0.00447783
ENSG00000163516	ANKZF1	protein_coding	2	220094479	220101391	1	ankyrin repeat and zinc finger domain containing 1 [Source:HGNC Symbol;Acc:25527]	0.579346	3.98418	13.7986	0.000203489	0.00452975
ENSG00000130449	ZSWIM6	protein_coding	5	60628100	60841997	1	zinc finger, SWIM-type containing 6 [Source:HGNC Symbol;Acc:29316]	-0.328225	7.06294	13.7437	0.000209517	0.00465547
ENSG00000020577	SAMD4A	protein_coding	14	55033815	55260033	1	sterile alpha motif domain containing 4A [Source:HGNC Symbol;Acc:23023]	-0.480484	6.6677	13.7358	0.000210403	0.00466667
ENSG00000105281	SLC1A5	protein_coding	19	47278140	47291851	-1	solute carrier family 1 (neutral amino acid transporter), member 5 [Source:HGNC Symbol;Acc:10943]	-0.344548	9.0642	13.7194	0.000212245	0.004699
ENSG00000181751	C5orf30	protein_coding	5	102594403	102614361	1	chromosome 5 open reading frame 30 [Source:HGNC Symbol;Acc:25052]	0.589362	3.87689	13.6979	0.000214698	0.00474471
ENSG00000096717	SIRT1	protein_coding	10	69644427	69678147	1	sirtuin 1 [Source:HGNC Symbol;Acc:14929]	-0.409353	6.03753	13.689	0.000215712	0.00475303
ENSG00000135763	URB2	protein_coding	1	229761981	229795946	1	URB2 ribosome biogenesis 2 homolog (S. cerevisiae) [Source:HGNC Symbol;Acc:28967]	-0.39314	7.61642	13.6815	0.000216583	0.00475303
ENSG00000164190	NIPBL	protein_coding	5	36876861	37066515	1	Nipped-B homolog (Drosophila) [Source:HGNC Symbol;Acc:28862]	-0.338007	6.90233	13.681	0.00021663	0.00475303
ENSG00000204394	VARS	protein_coding	6	31745295	31763730	-1	valyl-tRNA synthetase [Source:HGNC Symbol;Acc:12651]	0.277848	6.72262	13.6822	0.000216492	0.00475303
ENSG00000149418	ST14	protein_coding	11	130029457	130080356	1	suppression of tumorigenicity 14 (colon carcinoma) [Source:HGNC Symbol;Acc:11344]	1.60915	1.54039	13.6617	0.000218868	0.00479353
ENSG00000145734	BDP1	protein_coding	5	70751442	70863649	1	B double prime 1, subunit of RNA polymerase III transcription initiation factor IIIB [Source:HGNC Symbol;Acc:13652]	-0.314686	7.24182	13.6454	0.000220781	0.00482678
ENSG00000127616	SMARCA4	protein_coding	19	11071598	11176071	1	SWI/SNF related, matrix associated, actin dependent regulator of chromatin, subfamily a, member 4 [Source:HGNC Symbol;Acc:11100]	-0.265178	7.46985	13.6092	0.00022508	0.00491196
ENSG00000163602	RYBP	protein_coding	3	72423744	72496069	-1	RING1 and YY1 binding protein [Source:HGNC Symbol;Acc:10480]	-0.410417	8.27233	13.5939	0.000226922	0.00494333
ENSG00000151422	FER	protein_coding	5	108083523	108532542	1	fer (fps/fes related) tyrosine kinase [Source:HGNC Symbol;Acc:3655]	-1.3914	3.00909	13.5557	0.000231585	0.00503594
ENSG00000198830	HMGN2	protein_coding	1	26798941	26802463	1	high mobility group nucleosomal binding domain 2 [Source:HGNC Symbol;Acc:4986]	0.276694	7.00256	13.5519	0.000232053	0.00503716
ENSG00000063601	MTMR1	protein_coding	X	149861435	149933576	1	myotubularin related protein 1 [Source:HGNC Symbol;Acc:7449]	-0.286274	7.5413	13.5244	0.000235478	0.00508441
ENSG00000119280	C1orf198	protein_coding	1	230972865	231005335	-1	chromosome 1 open reading frame 198 [Source:HGNC Symbol;Acc:25900]	-0.593927	3.52624	13.5271	0.000235146	0.00508441
ENSG00000163840	DTX3L	protein_coding	3	122283085	122294050	1	deltex 3-like (Drosophila) [Source:HGNC Symbol;Acc:30323]	-0.402032	5.46329	13.528	0.00023503	0.00508441
ENSG00000134996	OSTF1	protein_coding	9	77703459	77762181	1	osteoclast stimulating factor 1 [Source:HGNC Symbol;Acc:8510]	0.444897	4.99456	13.4965	0.000239003	0.00515142
ENSG00000076641	PAG1	protein_coding	8	81882526	82024303	-1	phosphoprotein associated with glycosphingolipid microdomains 1 [Source:HGNC Symbol;Acc:30043]	-0.504109	5.13012	13.4753	0.000241723	0.00520088
ENSG00000163600	ICOS	protein_coding	2	204801471	204826300	1	inducible T-cell co-stimulator [Source:HGNC Symbol;Acc:5351]	0.343204	9.82059	13.4316	0.000247421	0.00531412
ENSG00000197461	PDGFA	protein_coding	7	536895	559933	-1	platelet-derived growth factor alpha polypeptide [Source:HGNC Symbol;Acc:8799]	-0.430613	5.32798	13.4244	0.000248379	0.00532533
ENSG00000170265	ZNF282	protein_coding	7	148892577	148923339	1	zinc finger protein 282 [Source:HGNC Symbol;Acc:13076]	0.34088	6.15999	13.419	0.000249089	0.00533121
ENSG00000025708	TYMP	protein_coding	22	50964181	50968485	-1	thymidine phosphorylase [Source:HGNC Symbol;Acc:3148]	0.374593	4.98026	13.3851	0.000253636	0.00540834
ENSG00000026751	SLAMF7	protein_coding	1	160709037	160724611	1	SLAM family member 7 [Source:HGNC Symbol;Acc:21394]	-0.353743	6.18635	13.3822	0.000254021	0.00540834
ENSG00000047365	ARAP2	protein_coding	4	36067620	36246131	-1	ArfGAP with RhoGAP domain, ankyrin repeat and PH domain 2 [Source:HGNC Symbol;Acc:16924]	-0.286118	8.29312	13.3855	0.000253578	0.00540834
ENSG00000048740	CELF2	protein_coding	10	11047259	11378666	1	CUGBP, Elav-like family member 2 [Source:HGNC Symbol;Acc:2550]	-0.302252	8.54635	13.3596	0.000257109	0.00546456
ENSG00000135709	KIAA0513	protein_coding	16	85061375	85127836	1	KIAA0513 [Source:HGNC Symbol;Acc:29058]	-0.304544	6.43387	13.3448	0.000259147	0.00549833
ENSG00000008300	CELSR3	protein_coding	3	48673902	48700348	-1	cadherin, EGF LAG seven-pass G-type receptor 3 (flamingo homolog, Drosophila) [Source:HGNC Symbol;Acc:3230]	0.395922	6.52542	13.339	0.000259944	0.00550567
ENSG00000124214	STAU1	protein_coding	20	47729878	47804904	-1	staufen, RNA binding protein, homolog 1 (Drosophila) [Source:HGNC Symbol;Acc:11370]	-0.274096	7.37957	13.3313	0.000261009	0.00551868
ENSG00000188971	AC114772.1	protein_coding	2	69686414	69693664	-1	Uncharacterized protein [Source:UniProtKB/TrEMBL;Acc:I3L097]	-0.538669	3.93531	13.3177	0.000262916	0.00554939
ENSG00000159140	SON	protein_coding	21	34914924	34949812	1	SON DNA binding protein [Source:HGNC Symbol;Acc:11183]	-0.325271	9.50318	13.3031	0.000264968	0.00558306
ENSG00000089094	KDM2B	protein_coding	12	121867312	122018920	-1	lysine (K)-specific demethylase 2B [Source:HGNC Symbol;Acc:13610]	-0.255276	6.99973	13.2965	0.000265906	0.00558356
ENSG00000148848	ADAM12	protein_coding	10	127700950	128077024	-1	ADAM metallopeptidase domain 12 [Source:HGNC Symbol;Acc:190]	-0.979214	2.21932	13.2986	0.000265601	0.00558356
ENSG00000065361	ERBB3	protein_coding	12	56473641	56497289	1	v-erb-b2 erythroblastic leukemia viral oncogene homolog 3 (avian) [Source:HGNC Symbol;Acc:3431]	1.47679	1.16091	13.2772	0.000268659	0.00562231
ENSG00000136754	ABI1	protein_coding	10	27035522	27150016	-1	abl-interactor 1 [Source:HGNC Symbol;Acc:11320]	0.280113	6.51754	13.2771	0.000268671	0.00562231
ENSG00000116273	PHF13	protein_coding	1	6673745	6684093	1	PHD finger protein 13 [Source:HGNC Symbol;Acc:22983]	-0.392138	4.9709	13.2668	0.000270144	0.00564347
ENSG00000146834	MEPCE	protein_coding	7	100026413	100031741	1	methylphosphate capping enzyme [Source:HGNC Symbol;Acc:20247]	-0.334895	6.73041	13.2599	0.000271137	0.00565455
ENSG00000109756	RAPGEF2	protein_coding	4	160025330	160281321	1	Rap guanine nucleotide exchange factor (GEF) 2 [Source:HGNC Symbol;Acc:16854]	-0.370511	7.00221	13.2403	0.000273993	0.00569467
ENSG00000115523	GNLY	protein_coding	2	85912298	85925977	1	granulysin [Source:HGNC Symbol;Acc:4414]	-0.704628	5.12139	13.2413	0.000273854	0.00569467
ENSG00000152601	MBNL1	protein_coding	3	151961617	152183569	1	muscleblind-like splicing regulator 1 [Source:HGNC Symbol;Acc:6923]	-0.400987	9.39798	13.2369	0.000274491	0.00569535
ENSG00000164284	GRPEL2	protein_coding	5	148724993	148734146	1	GrpE-like 2, mitochondrial (E. coli) [Source:HGNC Symbol;Acc:21060]	0.337001	6.29907	13.2277	0.000275846	0.00571375
ENSG00000196782	MAML3	protein_coding	4	140640419	141075338	-1	mastermind-like 3 (Drosophila) [Source:HGNC Symbol;Acc:16272]	-1.51768	1.48907	13.2225	0.000276602	0.00571971
ENSG00000117020	AKT3	protein_coding	1	243651535	244014381	-1	v-akt murine thymoma viral oncogene homolog 3 (protein kinase B, gamma) [Source:HGNC Symbol;Acc:393]	-0.639154	4.27867	13.214	0.00027786	0.00573602
ENSG00000183049	CAMK1D	protein_coding	10	12391481	12877545	1	calcium/calmodulin-dependent protein kinase ID [Source:HGNC Symbol;Acc:19341]	-0.645111	5.08298	13.2096	0.000278522	0.00573999
ENSG00000078403	MLLT10	protein_coding	10	21823094	22032559	1	myeloid/lymphoid or mixed-lineage leukemia (trithorax homolog, Drosophila); translocated to, 10 [Source:HGNC Symbol;Acc:16063]	0.562153	3.59865	13.194	0.000280843	0.00577808
ENSG00000166887	VPS39	protein_coding	15	42450899	42500514	-1	vacuolar protein sorting 39 homolog (S. cerevisiae) [Source:HGNC Symbol;Acc:20593]	0.347738	6.04285	13.1685	0.0002847	0.00584759
ENSG00000116016	EPAS1	protein_coding	2	46520806	46613836	1	endothelial PAS domain protein 1 [Source:HGNC Symbol;Acc:3374]	-0.583876	4.59167	13.1574	0.000286389	0.00585277
ENSG00000120949	TNFRSF8	protein_coding	1	12123434	12204264	1	tumor necrosis factor receptor superfamily, member 8 [Source:HGNC Symbol;Acc:11923]	0.520765	4.2344	13.1584	0.000286235	0.00585277
ENSG00000130508	PXDN	protein_coding	2	1635659	1748624	-1	peroxidasin homolog (Drosophila) [Source:HGNC Symbol;Acc:14966]	2.94805	-0.335281	13.1605	0.000285916	0.00585277
ENSG00000128641	MYO1B	protein_coding	2	192109911	192290115	1	myosin IB [Source:HGNC Symbol;Acc:7596]	-0.617228	4.13298	13.0991	0.000295443	0.00602773
ENSG00000121068	TBX2	protein_coding	17	59477257	59486827	1	T-box 2 [Source:HGNC Symbol;Acc:11597]	1.65533	1.57568	13.088	0.000297189	0.00603576
ENSG00000154310	TNIK	protein_coding	3	170779128	171178197	-1	TRAF2 and NCK interacting kinase [Source:HGNC Symbol;Acc:30765]	-0.319567	8.05012	13.0872	0.000297318	0.00603576
ENSG00000169442	CD52	protein_coding	1	26644448	26647014	1	CD52 molecule [Source:HGNC Symbol;Acc:1804]	0.326864	6.77887	13.0878	0.000297229	0.00603576
ENSG00000138777	PPA2	protein_coding	4	106290234	106395238	-1	pyrophosphatase (inorganic) 2 [Source:HGNC Symbol;Acc:28883]	0.494146	4.5021	13.0775	0.000298868	0.00605715
ENSG00000162654	GBP4	protein_coding	1	89646831	89664615	-1	guanylate binding protein 4 [Source:HGNC Symbol;Acc:20480]	0.418915	5.57668	13.0665	0.000300623	0.00608264
ENSG00000130702	LAMA5	protein_coding	20	60883011	60942368	-1	laminin, alpha 5 [Source:HGNC Symbol;Acc:6485]	0.586889	3.40097	13.0602	0.000301644	0.00609321
ENSG00000168280	KIF5C	protein_coding	2	149632819	149883273	1	kinesin family member 5C [Source:HGNC Symbol;Acc:6325]	-0.56133	4.79036	13.0441	0.000304247	0.00613564
ENSG00000102699	PARP4	protein_coding	13	24995064	25086948	-1	poly (ADP-ribose) polymerase family, member 4 [Source:HGNC Symbol;Acc:271]	0.414143	4.69164	13.0368	0.000305422	0.0061414
ENSG00000184588	PDE4B	protein_coding	1	66258197	66840259	1	phosphodiesterase 4B, cAMP-specific [Source:HGNC Symbol;Acc:8781]	-0.342218	8.80682	13.034	0.000305887	0.0061414
ENSG00000258315	C17orf49	protein_coding	17	6917814	6920844	1	chromosome 17 open reading frame 49 [Source:HGNC Symbol;Acc:28737]	0.382327	5.78672	13.0331	0.00030604	0.0061414
ENSG00000187720	THSD4	protein_coding	15	71389291	72075722	1	thrombospondin, type I, domain containing 4 [Source:HGNC Symbol;Acc:25835]	2.35144	0.500335	13.002	0.00031116	0.0062339
ENSG00000160221	C21orf33	protein_coding	21	45553487	45565605	1	chromosome 21 open reading frame 33 [Source:HGNC Symbol;Acc:1273]	0.438785	4.89792	12.9983	0.000311776	0.00623603
ENSG00000127603	MACF1	protein_coding	1	39546988	39952849	1	microtubule-actin crosslinking factor 1 [Source:HGNC Symbol;Acc:13664]	-0.565313	8.78947	12.9672	0.000316996	0.00633009
ENSG00000136286	MYO1G	protein_coding	7	45002261	45018697	-1	myosin IG [Source:HGNC Symbol;Acc:13880]	0.325348	7.36105	12.9578	0.000318593	0.00635159
ENSG00000128342	LIF	protein_coding	22	30636436	30642840	-1	leukemia inhibitory factor [Source:HGNC Symbol;Acc:6596]	-0.319759	8.21592	12.9507	0.000319808	0.00636544
ENSG00000198089	SFI1	protein_coding	22	31884674	32014572	1	Sfi1 homolog, spindle assembly associated (yeast) [Source:HGNC Symbol;Acc:29064]	0.439661	6.16987	12.9252	0.000324187	0.0064421
ENSG00000163386	NBPF10	protein_coding	1	145289772	145370303	1	neuroblastoma breakpoint family, member 10 [Source:HGNC Symbol;Acc:31992]	-0.344497	5.46549	12.9221	0.000324719	0.00644218
ENSG00000125384	PTGER2	protein_coding	14	52781023	52795324	1	prostaglandin E receptor 2 (subtype EP2), 53kDa [Source:HGNC Symbol;Acc:9594]	-0.544647	4.57541	12.917	0.000325619	0.00644958
ENSG00000204469	PRRC2A	protein_coding	6	31588497	31605548	1	proline-rich coiled-coil 2A [Source:HGNC Symbol;Acc:13918]	-0.291387	9.11248	12.8964	0.000329222	0.0065104
ENSG00000161542	PRPSAP1	protein_coding	17	74305567	74380602	-1	phosphoribosyl pyrophosphate synthetase-associated protein 1 [Source:HGNC Symbol;Acc:9466]	0.496239	3.90773	12.8916	0.000330054	0.00651631
ENSG00000233224	HIST1H2AM	protein_coding	6	27860477	27860963	-1	histone cluster 1, H2am [Source:HGNC Symbol;Acc:4735]	1.38171	1.57151	12.8628	0.000335171	0.00660666
ENSG00000170522	ELOVL6	protein_coding	4	110967002	111120355	-1	ELOVL fatty acid elongase 6 [Source:HGNC Symbol;Acc:15829]	-0.605361	3.58773	12.8495	0.000337578	0.00664338
ENSG00000114770	ABCC5	protein_coding	3	183637722	183735803	-1	ATP-binding cassette, sub-family C (CFTR/MRP), member 5 [Source:HGNC Symbol;Acc:56]	0.531192	4.21488	12.8421	0.0003389	0.00665867
ENSG00000156052	GNAQ	protein_coding	9	80331003	80646374	-1	guanine nucleotide binding protein (G protein), q polypeptide [Source:HGNC Symbol;Acc:4390]	-0.385767	5.26003	12.836	0.000340015	0.00666987
ENSG00000108175	ZMIZ1	protein_coding	10	80828792	81076276	1	zinc finger, MIZ-type containing 1 [Source:HGNC Symbol;Acc:16493]	-0.366145	5.75427	12.824	0.000342194	0.00670185
ENSG00000122779	TRIM24	protein_coding	7	138144953	138274738	1	tripartite motif containing 24 [Source:HGNC Symbol;Acc:11812]	-0.390777	5.18833	12.8048	0.000345725	0.00676017
ENSG00000163947	ARHGEF3	protein_coding	3	56761446	57113357	-1	Rho guanine nucleotide exchange factor (GEF) 3 [Source:HGNC Symbol;Acc:683]	-0.268243	7.16473	12.797	0.000347174	0.00677766
ENSG00000088387	DOCK9	protein_coding	13	99445741	99738879	-1	dedicator of cytokinesis 9 [Source:HGNC Symbol;Acc:14132]	-0.414351	5.82074	12.7804	0.000350275	0.00682729
ENSG00000177485	ZBTB33	protein_coding	X	119384607	119392253	1	zinc finger and BTB domain containing 33 [Source:HGNC Symbol;Acc:16682]	-0.389517	5.15423	12.7649	0.000353191	0.00687316
ENSG00000104626	ERI1	protein_coding	8	8859657	8974256	1	exoribonuclease 1 [Source:HGNC Symbol;Acc:23994]	0.312079	6.37516	12.7617	0.000353798	0.00687403
ENSG00000149269	PAK1	protein_coding	11	77032752	77185680	-1	p21 protein (Cdc42/Rac)-activated kinase 1 [Source:HGNC Symbol;Acc:8590]	-0.726631	3.33538	12.7569	0.000354707	0.00688076
ENSG00000168404	MLKL	protein_coding	16	74705753	74734858	-1	mixed lineage kinase domain-like [Source:HGNC Symbol;Acc:26617]	0.421719	4.84684	12.7501	0.000355992	0.00689474
ENSG00000215301	DDX3X	protein_coding	X	41192651	41223725	1	DEAD (Asp-Glu-Ala-Asp) box polypeptide 3, X-linked [Source:HGNC Symbol;Acc:2745]	-0.343671	9.86269	12.7392	0.000358073	0.00692406
ENSG00000157540	DYRK1A	protein_coding	21	38739236	38887680	1	dual-specificity tyrosine-(Y)-phosphorylation regulated kinase 1A [Source:HGNC Symbol;Acc:3091]	-0.309976	6.87478	12.7223	0.000361319	0.0069758
ENSG00000114554	PLXNA1	protein_coding	3	126707437	126756235	1	plexin A1 [Source:HGNC Symbol;Acc:9099]	-0.356328	7.543	12.705	0.000364674	0.00702232
ENSG00000197971	MBP	protein_coding	18	74690783	74845639	-1	myelin basic protein [Source:HGNC Symbol;Acc:6925]	-0.28356	7.20645	12.704	0.000364878	0.00702232
ENSG00000116691	MIIP	protein_coding	1	12079523	12092102	1	migration and invasion inhibitory protein [Source:HGNC Symbol;Acc:25715]	0.369493	5.21084	12.6996	0.000365732	0.0070277
ENSG00000010295	IFFO1	protein_coding	12	6647541	6665239	-1	intermediate filament family orphan 1 [Source:HGNC Symbol;Acc:24970]	0.594772	3.83842	12.6939	0.000366853	0.00703816
ENSG00000067334	DNTTIP2	protein_coding	1	94333373	94345474	-1	deoxynucleotidyltransferase, terminal, interacting protein 2 [Source:HGNC Symbol;Acc:24013]	-0.356131	8.32891	12.6895	0.000367708	0.00704351
ENSG00000112697	TMEM30A	protein_coding	6	75962640	75994684	-1	transmembrane protein 30A [Source:HGNC Symbol;Acc:16667]	-0.300573	6.85689	12.6853	0.000368539	0.00704837
ENSG00000025039	RRAGD	protein_coding	6	90074355	90121989	-1	Ras-related GTP binding D [Source:HGNC Symbol;Acc:19903]	-1.15723	2.26045	12.6705	0.00037147	0.00709334
ENSG00000102786	INTS6	protein_coding	13	51928213	52028400	-1	integrator complex subunit 6 [Source:HGNC Symbol;Acc:14879]	-0.301946	6.4809	12.6656	0.000372451	0.00710096
ENSG00000128245	YWHAH	protein_coding	22	32340447	32353590	1	tyrosine 3-monooxygenase/tryptophan 5-monooxygenase activation protein, eta polypeptide [Source:HGNC Symbol;Acc:12853]	0.361359	6.378	12.6573	0.000374097	0.00711018
ENSG00000152137	HSPB8	protein_coding	12	119616447	119658936	1	heat shock 22kDa protein 8 [Source:HGNC Symbol;Acc:30171]	1.84024	0.945802	12.6601	0.000373536	0.00711018
ENSG00000130429	ARPC1B	protein_coding	7	98971872	98992424	1	actin related protein 2/3 complex, subunit 1B, 41kDa [Source:HGNC Symbol;Acc:704]	0.357544	7.36958	12.6049	0.00038473	0.0073009
ENSG00000110848	CD69	protein_coding	12	9905082	9913497	-1	CD69 molecule [Source:HGNC Symbol;Acc:1694]	-0.433176	10.3844	12.5302	0.000400427	0.007587
ENSG00000137094	DNAJB5	protein_coding	9	34989638	34998897	1	DnaJ (Hsp40) homolog, subfamily B, member 5 [Source:HGNC Symbol;Acc:14887]	-0.498962	4.6412	12.5183	0.000402991	0.00762376
ENSG00000139641	ESYT1	protein_coding	12	56512034	56538455	1	extended synaptotagmin-like protein 1 [Source:HGNC Symbol;Acc:29534]	0.36167	6.68914	12.4704	0.000413444	0.00780943
ENSG00000118308	LRMP	protein_coding	12	25173936	25261268	1	lymphoid-restricted membrane protein [Source:HGNC Symbol;Acc:6690]	0.71802	2.95609	12.4492	0.000418181	0.00788671
ENSG00000172292	CERS6	protein_coding	2	169312372	169631644	1	ceramide synthase 6 [Source:HGNC Symbol;Acc:23826]	-0.428396	5.06227	12.4291	0.000422695	0.00795957
ENSG00000120694	HSPH1	protein_coding	13	31710762	31736525	-1	heat shock 105kDa/110kDa protein 1 [Source:HGNC Symbol;Acc:16969]	-0.334789	9.02041	12.4235	0.000423957	0.00797104
ENSG00000091009	RBM27	protein_coding	5	145583113	145718814	1	RNA binding motif protein 27 [Source:HGNC Symbol;Acc:29243]	-0.262008	6.7821	12.4014	0.00042901	0.0080413
ENSG00000145391	SETD7	protein_coding	4	140417243	140477928	-1	SET domain containing (lysine methyltransferase) 7 [Source:HGNC Symbol;Acc:30412]	-0.324344	5.45573	12.4026	0.000428744	0.0080413
ENSG00000164164	OTUD4	protein_coding	4	146031990	146101313	-1	OTU domain containing 4 [Source:HGNC Symbol;Acc:24949]	-0.339421	9.58175	12.3908	0.000431459	0.00807483
ENSG00000139154	AEBP2	protein_coding	12	19556979	19873735	1	AE binding protein 2 [Source:HGNC Symbol;Acc:24051]	-0.343066	6.3787	12.3743	0.000435281	0.00813389
ENSG00000143382	ADAMTSL4	protein_coding	1	150521884	150533413	1	ADAMTS-like 4 [Source:HGNC Symbol;Acc:19706]	-0.870837	4.28407	12.3642	0.000437655	0.00816577
ENSG00000175592	FOSL1	protein_coding	11	65659490	65668044	-1	FOS-like antigen 1 [Source:HGNC Symbol;Acc:13718]	-0.317168	7.65297	12.3559	0.00043959	0.00818938
ENSG00000133318	RTN3	protein_coding	11	63448918	63527363	1	reticulon 3 [Source:HGNC Symbol;Acc:10469]	-0.360598	5.24734	12.3489	0.000441251	0.00820781
ENSG00000153207	AHCTF1	protein_coding	1	247002400	247095280	-1	AT hook containing transcription factor 1 [Source:HGNC Symbol;Acc:24618]	-0.269231	6.91101	12.3357	0.000444377	0.00825339
ENSG00000154803	FLCN	protein_coding	17	17115526	17140502	-1	folliculin [Source:HGNC Symbol;Acc:27310]	0.323173	5.66915	12.3281	0.000446196	0.0082746
ENSG00000139636	LMBR1L	protein_coding	12	49490919	49504683	-1	limb region 1 homolog (mouse)-like [Source:HGNC Symbol;Acc:18268]	0.45787	4.54976	12.3056	0.000451612	0.0083497
ENSG00000187961	KLHL17	protein_coding	1	895967	901095	1	kelch-like 17 (Drosophila) [Source:HGNC Symbol;Acc:24023]	0.51349	4.06326	12.3072	0.000451213	0.0083497
ENSG00000143153	ATP1B1	protein_coding	1	169074935	169101960	1	ATPase, Na+/K+ transporting, beta 1 polypeptide [Source:HGNC Symbol;Acc:804]	-0.359855	5.45393	12.2849	0.000456627	0.00840428
ENSG00000145911	N4BP3	protein_coding	5	177540444	177553088	1	NEDD4 binding protein 3 [Source:HGNC Symbol;Acc:29852]	-0.437542	5.32065	12.2854	0.000456513	0.00840428
ENSG00000205189	ZBTB10	protein_coding	8	81397854	81438500	1	zinc finger and BTB domain containing 10 [Source:HGNC Symbol;Acc:30953]	-0.4977	5.53195	12.2875	0.000456002	0.00840428
ENSG00000105514	RAB3D	protein_coding	19	11432722	11456946	-1	RAB3D, member RAS oncogene family [Source:HGNC Symbol;Acc:9779]	1.8654	0.0147166	12.2773	0.000458496	0.00842599
ENSG00000173404	INSM1	protein_coding	20	20348765	20351590	1	insulinoma-associated 1 [Source:HGNC Symbol;Acc:6090]	-1.02263	2.52813	12.2725	0.00045968	0.00843506
ENSG00000140284	SLC27A2	protein_coding	15	50474393	50528592	1	solute carrier family 27 (fatty acid transporter), member 2 [Source:HGNC Symbol;Acc:10996]	0.351032	7.15096	12.2586	0.00046311	0.00848526
ENSG00000158987	RAPGEF6	protein_coding	5	130759614	130970929	-1	Rap guanine nucleotide exchange factor (GEF) 6 [Source:HGNC Symbol;Acc:20655]	-0.322585	8.12568	12.2438	0.000466808	0.00854021
ENSG00000225697	SLC26A6	protein_coding	3	48663156	48672926	-1	solute carrier family 26, member 6 [Source:HGNC Symbol;Acc:14472]	0.633824	4.08437	12.2359	0.000468779	0.00856346
ENSG00000149557	FEZ1	protein_coding	11	125315646	125366213	-1	fasciculation and elongation protein zeta 1 (zygin I) [Source:HGNC Symbol;Acc:3659]	-1.03208	2.40573	12.2294	0.000470411	0.00856765
ENSG00000174485	DENND4A	protein_coding	15	65950384	66084631	-1	DENN/MADD domain containing 4A [Source:HGNC Symbol;Acc:24321]	-0.348709	6.50361	12.2295	0.000470387	0.00856765
ENSG00000138767	CNOT6L	protein_coding	4	78634541	78740769	-1	CCR4-NOT transcription complex, subunit 6-like [Source:HGNC Symbol;Acc:18042]	-0.274743	6.8531	12.2226	0.000472129	0.00858615
ENSG00000178927	C17orf62	protein_coding	17	80400465	80408705	-1	chromosome 17 open reading frame 62 [Source:HGNC Symbol;Acc:28672]	0.346587	7.07353	12.2145	0.000474201	0.00861101
ENSG00000135905	DOCK10	protein_coding	2	225629807	225907162	-1	dedicator of cytokinesis 10 [Source:HGNC Symbol;Acc:23479]	-0.392414	7.53673	12.21	0.000475332	0.00861874
ENSG00000188021	UBQLN2	protein_coding	X	56590026	56593443	1	ubiquilin 2 [Source:HGNC Symbol;Acc:12509]	-0.416173	6.1653	12.2054	0.000476525	0.00862757
ENSG00000143442	POGZ	protein_coding	1	151375200	151431941	-1	pogo transposable element with ZNF domain [Source:HGNC Symbol;Acc:18801]	-0.273197	6.63993	12.2024	0.00047727	0.00862828
ENSG00000075539	FRYL	protein_coding	4	48499378	48782339	-1	FRY-like [Source:HGNC Symbol;Acc:29127]	-0.372143	7.40251	12.179	0.000483304	0.00872447
ENSG00000169504	CLIC4	protein_coding	1	25071848	25170815	1	chloride intracellular channel 4 [Source:HGNC Symbol;Acc:13518]	-0.521747	4.21003	12.164	0.00048722	0.00876925
ENSG00000176749	CDK5R1	protein_coding	17	30813637	30818274	1	cyclin-dependent kinase 5, regulatory subunit 1 (p35) [Source:HGNC Symbol;Acc:1775]	-0.518194	4.46714	12.166	0.000486684	0.00876925
ENSG00000100376	FAM118A	protein_coding	22	45704849	45737836	1	family with sequence similarity 118, member A [Source:HGNC Symbol;Acc:1313]	0.329362	5.62732	12.1416	0.000493099	0.008849
ENSG00000138670	RASGEF1B	protein_coding	4	82347547	82393082	-1	RasGEF domain family, member 1B [Source:HGNC Symbol;Acc:24881]	-0.561869	4.9651	12.1439	0.000492495	0.008849
ENSG00000127528	KLF2	protein_coding	19	16435628	16438685	1	Kruppel-like factor 2 (lung) [Source:HGNC Symbol;Acc:6347]	-0.441388	5.04365	12.1352	0.000494798	0.00885347
ENSG00000157106	SMG1	protein_coding	16	18816175	18937776	-1	smg-1 homolog, phosphatidylinositol 3-kinase-related kinase (C. elegans) [Source:HGNC Symbol;Acc:30045]	-0.393127	9.27902	12.1377	0.00049413	0.00885347
ENSG00000255150	EID3	protein_coding	12	104697517	104698980	1	EP300 interacting inhibitor of differentiation 3 [Source:HGNC Symbol;Acc:32961]	-0.693046	3.29128	12.1256	0.000497355	0.00888622
ENSG00000158615	PPP1R15B	protein_coding	1	204372515	204380919	-1	protein phosphatase 1, regulatory subunit 15B [Source:HGNC Symbol;Acc:14951]	-0.31815	8.30405	12.1159	0.000499938	0.00891934
ENSG00000100393	EP300	protein_coding	22	41487790	41576081	1	E1A binding protein p300 [Source:HGNC Symbol;Acc:3373]	-0.283116	7.08124	12.1023	0.000503603	0.00896877
ENSG00000182325	FBXL6	protein_coding	8	145579091	145583036	-1	F-box and leucine-rich repeat protein 6 [Source:HGNC Symbol;Acc:13603]	0.439012	5.23816	12.1002	0.000504177	0.00896877
ENSG00000120889	TNFRSF10B	protein_coding	8	22877646	22926692	-1	tumor necrosis factor receptor superfamily, member 10b [Source:HGNC Symbol;Acc:11905]	-0.518191	7.36443	12.0928	0.000506166	0.00899107
ENSG00000135047	CTSL1	protein_coding	9	90340434	90346308	1	cathepsin L1 [Source:HGNC Symbol;Acc:2537]	-0.635851	5.62073	12.0813	0.00050929	0.00903342
ENSG00000070501	POLB	protein_coding	8	42195972	42229326	1	polymerase (DNA directed), beta [Source:HGNC Symbol;Acc:9174]	0.339626	5.82953	12.0772	0.000510434	0.0090406
ENSG00000157353	FUK	protein_coding	16	70488324	70514177	1	fucokinase [Source:HGNC Symbol;Acc:29500]	0.655673	3.25638	12.073	0.000511566	0.00904753
ENSG00000114626	ABTB1	protein_coding	3	127391778	127399768	1	ankyrin repeat and BTB (POZ) domain containing 1 [Source:HGNC Symbol;Acc:18275]	0.560052	4.14217	12.063	0.000514326	0.00908107
ENSG00000173473	SMARCC1	protein_coding	3	47626762	47823596	-1	SWI/SNF related, matrix associated, actin dependent regulator of chromatin, subfamily c, member 1 [Source:HGNC Symbol;Acc:11104]	-0.269325	7.36257	12.0607	0.000514948	0.00908107
ENSG00000153029	MR1	protein_coding	1	181003067	181031074	1	major histocompatibility complex, class I-related [Source:HGNC Symbol;Acc:4975]	0.646611	2.94538	12.0518	0.000517428	0.00911166
ENSG00000139725	RHOF	protein_coding	12	122215664	122232261	-1	ras homolog family member F (in filopodia) [Source:HGNC Symbol;Acc:15703]	-0.315757	7.11422	12.0455	0.000519183	0.00911629
ENSG00000174004	LRRC33	protein_coding	3	196366557	196388875	1	leucine rich repeat containing 33 [Source:HGNC Symbol;Acc:24613]	0.313037	5.97354	12.0468	0.000518827	0.00911629
ENSG00000100288	CHKB	protein_coding	22	51017378	51039884	-1	choline kinase beta [Source:HGNC Symbol;Acc:1938]	0.429416	5.43378	12.0305	0.000523363	0.0091765
ENSG00000158019	BRE	protein_coding	2	28112808	28561768	1	brain and reproductive organ-expressed (TNFRSF1A modulator) [Source:HGNC Symbol;Acc:1106]	-0.480213	4.22123	12.0245	0.000525053	0.00919294
ENSG00000070731	ST6GALNAC2	protein_coding	17	74559792	74583038	-1	ST6 (alpha-N-acetyl-neuraminyl-2,3-beta-galactosyl-1,3)-N-acetylgalactosaminide alpha-2,6-sialyltransferase 2 [Source:HGNC Symbol;Acc:10867]	-1.89053	0.729213	12.0029	0.000531171	0.00928676
ENSG00000100852	ARHGAP5	protein_coding	14	32545320	32628934	1	Rho GTPase activating protein 5 [Source:HGNC Symbol;Acc:675]	-0.538527	5.17628	11.9793	0.000537956	0.00936524
ENSG00000143751	SDE2	protein_coding	1	226170403	226187032	-1	SDE2 telomere maintenance homolog (S. pombe) [Source:HGNC Symbol;Acc:26643]	-0.292739	6.17924	11.9796	0.000537859	0.00936524
ENSG00000161638	ITGA5	protein_coding	12	54789045	54813244	-1	integrin, alpha 5 (fibronectin receptor, alpha polypeptide) [Source:HGNC Symbol;Acc:6141]	-0.478107	5.61374	11.9793	0.000537959	0.00936524
ENSG00000113811	SELK	protein_coding	3	53918437	53926015	-1	selenoprotein K [Source:RefSeq peptide;Acc:NP_067060]	-0.335301	6.85343	11.9584	0.000544002	0.00944353
ENSG00000115085	ZAP70	protein_coding	2	98330023	98356325	1	zeta-chain (TCR) associated protein kinase 70kDa [Source:HGNC Symbol;Acc:12858]	0.36152	9.04783	11.9592	0.000543773	0.00944353
ENSG00000186918	ZNF395	protein_coding	8	28203102	28260218	-1	zinc finger protein 395 [Source:HGNC Symbol;Acc:18737]	-0.455138	5.11904	11.9515	0.000546047	0.0094656
ENSG00000126456	IRF3	protein_coding	19	50162826	50169132	-1	interferon regulatory factor 3 [Source:HGNC Symbol;Acc:6118]	0.507997	4.97239	11.9351	0.000550861	0.00953552
ENSG00000121716	PILRB	protein_coding	7	99933702	99965454	1	paired immunoglobin-like type 2 receptor beta [Source:HGNC Symbol;Acc:18297]	0.408408	7.47722	11.8908	0.000564118	0.00975118
ENSG00000137100	DCTN3	protein_coding	9	34613548	34620515	-1	dynactin 3 (p22) [Source:HGNC Symbol;Acc:2713]	0.476118	4.18671	11.8767	0.000568397	0.00981126
ENSG00000141574	SECTM1	protein_coding	17	80278900	80291950	-1	secreted and transmembrane 1 [Source:HGNC Symbol;Acc:10707]	0.471624	5.55183	11.8626	0.00057274	0.0098723
ENSG00000102760	RGCC	protein_coding	13	42031695	42045018	1	regulator of cell cycle [Source:HGNC Symbol;Acc:20369]	-0.333322	9.27395	11.8253	0.000584299	0.0100574
ENSG00000077782	FGFR1	protein_coding	8	38268656	38326352	-1	fibroblast growth factor receptor 1 [Source:HGNC Symbol;Acc:3688]	-0.471895	4.88279	11.8055	0.000590552	0.0101222
ENSG00000124151	NCOA3	protein_coding	20	46130601	46285621	1	nuclear receptor coactivator 3 [Source:HGNC Symbol;Acc:7670]	0.262908	7.60085	11.808	0.000589755	0.0101222
ENSG00000166311	SMPD1	protein_coding	11	6411655	6416228	1	sphingomyelin phosphodiesterase 1, acid lysosomal [Source:HGNC Symbol;Acc:11120]	0.560975	3.59201	11.806	0.000590405	0.0101222
ENSG00000162734	PEA15	protein_coding	1	160175127	160185166	1	phosphoprotein enriched in astrocytes 15 [Source:HGNC Symbol;Acc:8822]	-0.312221	7.91069	11.7941	0.000594195	0.0101704
ENSG00000254986	DPP3	protein_coding	11	66247484	66277130	1	dipeptidyl-peptidase 3 [Source:HGNC Symbol;Acc:3008]	0.341441	5.62582	11.7914	0.000595066	0.010171
ENSG00000148290	SURF1	protein_coding	9	136218610	136223552	-1	surfeit 1 [Source:HGNC Symbol;Acc:11474]	0.588163	3.59369	11.7887	0.000595914	0.0101713
ENSG00000144021	CIAO1	protein_coding	2	96931870	96939087	1	cytosolic iron-sulfur protein assembly 1 [Source:HGNC Symbol;Acc:14280]	0.317282	6.52904	11.7839	0.000597441	0.0101832
ENSG00000064651	SLC12A2	protein_coding	5	127419458	127525380	1	solute carrier family 12 (sodium/potassium/chloride transporters), member 2 [Source:HGNC Symbol;Acc:10911]	-0.308383	5.91806	11.7731	0.000600932	0.0102142
ENSG00000162066	AMDHD2	protein_coding	16	2570358	2581423	1	amidohydrolase domain containing 2 [Source:HGNC Symbol;Acc:24262]	0.457313	4.00878	11.7747	0.000600427	0.0102142
ENSG00000081913	PHLPP1	protein_coding	18	60382672	60647666	1	PH domain and leucine rich repeat protein phosphatase 1 [Source:HGNC Symbol;Acc:20610]	-0.563134	4.21171	11.7566	0.000606291	0.010291
ENSG00000069702	TGFBR3	protein_coding	1	92145902	92371892	-1	transforming growth factor, beta receptor III [Source:HGNC Symbol;Acc:11774]	-0.2925	5.80504	11.7522	0.000607726	0.010301
ENSG00000160789	LMNA	protein_coding	1	156052364	156109880	1	lamin A/C [Source:HGNC Symbol;Acc:6636]	-0.405222	9.43281	11.7429	0.000610754	0.010338
ENSG00000127152	BCL11B	protein_coding	14	99635624	99737861	-1	B-cell CLL/lymphoma 11B (zinc finger protein) [Source:HGNC Symbol;Acc:13222]	-0.357149	5.7945	11.7391	0.000612007	0.0103435
ENSG00000182831	C16orf72	protein_coding	16	9185505	9215497	1	chromosome 16 open reading frame 72 [Source:HGNC Symbol;Acc:30103]	-0.34373	6.37785	11.7368	0.000612775	0.0103435
ENSG00000116128	BCL9	protein_coding	1	147013182	147098017	1	B-cell CLL/lymphoma 9 [Source:HGNC Symbol;Acc:1008]	-0.441362	5.87878	11.7256	0.000616468	0.0103915
ENSG00000107771	FAM190B	protein_coding	10	86088342	86278273	1	family with sequence similarity 190, member B [Source:HGNC Symbol;Acc:29197]	-0.312438	5.47065	11.7184	0.00061886	0.0104038
ENSG00000130684	ZNF337	protein_coding	20	25654851	25677477	-1	zinc finger protein 337 [Source:HGNC Symbol;Acc:15809]	0.50734	3.87997	11.7183	0.0006189	0.0104038
ENSG00000152413	HOMER1	protein_coding	5	78668459	78810040	-1	homer homolog 1 (Drosophila) [Source:HGNC Symbol;Acc:17512]	-0.583103	5.00621	11.693	0.000627343	0.0105313
ENSG00000060982	BCAT1	protein_coding	12	24964295	25102393	-1	branched chain amino-acid transaminase 1, cytosolic [Source:HGNC Symbol;Acc:976]	-0.534901	4.97615	11.688	0.000629032	0.0105451
ENSG00000130723	PRRC2B	protein_coding	9	134269480	134375584	1	proline-rich coiled-coil 2B [Source:HGNC Symbol;Acc:28121]	-0.268749	8.53039	11.6679	0.000635862	0.010645
ENSG00000197535	MYO5A	protein_coding	15	52599480	52821247	-1	myosin VA (heavy chain 12, myoxin) [Source:HGNC Symbol;Acc:7602]	0.31689	5.87164	11.6595	0.000638746	0.0106787
ENSG00000164949	GEM	protein_coding	8	95261481	95274578	-1	GTP binding protein overexpressed in skeletal muscle [Source:HGNC Symbol;Acc:4234]	-0.335866	7.39231	11.6496	0.00064215	0.0107209
ENSG00000122224	LY9	protein_coding	1	160765896	160798045	1	lymphocyte antigen 9 [Source:HGNC Symbol;Acc:6730]	-0.777063	4.03814	11.6444	0.000643958	0.0107364
ENSG00000070770	CSNK2A2	protein_coding	16	58191811	58231824	-1	casein kinase 2, alpha prime polypeptide [Source:HGNC Symbol;Acc:2459]	-0.247291	6.99668	11.6407	0.000645238	0.0107431
ENSG00000168918	INPP5D	protein_coding	2	233924677	234116549	1	inositol polyphosphate-5-phosphatase, 145kDa [Source:HGNC Symbol;Acc:6079]	0.334931	5.90566	11.6314	0.000648483	0.0107825
ENSG00000105875	WDR91	protein_coding	7	134868590	134896316	-1	WD repeat domain 91 [Source:HGNC Symbol;Acc:24997]	0.309561	5.56736	11.6199	0.000652496	0.0108344
ENSG00000152495	CAMK4	protein_coding	5	110559351	110830584	1	calcium/calmodulin-dependent protein kinase IV [Source:HGNC Symbol;Acc:1464]	-0.323871	6.02027	11.5893	0.000663338	0.0109995
ENSG00000145819	ARHGAP26	protein_coding	5	142149949	142608576	1	Rho GTPase activating protein 26 [Source:HGNC Symbol;Acc:17073]	-0.279694	6.48672	11.5806	0.000666417	0.0110356
ENSG00000100385	IL2RB	protein_coding	22	37521878	37571094	-1	interleukin 2 receptor, beta [Source:HGNC Symbol;Acc:6009]	-0.314241	9.63519	11.5756	0.000668238	0.0110508
ENSG00000123685	BATF3	protein_coding	1	212859760	212873327	-1	basic leucine zipper transcription factor, ATF-like 3 [Source:HGNC Symbol;Acc:28915]	-0.450421	7.10307	11.5624	0.000672998	0.0111145
ENSG00000071859	FAM50A	protein_coding	X	153672473	153679002	1	family with sequence similarity 50, member A [Source:HGNC Symbol;Acc:18786]	0.338441	5.01672	11.5505	0.000677294	0.0111703
ENSG00000196352	CD55	protein_coding	1	207494853	207534311	1	CD55 molecule, decay accelerating factor for complement (Cromer blood group) [Source:HGNC Symbol;Acc:2665]	-0.485567	6.82959	11.5261	0.000686264	0.011303
ENSG00000067182	TNFRSF1A	protein_coding	12	6437923	6451280	-1	tumor necrosis factor receptor superfamily, member 1A [Source:HGNC Symbol;Acc:11916]	-0.269316	6.29932	11.5146	0.000690533	0.011358
ENSG00000151929	BAG3	protein_coding	10	121410882	121437331	1	BCL2-associated athanogene 3 [Source:HGNC Symbol;Acc:939]	-0.296224	6.31137	11.5063	0.000693592	0.011393
ENSG00000070087	PFN2	protein_coding	3	149682691	149768575	-1	profilin 2 [Source:HGNC Symbol;Acc:8882]	1.3029	1.06961	11.4882	0.000700383	0.0114891
ENSG00000140526	ABHD2	protein_coding	15	89630690	89745591	1	abhydrolase domain containing 2 [Source:HGNC Symbol;Acc:18717]	-0.329598	6.03998	11.4823	0.000702605	0.0114947
ENSG00000185650	ZFP36L1	protein_coding	14	69254377	69263190	-1	zinc finger protein 36, C3H type-like 1 [Source:HGNC Symbol;Acc:1107]	-0.453899	10.0704	11.4844	0.000701837	0.0114947
ENSG00000157873	TNFRSF14	protein_coding	1	2487078	2497061	1	tumor necrosis factor receptor superfamily, member 14 [Source:HGNC Symbol;Acc:11912]	0.437789	6.60094	11.4743	0.000705656	0.0115138
ENSG00000178028	DMAP1	protein_coding	1	44679127	44686353	1	DNA methyltransferase 1 associated protein 1 [Source:HGNC Symbol;Acc:18291]	0.433448	5.31493	11.4755	0.0007052	0.0115138
ENSG00000121807	CCR2	protein_coding	3	46395225	46402419	1	chemokine (C-C motif) receptor 2 [Source:HGNC Symbol;Acc:1603]	1.02269	2.27008	11.4713	0.000706797	0.011517
ENSG00000182979	MTA1	protein_coding	14	105886159	105937066	1	metastasis associated 1 [Source:HGNC Symbol;Acc:7410]	0.309248	7.08012	11.4653	0.000709081	0.0115388
ENSG00000127481	UBR4	protein_coding	1	19401000	19536770	-1	ubiquitin protein ligase E3 component n-recognin 4 [Source:HGNC Symbol;Acc:30313]	-0.434286	9.07269	11.4573	0.000712138	0.0115732
ENSG00000150907	FOXO1	protein_coding	13	41129817	41240734	-1	forkhead box O1 [Source:HGNC Symbol;Acc:3819]	-0.271653	7.89611	11.4444	0.000717097	0.0116383
ENSG00000185591	SP1	protein_coding	12	53773960	53810230	1	Sp1 transcription factor [Source:HGNC Symbol;Acc:11205]	-0.276705	6.56404	11.4327	0.000721643	0.0116965
ENSG00000181222	POLR2A	protein_coding	17	7387685	7417933	1	polymerase (RNA) II (DNA directed) polypeptide A, 220kDa [Source:HGNC Symbol;Acc:9187]	-0.277543	8.54678	11.4266	0.000724015	0.0117195
ENSG00000136802	LRRC8A	protein_coding	9	131644391	131680318	1	leucine rich repeat containing 8 family, member A [Source:HGNC Symbol;Acc:19027]	-0.308035	5.67799	11.4032	0.000733169	0.0118373
ENSG00000142634	EFHD2	protein_coding	1	15736391	15756839	1	EF-hand domain family, member D2 [Source:HGNC Symbol;Acc:28670]	-0.301508	8.69084	11.4031	0.000733235	0.0118373
ENSG00000164970	FAM219A	protein_coding	9	34398182	34458568	-1	family with sequence similarity 219, member A [Source:HGNC Symbol;Acc:19920]	0.743056	2.9728	11.3958	0.000736094	0.0118678
ENSG00000261052	SULT1A3	protein_coding	16	30205754	30215631	1	sulfotransferase family, cytosolic, 1A, phenol-preferring, member 3 [Source:HGNC Symbol;Acc:11455]	0.447612	3.94682	11.3854	0.000740249	0.0119191
ENSG00000111796	KLRB1	protein_coding	12	9747147	9760482	-1	killer cell lectin-like receptor subfamily B, member 1 [Source:HGNC Symbol;Acc:6373]	-0.3213	5.71081	11.3784	0.000743036	0.0119482
ENSG00000102034	ELF4	protein_coding	X	129198849	129244691	-1	E74-like factor 4 (ets domain transcription factor) [Source:HGNC Symbol;Acc:3319]	-0.283167	6.12812	11.3602	0.000750341	0.012044
ENSG00000170581	STAT2	protein_coding	12	56735381	56753939	-1	signal transducer and activator of transcription 2, 113kDa [Source:HGNC Symbol;Acc:11363]	0.39544	5.88665	11.3587	0.000750961	0.012044
ENSG00000100599	RIN3	protein_coding	14	92980118	93155339	1	Ras and Rab interactor 3 [Source:HGNC Symbol;Acc:18751]	-0.49812	4.99175	11.3381	0.000759338	0.0121623
ENSG00000156304	SCAF4	protein_coding	21	33043313	33104431	-1	SR-related CTD-associated factor 4 [Source:HGNC Symbol;Acc:19304]	-0.258068	7.05492	11.3202	0.000766701	0.0122642
ENSG00000083312	TNPO1	protein_coding	5	72112139	72212560	1	transportin 1 [Source:HGNC Symbol;Acc:6401]	-0.26056	7.91747	11.3127	0.000769782	0.0122941
ENSG00000172613	RAD9A	protein_coding	11	67159176	67165881	1	RAD9 homolog A (S. pombe) [Source:HGNC Symbol;Acc:9827]	0.578406	3.38708	11.3108	0.000770579	0.0122941
ENSG00000143368	SF3B4	protein_coding	1	149895209	149900236	-1	splicing factor 3b, subunit 4, 49kDa [Source:HGNC Symbol;Acc:10771]	-0.272189	6.63747	11.3073	0.000772032	0.0123012
ENSG00000108395	TRIM37	protein_coding	17	57059999	57184282	-1	tripartite motif containing 37 [Source:HGNC Symbol;Acc:7523]	0.479805	5.59401	11.3046	0.000773145	0.0123029
ENSG00000071537	SEL1L	protein_coding	14	81937893	82000205	-1	sel-1 suppressor of lin-12-like (C. elegans) [Source:HGNC Symbol;Acc:10717]	-0.251675	7.55462	11.3001	0.000775012	0.0123165
ENSG00000102908	NFAT5	protein_coding	16	69598997	69738569	1	nuclear factor of activated T-cells 5, tonicity-responsive [Source:HGNC Symbol;Acc:7774]	-0.357385	8.41583	11.2818	0.000782708	0.0124227
ENSG00000131018	SYNE1	protein_coding	6	152442819	152958936	-1	spectrin repeat containing, nuclear envelope 1 [Source:HGNC Symbol;Acc:17089]	0.483232	5.48613	11.2593	0.00079223	0.0125413
ENSG00000133639	BTG1	protein_coding	12	92536286	92539673	-1	B-cell translocation gene 1, anti-proliferative [Source:HGNC Symbol;Acc:1130]	-0.371462	10.4164	11.2604	0.000791772	0.0125413
ENSG00000148362	C9orf142	protein_coding	9	139886870	139888436	1	chromosome 9 open reading frame 142 [Source:HGNC Symbol;Acc:27849]	0.447532	4.33719	11.2492	0.000796573	0.0125774
ENSG00000150593	PDCD4	protein_coding	10	112631565	112659764	1	programmed cell death 4 (neoplastic transformation inhibitor) [Source:HGNC Symbol;Acc:8763]	-0.332382	5.61789	11.2498	0.000796313	0.0125774
ENSG00000105373	GLTSCR2	protein_coding	19	48248779	48260315	1	glioma tumor suppressor candidate region gene 2 [Source:HGNC Symbol;Acc:4333]	-0.314682	9.09959	11.2282	0.000805634	0.0126551
ENSG00000112531	QKI	protein_coding	6	163835032	163999628	1	QKI, KH domain containing, RNA binding [Source:HGNC Symbol;Acc:21100]	-0.313349	6.88237	11.2287	0.000805436	0.0126551
ENSG00000156273	BACH1	protein_coding	21	30566392	31003071	1	BTB and CNC homology 1, basic leucine zipper transcription factor 1 [Source:HGNC Symbol;Acc:935]	-0.285791	7.59465	11.2289	0.000805335	0.0126551
ENSG00000174231	PRPF8	protein_coding	17	1553923	1588176	-1	PRP8 pre-mRNA processing factor 8 homolog (S. cerevisiae) [Source:HGNC Symbol;Acc:17340]	-0.279547	8.68945	11.2338	0.000803196	0.0126551
ENSG00000112941	PAPD7	protein_coding	5	6714718	6757161	1	PAP associated domain containing 7 [Source:HGNC Symbol;Acc:16705]	-0.28203	6.98725	11.221	0.000808748	0.0126877
ENSG00000203880	PCMTD2	protein_coding	20	62887048	62926855	1	protein-L-isoaspartate (D-aspartate) O-methyltransferase domain containing 2 [Source:HGNC Symbol;Acc:15882]	0.403542	5.08847	11.1987	0.000818537	0.012814
ENSG00000267645	POLR2J2	protein_coding	7	102277496	102312088	-1	polymerase (RNA) II (DNA directed) polypeptide J2 [Source:HGNC Symbol;Acc:23208]	1.228	3.15884	11.1979	0.000818899	0.012814
ENSG00000138674	SEC31A	protein_coding	4	83739814	83822319	-1	SEC31 homolog A (S. cerevisiae) [Source:HGNC Symbol;Acc:17052]	-0.255402	6.38053	11.1935	0.000820838	0.0128253
ENSG00000163872	YEATS2	protein_coding	3	183415606	183530413	1	YEATS domain containing 2 [Source:HGNC Symbol;Acc:25489]	0.283547	6.26403	11.1915	0.000821718	0.0128253
ENSG00000171311	EXOSC1	protein_coding	10	99190928	99205774	-1	exosome component 1 [Source:HGNC Symbol;Acc:17286]	0.325455	5.15791	11.1821	0.000825913	0.0128743
ENSG00000100416	TRMU	protein_coding	22	46726772	46753237	1	tRNA 5-methylaminomethyl-2-thiouridylate methyltransferase [Source:HGNC Symbol;Acc:25481]	0.409277	5.68529	11.175	0.00082905	0.0129068
ENSG00000100558	PLEK2	protein_coding	14	67853700	67878917	-1	pleckstrin 2 [Source:HGNC Symbol;Acc:19238]	-1.13734	2.14124	11.1671	0.000832605	0.0129251
ENSG00000102554	KLF5	protein_coding	13	73629114	73651676	1	Kruppel-like factor 5 (intestinal) [Source:HGNC Symbol;Acc:6349]	-0.769518	3.61843	11.1653	0.000833402	0.0129251
ENSG00000178623	GPR35	protein_coding	2	241544848	241570676	1	G protein-coupled receptor 35 [Source:HGNC Symbol;Acc:4492]	-0.605279	3.26912	11.1678	0.000832284	0.0129251
ENSG00000159167	STC1	protein_coding	8	23699428	23712320	-1	stanniocalcin 1 [Source:HGNC Symbol;Acc:11373]	2.37954	-0.264474	11.1427	0.000843633	0.0130672
ENSG00000133112	TPT1	protein_coding	13	45911008	45915505	-1	tumor protein, translationally-controlled 1 [Source:HGNC Symbol;Acc:12022]	-0.358011	12.1801	11.1356	0.00084685	0.0130915
ENSG00000206190	ATP10A	protein_coding	15	25922420	26110317	-1	ATPase, class V, type 10A [Source:HGNC Symbol;Acc:13542]	-0.312022	5.76056	11.1346	0.00084734	0.0130915
ENSG00000183508	FAM46C	protein_coding	1	118148556	118170994	1	family with sequence similarity 46, member C [Source:HGNC Symbol;Acc:24712]	0.328063	7.23744	11.1289	0.000849933	0.0131149
ENSG00000110330	BIRC2	protein_coding	11	102217942	102249401	1	baculoviral IAP repeat containing 2 [Source:HGNC Symbol;Acc:590]	-0.245852	7.02805	11.1243	0.000852053	0.0131311
ENSG00000173227	SYT12	protein_coding	11	66774249	66818334	1	synaptotagmin XII [Source:HGNC Symbol;Acc:18381]	1.58432	0.658349	11.1167	0.000855551	0.0131684
ENSG00000079819	EPB41L2	protein_coding	6	131160487	131384462	-1	erythrocyte membrane protein band 4.1-like 2 [Source:HGNC Symbol;Acc:3379]	-0.520967	4.4003	11.1034	0.000861692	0.0132462
ENSG00000160211	G6PD	protein_coding	X	153759606	153775787	-1	glucose-6-phosphate dehydrogenase [Source:HGNC Symbol;Acc:4057]	0.31793	5.31858	11.0984	0.000864024	0.0132654
ENSG00000197932	F8A1	protein_coding	X	154114635	154116335	1	coagulation factor VIII-associated 1 [Source:HGNC Symbol;Acc:3547]	-0.38126	5.68744	11.0658	0.00087934	0.0134836
ENSG00000115687	PASK	protein_coding	2	242045514	242089679	-1	PAS domain containing serine/threonine kinase [Source:HGNC Symbol;Acc:17270]	0.344723	4.88198	11.0485	0.000887585	0.0135481
ENSG00000127951	FGL2	protein_coding	7	76822688	76829143	-1	fibrinogen-like 2 [Source:HGNC Symbol;Acc:3696]	-0.571202	5.32406	11.0518	0.000886029	0.0135481
ENSG00000196405	EVL	protein_coding	14	100437786	100610573	1	Enah/Vasp-like [Source:HGNC Symbol;Acc:20234]	0.396862	8.64168	11.0477	0.000887983	0.0135481
ENSG00000243335	KCTD7	protein_coding	7	66093868	66276446	1	potassium channel tetramerisation domain containing 7 [Source:HGNC Symbol;Acc:21957]	-0.612588	5.22402	11.05	0.000886873	0.0135481
ENSG00000153487	ING1	protein_coding	13	111365083	111373421	1	inhibitor of growth family, member 1 [Source:HGNC Symbol;Acc:6062]	-0.369302	5.0587	11.0382	0.000892538	0.0136006
ENSG00000115464	USP34	protein_coding	2	61414598	61697904	-1	ubiquitin specific peptidase 34 [Source:HGNC Symbol;Acc:20066]	-0.299905	7.67395	11.0354	0.000893895	0.0136043
ENSG00000197102	DYNC1H1	protein_coding	14	102430865	102517129	1	dynein, cytoplasmic 1, heavy chain 1 [Source:HGNC Symbol;Acc:2961]	-0.457236	7.53016	11.0286	0.000897179	0.0136122
ENSG00000240065	PSMB9	protein_coding	6	32811913	32847364	1	proteasome (prosome, macropain) subunit, beta type, 9 (large multifunctional peptidase 2) [Source:HGNC Symbol;Acc:9546]	0.355478	5.04048	11.0274	0.00089775	0.0136122
ENSG00000267618	RAD51L3-RFFL	protein_coding	17	33338368	33448512	-1		5.99962	0.289471	11.0291	0.000896932	0.0136122
ENSG00000173276	ZNF295	protein_coding	21	43406940	43430496	-1	zinc finger protein 295 [Source:HGNC Symbol;Acc:13083]	-0.330327	6.55248	11.0003	0.000910953	0.0137952
ENSG00000196449	YRDC	protein_coding	1	38268616	38273857	-1	yrdC domain containing (E. coli) [Source:HGNC Symbol;Acc:28905]	-0.292366	7.57153	10.9858	0.000918118	0.0138865
ENSG00000044574	HSPA5	protein_coding	9	127997132	128003609	-1	heat shock 70kDa protein 5 (glucose-regulated protein, 78kDa) [Source:HGNC Symbol;Acc:5238]	-0.308304	10.3202	10.9772	0.000922416	0.0139343
ENSG00000168175	MAPK1IP1L	protein_coding	14	55518349	55532931	1	mitogen-activated protein kinase 1 interacting protein 1-like [Source:HGNC Symbol;Acc:19840]	-0.260357	7.34575	10.9681	0.00092696	0.0139857
ENSG00000067955	CBFB	protein_coding	16	67063019	67134961	1	core-binding factor, beta subunit [Source:HGNC Symbol;Acc:1539]	-0.277763	8.32638	10.9596	0.000931205	0.0140324
ENSG00000167578	RAB4B	protein_coding	19	41284121	41302847	1	RAB4B, member RAS oncogene family [Source:HGNC Symbol;Acc:9782]	0.502239	4.14211	10.9528	0.000934618	0.0140665
ENSG00000172543	CTSW	protein_coding	11	65647280	65651212	1	cathepsin W [Source:HGNC Symbol;Acc:2546]	-0.770869	2.81776	10.9384	0.000941938	0.0141592
ENSG00000005486	RHBDD2	protein_coding	7	75471920	75518244	1	rhomboid domain containing 2 [Source:HGNC Symbol;Acc:23082]	0.382899	5.00052	10.9319	0.000945213	0.014191
ENSG00000172493	AFF1	protein_coding	4	87856154	88062206	1	AF4/FMR2 family, member 1 [Source:HGNC Symbol;Acc:7135]	-0.258691	7.34212	10.9194	0.00095162	0.0142521
ENSG00000185088	RPS27L	protein_coding	15	63418071	63450220	-1	ribosomal protein S27-like [Source:HGNC Symbol;Acc:18476]	0.463661	3.76934	10.9198	0.000951426	0.0142521
ENSG00000118263	KLF7	protein_coding	2	207938861	208031991	-1	Kruppel-like factor 7 (ubiquitous) [Source:HGNC Symbol;Acc:6350]	-0.407036	5.23214	10.9038	0.000959695	0.0143555
ENSG00000137710	RDX	protein_coding	11	110045605	110167447	-1	radixin [Source:HGNC Symbol;Acc:9944]	0.287789	6.24353	10.871	0.000976816	0.0145937
ENSG00000074590	NUAK1	protein_coding	12	106457118	106533811	-1	NUAK family, SNF1-like kinase, 1 [Source:HGNC Symbol;Acc:14311]	3.52678	-0.611433	10.8633	0.000980913	0.014637
ENSG00000198873	GRK5	protein_coding	10	120967101	121215131	1	G protein-coupled receptor kinase 5 [Source:HGNC Symbol;Acc:4544]	0.271316	6.21076	10.8569	0.000984293	0.0146696
ENSG00000099995	SF3A1	protein_coding	22	30727979	30752936	-1	splicing factor 3a, subunit 1, 120kDa [Source:HGNC Symbol;Acc:10765]	-0.247095	7.28508	10.8307	0.000998302	0.0148508
ENSG00000141198	TOM1L1	protein_coding	17	52976748	53039310	1	target of myb1 (chicken)-like 1 [Source:HGNC Symbol;Acc:11983]	2.37923	-0.235629	10.8296	0.000998882	0.0148508
ENSG00000110367	DDX6	protein_coding	11	118620034	118661858	-1	DEAD (Asp-Glu-Ala-Asp) box helicase 6 [Source:HGNC Symbol;Acc:2747]	-0.274356	7.83842	10.8188	0.00100475	0.0149199
ENSG00000099290	FAM21A	protein_coding	10	51827648	51893269	1	family with sequence similarity 21, member A [Source:HGNC Symbol;Acc:23416]	0.448947	4.4596	10.8148	0.00100693	0.014934
ENSG00000242802	AP5Z1	protein_coding	7	4815253	4833943	1	adaptor-related protein complex 5, zeta 1 subunit [Source:HGNC Symbol;Acc:22197]	0.323462	6.78228	10.8061	0.00101165	0.0149859
ENSG00000135829	DHX9	protein_coding	1	182808504	182856886	1	DEAH (Asp-Glu-Ala-His) box polypeptide 9 [Source:HGNC Symbol;Acc:2750]	-0.270575	8.44138	10.8037	0.00101298	0.0149875
ENSG00000065526	SPEN	protein_coding	1	16174359	16266955	1	spen homolog, transcriptional regulator (Drosophila) [Source:HGNC Symbol;Acc:17575]	-0.298862	8.8794	10.7942	0.0010182	0.0150465
ENSG00000256515	CCL3L3	protein_coding	17	34522268	34524157	-1	chemokine (C-C motif) ligand 3-like 3 [Source:HGNC Symbol;Acc:30554]	-2.28655	4.37738	10.7896	0.0010207	0.0150652
ENSG00000100219	XBP1	protein_coding	22	29190543	29196585	-1	X-box binding protein 1 [Source:HGNC Symbol;Acc:12801]	-0.268801	8.0779	10.7868	0.00102227	0.0150701
ENSG00000111885	MAN1A1	protein_coding	6	119498374	119670926	-1	mannosidase, alpha, class 1A, member 1 [Source:HGNC Symbol;Acc:6821]	-0.23887	7.16023	10.7844	0.00102358	0.0150713
ENSG00000065675	PRKCQ	protein_coding	10	6469105	6622263	-1	protein kinase C, theta [Source:HGNC Symbol;Acc:9410]	0.330686	6.63101	10.7806	0.0010257	0.0150843
ENSG00000167658	EEF2	protein_coding	19	3976054	3985467	-1	eukaryotic translation elongation factor 2 [Source:HGNC Symbol;Acc:3214]	-0.301088	11.6676	10.7652	0.00103426	0.0151919
ENSG00000169592	INO80E	protein_coding	16	30006615	30017114	1	INO80 complex subunit E [Source:HGNC Symbol;Acc:26905]	0.3385	5.01518	10.7246	0.00105723	0.0155106
ENSG00000100485	SOS2	protein_coding	14	50583847	50698276	-1	son of sevenless homolog 2 (Drosophila) [Source:HGNC Symbol;Acc:11188]	-0.283739	5.74579	10.7098	0.00106568	0.0155972
ENSG00000134371	CDC73	protein_coding	1	193091147	193223031	1	cell division cycle 73, Paf1/RNA polymerase II complex component, homolog (S. cerevisiae) [Source:HGNC Symbol;Acc:16783]	-0.255672	6.31152	10.7098	0.00106567	0.0155972
ENSG00000137076	TLN1	protein_coding	9	35696945	35732392	-1	talin 1 [Source:HGNC Symbol;Acc:11845]	-0.280006	8.23423	10.7025	0.00106992	0.0156405
ENSG00000147065	MSN	protein_coding	X	64887537	64961791	1	moesin [Source:HGNC Symbol;Acc:7373]	-0.295046	10.2041	10.6761	0.00108526	0.0158459
ENSG00000117143	UAP1	protein_coding	1	162531321	162569627	1	UDP-N-acteylglucosamine pyrophosphorylase 1 [Source:HGNC Symbol;Acc:12457]	-0.319198	6.37817	10.673	0.00108714	0.0158543
ENSG00000134294	SLC38A2	protein_coding	12	46751972	46766650	-1	solute carrier family 38, member 2 [Source:HGNC Symbol;Acc:13448]	-0.337023	9.03199	10.6649	0.00109186	0.0159042
ENSG00000100644	HIF1A	protein_coding	14	62162231	62214976	1	hypoxia inducible factor 1, alpha subunit (basic helix-loop-helix transcription factor) [Source:HGNC Symbol;Acc:4910]	-0.335078	8.90195	10.6511	0.00110005	0.0159973
ENSG00000178149	DALRD3	protein_coding	3	49052921	49059726	-1	DALR anticodon binding domain containing 3 [Source:HGNC Symbol;Acc:25536]	0.441969	4.49792	10.6497	0.00110087	0.0159973
ENSG00000152332	UHMK1	protein_coding	1	162467041	162499419	1	U2AF homology motif (UHM) kinase 1 [Source:HGNC Symbol;Acc:19683]	-0.250481	7.67542	10.6352	0.00110953	0.0161039
ENSG00000069424	KCNAB2	protein_coding	1	6051526	6161253	1	potassium voltage-gated channel, shaker-related subfamily, beta member 2 [Source:HGNC Symbol;Acc:6229]	0.254537	6.59548	10.6057	0.00112738	0.0163436
ENSG00000091592	NLRP1	protein_coding	17	5402747	5522744	-1	NLR family, pyrin domain containing 1 [Source:HGNC Symbol;Acc:14374]	0.384118	5.50751	10.595	0.00113393	0.0163997
ENSG00000146674	IGFBP3	protein_coding	7	45951951	45961473	-1	insulin-like growth factor binding protein 3 [Source:HGNC Symbol;Acc:5472]	-1.62797	0.790354	10.5952	0.00113384	0.0163997
ENSG00000138757	G3BP2	protein_coding	4	76567966	76649709	-1	GTPase activating protein (SH3 domain) binding protein 2 [Source:HGNC Symbol;Acc:30291]	-0.302863	7.97684	10.5714	0.00114852	0.0165911
ENSG00000105357	MYH14	protein_coding	19	50691443	50813802	1	myosin, heavy chain 14, non-muscle [Source:HGNC Symbol;Acc:23212]	1.67826	0.486563	10.5644	0.00115287	0.0166342
ENSG00000110713	NUP98	protein_coding	11	3692313	3819022	-1	nucleoporin 98kDa [Source:HGNC Symbol;Acc:8068]	-0.268855	7.91749	10.5488	0.00116266	0.0167163
ENSG00000134014	ELP3	protein_coding	8	27947190	28048673	1	elongator acetyltransferase complex subunit 3 [Source:HGNC Symbol;Acc:20696]	-0.350532	5.05623	10.549	0.00116251	0.0167163
ENSG00000175203	DCTN2	protein_coding	12	57923885	57941114	-1	dynactin 2 (p50) [Source:HGNC Symbol;Acc:2712]	0.353735	5.26468	10.5488	0.00116264	0.0167163
ENSG00000062038	CDH3	protein_coding	16	68670092	68756519	1	cadherin 3, type 1, P-cadherin (placental) [Source:HGNC Symbol;Acc:1762]	2.12302	-0.0253585	10.5385	0.00116915	0.0167898
ENSG00000151846	PABPC3	protein_coding	13	25670006	25673392	1	poly(A) binding protein, cytoplasmic 3 [Source:HGNC Symbol;Acc:8556]	-0.402172	6.86189	10.5126	0.00118561	0.0170063
ENSG00000197226	TBC1D9B	protein_coding	5	179289066	179334859	-1	TBC1 domain family, member 9B (with GRAM domain) [Source:HGNC Symbol;Acc:29097]	0.371341	5.34716	10.5027	0.00119199	0.0170778
ENSG00000132716	DCAF8	protein_coding	1	160185505	160254920	-1	DDB1 and CUL4 associated factor 8 [Source:HGNC Symbol;Acc:24891]	0.304746	7.17524	10.4976	0.00119531	0.0171052
ENSG00000158321	AUTS2	protein_coding	7	69063905	70258054	1	autism susceptibility candidate 2 [Source:HGNC Symbol;Acc:14262]	-0.355534	6.51074	10.4894	0.0012006	0.0171609
ENSG00000171634	BPTF	protein_coding	17	65821640	65980494	1	bromodomain PHD finger transcription factor [Source:HGNC Symbol;Acc:3581]	-0.300711	6.39855	10.484	0.00120414	0.0171914
ENSG00000161847	RAVER1	protein_coding	19	10426888	10444316	-1	ribonucleoprotein, PTB-binding 1 [Source:HGNC Symbol;Acc:30296]	-0.268168	7.53254	10.463	0.00121786	0.0173467
ENSG00000257923	CUX1	protein_coding	7	101459219	101927250	1	cut-like homeobox 1 [Source:HGNC Symbol;Acc:2557]	-0.443873	4.61437	10.4636	0.00121749	0.0173467
ENSG00000080854	IGSF9B	protein_coding	11	133785185	133826880	-1	immunoglobulin superfamily, member 9B [Source:HGNC Symbol;Acc:32326]	-0.590699	4.47417	10.4481	0.00122776	0.0174673
ENSG00000161888	SPC24	protein_coding	19	11242196	11266484	-1	SPC24, NDC80 kinetochore complex component, homolog (S. cerevisiae) [Source:HGNC Symbol;Acc:26913]	1.16345	1.58622	10.428	0.00124121	0.0176382
ENSG00000073756	PTGS2	protein_coding	1	186640923	186649559	-1	prostaglandin-endoperoxide synthase 2 (prostaglandin G/H synthase and cyclooxygenase) [Source:HGNC Symbol;Acc:9605]	-2.49785	0.0692851	10.4242	0.00124375	0.0176537
ENSG00000067208	EVI5	protein_coding	1	92974253	93257961	-1	ecotropic viral integration site 5 [Source:HGNC Symbol;Acc:3501]	-0.559273	4.01222	10.4209	0.00124599	0.0176651
ENSG00000142632	ARHGEF19	protein_coding	1	16524349	16539140	-1	Rho guanine nucleotide exchange factor (GEF) 19 [Source:HGNC Symbol;Acc:26604]	0.610266	3.54747	10.3985	0.00126114	0.0178592
ENSG00000077348	EXOSC5	protein_coding	19	41892279	41903384	-1	exosome component 5 [Source:HGNC Symbol;Acc:24662]	0.434537	4.08576	10.3912	0.00126616	0.0179094
ENSG00000105171	POP4	protein_coding	19	30094924	30108144	1	processing of precursor 4, ribonuclease P/MRP subunit (S. cerevisiae) [Source:HGNC Symbol;Acc:30081]	0.31799	5.05221	10.3848	0.00127056	0.0179508
ENSG00000167232	ZNF91	protein_coding	19	23487793	23578362	-1	zinc finger protein 91 [Source:HGNC Symbol;Acc:13166]	-0.535428	3.75707	10.3641	0.00128488	0.0181323
ENSG00000160949	TONSL	protein_coding	8	145654165	145669827	-1	tonsoku-like, DNA repair protein [Source:HGNC Symbol;Acc:7801]	0.611964	3.48891	10.3614	0.00128676	0.0181378
ENSG00000123612	ACVR1C	protein_coding	2	158388888	158485517	-1	activin A receptor, type IC [Source:HGNC Symbol;Acc:18123]	-1.87358	0.482115	10.3504	0.00129444	0.0182251
ENSG00000182173	TSEN54	protein_coding	17	73512141	73520820	1	tRNA splicing endonuclease 54 homolog (S. cerevisiae) [Source:HGNC Symbol;Acc:27561]	0.527876	4.24479	10.3443	0.00129876	0.0182648
ENSG00000109861	CTSC	protein_coding	11	88026778	88070955	-1	cathepsin C [Source:HGNC Symbol;Acc:2528]	0.299971	7.56284	10.3116	0.00132197	0.0185699
ENSG00000139193	CD27	protein_coding	12	6554033	6560884	1	CD27 molecule [Source:HGNC Symbol;Acc:11922]	0.558371	4.62291	10.2988	0.00133119	0.0186779
ENSG00000196998	WDR45	protein_coding	X	48929385	48958108	-1	WD repeat domain 45 [Source:HGNC Symbol;Acc:28912]	0.335417	5.55356	10.2939	0.00133474	0.0187062
ENSG00000065613	SLK	protein_coding	10	105726959	105788991	1	STE20-like kinase [Source:HGNC Symbol;Acc:11088]	-0.235757	7.22961	10.283	0.00134261	0.018795
ENSG00000142949	PTPRF	protein_coding	1	43990858	44089343	1	protein tyrosine phosphatase, receptor type, F [Source:HGNC Symbol;Acc:9670]	1.29398	1.51462	10.2677	0.00135376	0.0189295
ENSG00000142173	COL6A2	protein_coding	21	47518011	47552763	1	collagen, type VI, alpha 2 [Source:HGNC Symbol;Acc:2212]	-0.567786	3.52356	10.2632	0.00135707	0.0189419
ENSG00000167785	ZNF558	protein_coding	19	8920380	8943004	-1	zinc finger protein 558 [Source:HGNC Symbol;Acc:26422]	0.469293	3.79079	10.2613	0.00135847	0.0189419
ENSG00000179294	C17orf96	protein_coding	17	36827961	36831187	-1	chromosome 17 open reading frame 96 [Source:HGNC Symbol;Acc:34493]	-0.332133	9.01968	10.2602	0.0013593	0.0189419
ENSG00000259075	POC1B-GALNT4	protein_coding	12	89913185	89920039	-1	POC1B-GALNT4 readthrough [Source:HGNC Symbol;Acc:42957]	-0.691518	3.41016	10.2565	0.00136201	0.0189581
ENSG00000188126	MYO15B	protein_coding	17	73584139	73622923	1	myosin XVB pseudogene [Source:HGNC Symbol;Acc:14083]	-2.31268	0.992446	10.2504	0.00136653	0.0189993
ENSG00000175866	BAIAP2	protein_coding	17	79008948	79091232	1	BAI1-associated protein 2 [Source:HGNC Symbol;Acc:947]	-0.487649	4.35746	10.2392	0.00137488	0.0190936
ENSG00000130731	C16orf13	protein_coding	16	684429	686358	-1	chromosome 16 open reading frame 13 [Source:HGNC Symbol;Acc:14141]	0.407759	4.72383	10.2341	0.00137871	0.0191111
ENSG00000137575	SDCBP	protein_coding	8	59465483	59495419	1	syndecan binding protein (syntenin) [Source:HGNC Symbol;Acc:10662]	-0.280616	8.23854	10.2333	0.00137927	0.0191111
ENSG00000197694	SPTAN1	protein_coding	9	131314866	131395941	1	spectrin, alpha, non-erythrocytic 1 [Source:HGNC Symbol;Acc:11273]	-0.237796	7.31255	10.2264	0.00138447	0.0191615
ENSG00000169683	LRRC45	protein_coding	17	79981178	79989027	1	leucine rich repeat containing 45 [Source:HGNC Symbol;Acc:28302]	0.984156	1.87971	10.2214	0.0013882	0.0191913
ENSG00000162775	RBM15	protein_coding	1	110881128	110889299	1	RNA binding motif protein 15 [Source:HGNC Symbol;Acc:14959]	-0.265632	6.00184	10.205	0.00140063	0.0193414
ENSG00000140320	BAHD1	protein_coding	15	40731920	40760441	1	bromo adjacent homology domain containing 1 [Source:HGNC Symbol;Acc:29153]	-0.283195	6.33833	10.1805	0.00141933	0.0195774
ENSG00000008441	NFIX	protein_coding	19	13106422	13209610	1	nuclear factor I/X (CCAAT-binding transcription factor) [Source:HGNC Symbol;Acc:7788]	-0.917627	1.8818	10.1737	0.0014246	0.019628
ENSG00000099949	LZTR1	protein_coding	22	21333751	21353327	1	leucine-zipper-like transcription regulator 1 [Source:HGNC Symbol;Acc:6742]	0.452881	5.86103	10.1685	0.0014286	0.0196388
ENSG00000168242	HIST1H2BI	protein_coding	6	26273144	26273622	1	histone cluster 1, H2bi [Source:HGNC Symbol;Acc:4756]	1.6326	0.791243	10.1703	0.00142719	0.0196388
ENSG00000087510	TFAP2C	protein_coding	20	55204358	55214339	1	transcription factor AP-2 gamma (activating enhancer binding protein 2 gamma) [Source:HGNC Symbol;Acc:11744]	2.67226	0.0416286	10.1534	0.00144034	0.0197779
ENSG00000115694	STK25	protein_coding	2	242432089	242449145	-1	serine/threonine kinase 25 [Source:HGNC Symbol;Acc:11404]	0.303548	5.78073	10.1484	0.00144425	0.0197793
ENSG00000131389	SLC6A6	protein_coding	3	14444076	14530857	1	solute carrier family 6 (neurotransmitter transporter, taurine), member 6 [Source:HGNC Symbol;Acc:11052]	0.255155	7.07805	10.1502	0.00144283	0.0197793
ENSG00000140367	UBE2Q2	protein_coding	15	76135622	76193419	1	ubiquitin-conjugating enzyme E2Q family member 2 [Source:HGNC Symbol;Acc:19248]	-0.25348	6.23465	10.1471	0.00144529	0.0197793
ENSG00000162032	SPSB3	protein_coding	16	1826713	1832821	-1	splA/ryanodine receptor domain and SOCS box containing 3 [Source:HGNC Symbol;Acc:30629]	0.302029	5.81869	10.1421	0.00144924	0.0198112
ENSG00000143702	CEP170	protein_coding	1	243287730	243418650	-1	centrosomal protein 170kDa [Source:HGNC Symbol;Acc:28920]	-0.405724	5.08209	10.1381	0.00145237	0.0198317
ENSG00000188486	H2AFX	protein_coding	11	118964564	118966177	-1	H2A histone family, member X [Source:HGNC Symbol;Acc:4739]	-0.269551	6.5194	10.135	0.00145477	0.0198423
ENSG00000054116	TRAPPC3	protein_coding	1	36602173	36615098	-1	trafficking protein particle complex 3 [Source:HGNC Symbol;Acc:19942]	0.359683	5.16368	10.1266	0.00146141	0.0199107
ENSG00000128578	STRIP2	protein_coding	7	129074274	129128240	1	striatin interacting protein 2 [Source:HGNC Symbol;Acc:22209]	0.282583	7.22458	10.1229	0.00146442	0.0199295
ENSG00000170144	HNRNPA3	protein_coding	2	178077291	178086111	1	heterogeneous nuclear ribonucleoprotein A3 [Source:HGNC Symbol;Acc:24941]	-0.270558	8.47467	10.1173	0.00146886	0.0199676
ENSG00000065970	FOXJ2	protein_coding	12	8185299	8208099	1	forkhead box J2 [Source:HGNC Symbol;Acc:24818]	-0.350316	5.53638	10.106	0.00147784	0.0200674
ENSG00000117713	ARID1A	protein_coding	1	27022524	27108595	1	AT rich interactive domain 1A (SWI-like) [Source:HGNC Symbol;Acc:11110]	-0.24575	7.53359	10.0973	0.00148485	0.0201403
ENSG00000115607	IL18RAP	protein_coding	2	103035149	103069025	1	interleukin 18 receptor accessory protein [Source:HGNC Symbol;Acc:5989]	-0.349608	6.86895	10.0899	0.00149088	0.0201996
ENSG00000166813	KIF7	protein_coding	15	90152020	90198682	-1	kinesin family member 7 [Source:HGNC Symbol;Acc:30497]	-1.25143	1.11311	10.0861	0.00149391	0.0202182
ENSG00000186566	GPATCH8	protein_coding	17	42472652	42580798	-1	G patch domain containing 8 [Source:HGNC Symbol;Acc:29066]	-0.254214	6.5913	10.0783	0.00150026	0.0202818
ENSG00000145907	G3BP1	protein_coding	5	151150606	151192346	1	GTPase activating protein (SH3 domain) binding protein 1 [Source:HGNC Symbol;Acc:30292]	-0.290293	8.79792	10.0677	0.00150892	0.0203709
ENSG00000171132	PRKCE	protein_coding	2	45878484	46415129	1	protein kinase C, epsilon [Source:HGNC Symbol;Acc:9401]	-0.602581	4.11442	10.0661	0.00151019	0.0203709
ENSG00000188186	LAMTOR4	protein_coding	7	99746530	99753567	1	late endosomal/lysosomal adaptor, MAPK and MTOR activator 4 [Source:HGNC Symbol;Acc:33772]	0.449139	3.97141	10.0547	0.0015196	0.0204752
ENSG00000008988	RPS20	protein_coding	8	56979854	56987069	-1	ribosomal protein S20 [Source:HGNC Symbol;Acc:10405]	-0.347767	9.64017	10.0479	0.00152522	0.0205284
ENSG00000154822	PLCL2	protein_coding	3	16844159	17132086	1	phospholipase C-like 2 [Source:HGNC Symbol;Acc:9064]	-0.347951	6.13775	10.0396	0.00153211	0.0205984
ENSG00000126107	HECTD3	protein_coding	1	45468212	45477001	-1	HECT domain containing E3 ubiquitin protein ligase 3 [Source:HGNC Symbol;Acc:26117]	0.305188	5.92817	10.0356	0.00153543	0.0206203
ENSG00000180066	C10orf91	protein_coding	10	134257831	134262912	1	chromosome 10 open reading frame 91 [Source:HGNC Symbol;Acc:27275]	-3.19662	-0.932747	10.0263	0.00154323	0.0207023
ENSG00000050820	BCAR1	protein_coding	16	75262928	75301951	-1	breast cancer anti-estrogen resistance 1 [Source:HGNC Symbol;Acc:971]	1.5251	0.533002	10.0186	0.00154968	0.0207363
ENSG00000115266	APC2	protein_coding	19	1446300	1473243	1	adenomatosis polyposis coli 2 [Source:HGNC Symbol;Acc:24036]	-1.31951	1.4759	10.0147	0.00155295	0.0207363
ENSG00000149932	TMEM219	protein_coding	16	29952206	29984373	1	transmembrane protein 219 [Source:HGNC Symbol;Acc:25201]	0.924439	2.29563	10.0177	0.00155041	0.0207363
ENSG00000152229	PSTPIP2	protein_coding	18	43563502	43652238	-1	proline-serine-threonine phosphatase interacting protein 2 [Source:HGNC Symbol;Acc:9581]	-0.673572	2.97401	10.0167	0.00155123	0.0207363
ENSG00000214753	HNRNPUL2	protein_coding	11	62480102	62494821	-1	heterogeneous nuclear ribonucleoprotein U-like 2 [Source:HGNC Symbol;Acc:25451]	-0.279494	6.76736	10.0132	0.00155425	0.0207363
ENSG00000106799	TGFBR1	protein_coding	9	101866320	101916474	1	transforming growth factor, beta receptor 1 [Source:HGNC Symbol;Acc:11772]	-0.347562	5.2721	10.0091	0.00155771	0.0207599
ENSG00000249915	PDCD6	protein_coding	5	271736	353971	1	programmed cell death 6 [Source:HGNC Symbol;Acc:8765]	0.272431	6.49283	9.95561	0.0016036	0.0213482
ENSG00000186635	ARAP1	protein_coding	11	72396114	72504644	-1	ArfGAP with RhoGAP domain, ankyrin repeat and PH domain 1 [Source:HGNC Symbol;Acc:16925]	0.295906	6.185	9.95236	0.00160643	0.0213626
ENSG00000114867	EIF4G1	protein_coding	3	184032283	184053146	1	eukaryotic translation initiation factor 4 gamma, 1 [Source:HGNC Symbol;Acc:3296]	-0.296365	9.75308	9.92685	0.00162885	0.0216372
ENSG00000073417	PDE8A	protein_coding	15	85523671	85682376	1	phosphodiesterase 8A [Source:HGNC Symbol;Acc:8793]	-0.358259	5.62653	9.91084	0.00164308	0.0218025
ENSG00000176623	FAM82B	protein_coding	8	87480486	87526586	-1	family with sequence similarity 82, member B [Source:HGNC Symbol;Acc:24285]	0.514546	3.24871	9.90282	0.00165026	0.0218503
ENSG00000196747	HIST1H2AI	protein_coding	6	27775899	27776429	1	histone cluster 1, H2ai [Source:HGNC Symbol;Acc:4725]	1.04555	2.54986	9.9039	0.00164928	0.0218503
ENSG00000158373	HIST1H2BD	protein_coding	6	26158349	26171577	1	histone cluster 1, H2bd [Source:HGNC Symbol;Acc:4747]	1.15645	1.49514	9.89675	0.00165571	0.0218988
ENSG00000105939	ZC3HAV1	protein_coding	7	138728266	138794465	-1	zinc finger CCCH-type, antiviral 1 [Source:HGNC Symbol;Acc:23721]	-0.327925	7.02398	9.8915	0.00166044	0.0219376
ENSG00000092820	EZR	protein_coding	6	159186773	159240444	-1	ezrin [Source:HGNC Symbol;Acc:12691]	-0.368779	9.26996	9.87949	0.00167131	0.0220335
ENSG00000100429	HDAC10	protein_coding	22	50683612	50689834	-1	histone deacetylase 10 [Source:HGNC Symbol;Acc:18128]	0.459376	4.62606	9.88095	0.00166999	0.0220335
ENSG00000137770	CTDSPL2	protein_coding	15	44719432	44821236	1	CTD (carboxy-terminal domain, RNA polymerase II, polypeptide A) small phosphatase like 2 [Source:HGNC Symbol;Acc:26936]	-0.296425	5.38877	9.85748	0.00169143	0.0222747
ENSG00000103245	NARFL	protein_coding	16	779753	791329	-1	nuclear prelamin A recognition factor-like [Source:HGNC Symbol;Acc:14179]	0.401267	4.56281	9.85312	0.00169544	0.0223035
ENSG00000131941	RHPN2	protein_coding	19	33469499	33555794	-1	rhophilin, Rho GTPase binding protein 2 [Source:HGNC Symbol;Acc:19974]	-1.81447	0.517581	9.85102	0.00169738	0.022305
ENSG00000071082	RPL31	protein_coding	2	101618177	101640494	1	ribosomal protein L31 [Source:HGNC Symbol;Acc:10334]	-0.320766	9.15257	9.82252	0.00172388	0.0226289
ENSG00000182107	TMEM30B	protein_coding	14	61744088	61748558	-1	transmembrane protein 30B [Source:HGNC Symbol;Acc:27254]	-0.770939	3.0867	9.81899	0.00172719	0.0226481
ENSG00000136935	GOLGA1	protein_coding	9	127640646	127710292	-1	golgin A1 [Source:HGNC Symbol;Acc:4424]	0.51766	3.61378	9.81178	0.00173398	0.0226641
ENSG00000165458	INPPL1	protein_coding	11	71934745	71950149	1	inositol polyphosphate phosphatase-like 1 [Source:HGNC Symbol;Acc:6080]	0.336321	5.62933	9.81251	0.00173329	0.0226641
ENSG00000167113	COQ4	protein_coding	9	131084815	131096351	1	coenzyme Q4 homolog (S. cerevisiae) [Source:HGNC Symbol;Acc:19693]	0.457194	4.64556	9.81479	0.00173114	0.0226641
ENSG00000077147	TM9SF3	protein_coding	10	98277866	98347209	-1	transmembrane 9 superfamily member 3 [Source:HGNC Symbol;Acc:21529]	-0.288062	8.47467	9.80776	0.00173777	0.0226695
ENSG00000130766	SESN2	protein_coding	1	28586038	28609002	1	sestrin 2 [Source:HGNC Symbol;Acc:20746]	-0.403026	5.06982	9.80741	0.0017381	0.0226695
ENSG00000169967	MAP3K2	protein_coding	2	128056306	128146041	-1	mitogen-activated protein kinase kinase kinase 2 [Source:HGNC Symbol;Acc:6854]	-0.243099	6.67007	9.7993	0.00174579	0.0227455
ENSG00000196646	ZNF136	protein_coding	19	12273879	12300064	1	zinc finger protein 136 [Source:HGNC Symbol;Acc:12920]	-0.479887	3.90175	9.797	0.00174796	0.0227496
ENSG00000138834	MAPK8IP3	protein_coding	16	1756184	1820318	1	mitogen-activated protein kinase 8 interacting protein 3 [Source:HGNC Symbol;Acc:6884]	0.322653	7.02516	9.78662	0.00175786	0.0228541
ENSG00000100031	GGT1	protein_coding	22	24979718	25024972	1	gamma-glutamyltransferase 1 [Source:HGNC Symbol;Acc:4250]	0.42756	4.49751	9.78229	0.00176201	0.0228593
ENSG00000161265	U2AF1L4	protein_coding	19	36233428	36236346	-1	U2 small nuclear RNA auxiliary factor 1-like 4 [Source:HGNC Symbol;Acc:23020]	0.57979	3.93256	9.78279	0.00176153	0.0228593
ENSG00000136193	SCRN1	protein_coding	7	29959719	30029905	-1	secernin 1 [Source:HGNC Symbol;Acc:22192]	2.17919	0.626518	9.77475	0.00176925	0.0229259
ENSG00000141577	AZI1	protein_coding	17	79163393	79196799	-1	5-azacytidine induced 1 [Source:HGNC Symbol;Acc:29511]	0.587196	2.87939	9.77305	0.00177089	0.0229259
ENSG00000108270	AATF	protein_coding	17	35306175	35414171	1	apoptosis antagonizing transcription factor [Source:HGNC Symbol;Acc:19235]	-0.271318	6.81752	9.76695	0.00177677	0.0229595
ENSG00000185262	FAM100B	protein_coding	17	74261283	74267375	1	family with sequence similarity 100, member B [Source:HGNC Symbol;Acc:28438]	0.236056	7.54491	9.76646	0.00177724	0.0229595
ENSG00000213995	CARKD	protein_coding	13	111267881	111292340	1	carbohydrate kinase domain containing [Source:HGNC Symbol;Acc:25576]	0.320869	5.33059	9.76452	0.00177912	0.0229595
ENSG00000172809	RPL38	protein_coding	17	72199721	72206794	1	ribosomal protein L38 [Source:HGNC Symbol;Acc:10349]	-0.294782	8.12049	9.75451	0.00178883	0.0230605
ENSG00000166526	ZNF3	protein_coding	7	99661656	99680171	-1	zinc finger protein 3 [Source:HGNC Symbol;Acc:13089]	0.32733	4.96147	9.75056	0.00179268	0.0230857
ENSG00000154358	OBSCN	protein_coding	1	228395831	228566575	1	obscurin, cytoskeletal calmodulin and titin-interacting RhoGEF [Source:HGNC Symbol;Acc:15719]	-0.714561	3.86228	9.73989	0.00180312	0.0231957
ENSG00000170175	CHRNB1	protein_coding	17	7348380	7361026	1	cholinergic receptor, nicotinic, beta 1 (muscle) [Source:HGNC Symbol;Acc:1961]	1.27644	1.09345	9.73234	0.00181054	0.0232667
ENSG00000187479	C11orf96	protein_coding	11	43946892	43965888	1	chromosome 11 open reading frame 96 [Source:HGNC Symbol;Acc:38675]	-0.523132	3.42135	9.72507	0.00181771	0.0233343
ENSG00000123130	ACOT9	protein_coding	X	23720370	23784592	-1	acyl-CoA thioesterase 9 [Source:HGNC Symbol;Acc:17152]	0.408805	4.41204	9.72021	0.00182253	0.0233716
ENSG00000099783	HNRNPM	protein_coding	19	8509651	8553998	1	heterogeneous nuclear ribonucleoprotein M [Source:HGNC Symbol;Acc:5046]	-0.283013	8.71971	9.71605	0.00182666	0.0233954
ENSG00000162704	ARPC5	protein_coding	1	183592401	183604892	-1	actin related protein 2/3 complex, subunit 5, 16kDa [Source:HGNC Symbol;Acc:708]	0.253545	6.87044	9.71449	0.00182821	0.0233954
ENSG00000225932	CTAGE4	protein_coding	7	143880559	143883146	1	CTAGE family, member 4 [Source:HGNC Symbol;Acc:24772]	2.21546	0.398602	9.69881	0.00184387	0.0235711
ENSG00000062524	LTK	protein_coding	15	41795836	41806085	-1	leukocyte receptor tyrosine kinase [Source:HGNC Symbol;Acc:6721]	-0.742802	3.05125	9.68336	0.00185944	0.0236777
ENSG00000129354	AP1M2	protein_coding	19	10683347	10697991	-1	adaptor-related protein complex 1, mu 2 subunit [Source:HGNC Symbol;Acc:558]	1.76637	0.371566	9.68447	0.00185833	0.0236777
ENSG00000140299	BNIP2	protein_coding	15	59951345	59981733	-1	BCL2/adenovirus E1B 19kDa interacting protein 2 [Source:HGNC Symbol;Acc:1083]	-0.225292	6.88574	9.68285	0.00185996	0.0236777
ENSG00000149541	B3GAT3	protein_coding	11	62382768	62389647	-1	beta-1,3-glucuronyltransferase 3 (glucuronosyltransferase I) [Source:HGNC Symbol;Acc:923]	0.385173	5.03871	9.68335	0.00185945	0.0236777
ENSG00000164611	PTTG1	protein_coding	5	159848829	159855748	1	pituitary tumor-transforming 1 [Source:HGNC Symbol;Acc:9690]	0.424199	4.17642	9.64528	0.00189839	0.0241417
ENSG00000198276	UCKL1	protein_coding	20	62571186	62587769	-1	uridine-cytidine kinase 1-like 1 [Source:HGNC Symbol;Acc:15938]	0.298128	5.45778	9.64178	0.00190201	0.0241627
ENSG00000101544	ADNP2	protein_coding	18	77866915	77905406	1	ADNP homeobox 2 [Source:HGNC Symbol;Acc:23803]	-0.349288	6.61891	9.6332	0.00191092	0.0242506
ENSG00000198625	MDM4	protein_coding	1	204485511	204542871	1	Mdm4 p53 binding protein homolog (mouse) [Source:HGNC Symbol;Acc:6974]	0.287293	5.81878	9.62298	0.00192157	0.0243605
ENSG00000146072	TNFRSF21	protein_coding	6	47199268	47277641	-1	tumor necrosis factor receptor superfamily, member 21 [Source:HGNC Symbol;Acc:13469]	-0.619619	3.12217	9.61809	0.0019267	0.0244002
ENSG00000148730	EIF4EBP2	protein_coding	10	72164135	72188374	1	eukaryotic translation initiation factor 4E binding protein 2 [Source:HGNC Symbol;Acc:3289]	-0.241244	6.77656	9.61593	0.00192897	0.0244037
ENSG00000103253	HAGHL	protein_coding	16	776936	785525	1	hydroxyacylglutathione hydrolase-like [Source:HGNC Symbol;Acc:14177]	0.774442	2.63935	9.59376	0.00195239	0.0246235
ENSG00000111859	NEDD9	protein_coding	6	11183531	11382581	-1	neural precursor cell expressed, developmentally down-regulated 9 [Source:HGNC Symbol;Acc:7733]	-0.338272	7.0768	9.59539	0.00195067	0.0246235
ENSG00000153989	NUS1	protein_coding	6	117996665	118031803	1	nuclear undecaprenyl pyrophosphate synthase 1 homolog (S. cerevisiae) [Source:HGNC Symbol;Acc:21042]	-0.295619	7.61595	9.59516	0.00195091	0.0246235
ENSG00000073282	TP63	protein_coding	3	189349205	189615068	1	tumor protein p63 [Source:HGNC Symbol;Acc:15979]	2.2188	-0.38007	9.58782	0.00195873	0.0246342
ENSG00000117906	RCN2	protein_coding	15	77223960	77242601	1	reticulocalbin 2, EF-hand calcium binding domain [Source:HGNC Symbol;Acc:9935]	0.494584	4.26906	9.58729	0.00195928	0.0246342
ENSG00000214756	METTL12	protein_coding	11	62432781	62435968	1	methyltransferase like 12 [Source:HGNC Symbol;Acc:33113]	0.502648	3.58043	9.58839	0.00195812	0.0246342
ENSG00000167553	TUBA1C	protein_coding	12	49582519	49667114	1	tubulin, alpha 1c [Source:HGNC Symbol;Acc:20768]	-0.331488	8.4642	9.57994	0.00196714	0.0247076
ENSG00000119596	YLPM1	protein_coding	14	75230069	75304012	1	YLP motif-containing protein 1 [Source:UniProtKB/Swiss-Prot;Acc:P49750]	-0.261171	6.05134	9.57082	0.00197695	0.0247798
ENSG00000131381	ZFYVE20	protein_coding	3	15111580	15140670	-1	zinc finger, FYVE domain containing 20 [Source:HGNC Symbol;Acc:20759]	0.468365	3.69208	9.57215	0.00197551	0.0247798
ENSG00000146112	PPP1R18	protein_coding	6	30644166	30655672	-1	protein phosphatase 1, regulatory subunit 18 [Source:HGNC Symbol;Acc:29413]	-0.248111	7.43819	9.56568	0.00198248	0.0248237
ENSG00000126246	IGFLR1	protein_coding	19	36230058	36233354	-1	IGF-like family receptor 1 [Source:HGNC Symbol;Acc:23620]	0.652083	3.17383	9.55728	0.00199158	0.024912
ENSG00000119383	PPP2R4	protein_coding	9	131873229	131911225	1	protein phosphatase 2A activator, regulatory subunit 4 [Source:HGNC Symbol;Acc:9308]	0.482229	4.79821	9.55063	0.00199881	0.0249769
ENSG00000115919	KYNU	protein_coding	2	143635067	143799890	1	kynureninase [Source:HGNC Symbol;Acc:6469]	2.92606	-0.0911901	9.53738	0.00201329	0.0251066
ENSG00000213240	NOTCH2NL	protein_coding	1	145209119	145291954	1	notch 2 N-terminal like [Source:HGNC Symbol;Acc:31862]	-0.291224	5.47456	9.53912	0.00201138	0.0251066
ENSG00000008394	MGST1	protein_coding	12	16500076	16762193	1	microsomal glutathione S-transferase 1 [Source:HGNC Symbol;Acc:7061]	3.45392	-0.771423	9.52798	0.00202362	0.0252097
ENSG00000008323	PLEKHG6	protein_coding	12	6419602	6437672	1	pleckstrin homology domain containing, family G (with RhoGef domain) member 6 [Source:HGNC Symbol;Acc:25562]	-2.24434	0.596209	9.52084	0.00203152	0.0252752
ENSG00000141526	SLC16A3	protein_coding	17	80186273	80219005	1	solute carrier family 16, member 3 (monocarboxylic acid transporter 4) [Source:HGNC Symbol;Acc:10924]	-0.348736	5.42069	9.51948	0.00203302	0.0252752
ENSG00000136240	KDELR2	protein_coding	7	6485584	6523873	-1	KDEL (Lys-Asp-Glu-Leu) endoplasmic reticulum protein retention receptor 2 [Source:HGNC Symbol;Acc:6305]	-0.259183	6.29985	9.50734	0.00204651	0.0254171
ENSG00000138032	PPM1B	protein_coding	2	44395108	44471523	1	protein phosphatase, Mg2+/Mn2+ dependent, 1B [Source:HGNC Symbol;Acc:9276]	-0.240758	6.89419	9.50369	0.00205059	0.0254419
ENSG00000174233	ADCY6	protein_coding	12	49159975	49182820	-1	adenylate cyclase 6 [Source:HGNC Symbol;Acc:237]	2.49084	-0.346077	9.49886	0.002056	0.0254831
ENSG00000087111	PIGS	protein_coding	17	26880401	26898890	-1	phosphatidylinositol glycan anchor biosynthesis, class S [Source:HGNC Symbol;Acc:14937]	0.347578	4.95497	9.49201	0.00206369	0.0255526
ENSG00000124574	ABCC10	protein_coding	6	43395104	43418168	1	ATP-binding cassette, sub-family C (CFTR/MRP), member 10 [Source:HGNC Symbol;Acc:52]	0.556212	4.86154	9.48902	0.00206706	0.0255683
ENSG00000135365	PHF21A	protein_coding	11	45950871	46142985	-1	PHD finger protein 21A [Source:HGNC Symbol;Acc:24156]	0.426919	4.88017	9.47912	0.00207823	0.0256806
ENSG00000066933	MYO9A	protein_coding	15	72114632	72410918	-1	myosin IXA [Source:HGNC Symbol;Acc:7608]	-0.39098	4.34579	9.4741	0.00208393	0.0257249
ENSG00000196535	MYO18A	protein_coding	17	27400528	27507430	-1	myosin XVIIIA [Source:HGNC Symbol;Acc:31104]	0.332936	5.06628	9.46492	0.00209439	0.0258279
ENSG00000138031	ADCY3	protein_coding	2	25042038	25142708	-1	adenylate cyclase 3 [Source:HGNC Symbol;Acc:234]	0.383785	5.01045	9.44603	0.00211607	0.0260275
ENSG00000161021	MAML1	protein_coding	5	179159851	179223512	1	mastermind-like 1 (Drosophila) [Source:HGNC Symbol;Acc:13632]	-0.22705	6.72299	9.44526	0.00211695	0.0260275
ENSG00000178573	MAF	protein_coding	16	79619740	79634611	-1	v-maf musculoaponeurotic fibrosarcoma oncogene homolog (avian) [Source:HGNC Symbol;Acc:6776]	0.306421	10.2145	9.44744	0.00211444	0.0260275
ENSG00000141376	BCAS3	protein_coding	17	58754814	59470199	1	breast carcinoma amplified sequence 3 [Source:HGNC Symbol;Acc:14347]	0.79327	2.67947	9.43701	0.0021265	0.0261186
ENSG00000163050	ADCK3	protein_coding	1	227085237	227175246	1	aarF domain containing kinase 3 [Source:HGNC Symbol;Acc:16812]	0.291653	5.71146	9.42817	0.00213678	0.0261989
ENSG00000198087	CD2AP	protein_coding	6	47445525	47594999	1	CD2-associated protein [Source:HGNC Symbol;Acc:14258]	-0.468159	4.96324	9.42769	0.00213733	0.0261989
ENSG00000136653	RASSF5	protein_coding	1	206680879	206762616	1	Ras association (RalGDS/AF-6) domain family member 5 [Source:HGNC Symbol;Acc:17609]	-0.295351	10.0507	9.42269	0.00214317	0.0262302
ENSG00000268852	AC132872.2	protein_coding	17	80214131	80216080	1	CDNA FLJ27256 fis, clone SYN09689 [Source:UniProtKB/TrEMBL;Acc:Q6ZNS0]	-0.767172	2.12207	9.42183	0.00214418	0.0262302
ENSG00000205572	SERF1B	protein_coding	5	69321074	69338940	1	small EDRK-rich factor 1B (centromeric) [Source:HGNC Symbol;Acc:10756]	0.499942	4.22714	9.41785	0.00214884	0.0262609
ENSG00000107290	SETX	protein_coding	9	135136743	135230372	-1	senataxin [Source:HGNC Symbol;Acc:445]	-0.243153	7.51046	9.40936	0.00215881	0.0263564
ENSG00000101019	UQCC	protein_coding	20	33890369	33999944	-1	ubiquinol-cytochrome c reductase complex chaperone [Source:HGNC Symbol;Acc:15891]	0.503168	3.80029	9.39929	0.00217069	0.0264751
ENSG00000100084	HIRA	protein_coding	22	19318221	19435224	-1	HIR histone cell cycle regulation defective homolog A (S. cerevisiae) [Source:HGNC Symbol;Acc:4916]	-0.242681	6.26946	9.39143	0.00218003	0.0264832
ENSG00000102879	CORO1A	protein_coding	16	30194148	30200397	1	coronin, actin binding protein, 1A [Source:HGNC Symbol;Acc:2252]	0.244553	7.82154	9.39188	0.00217948	0.0264832
ENSG00000105516	DBP	protein_coding	19	49133287	49140695	-1	D site of albumin promoter (albumin D-box) binding protein [Source:HGNC Symbol;Acc:2697]	-1.6616	0.536679	9.39384	0.00217716	0.0264832
ENSG00000158417	EIF5B	protein_coding	2	99953816	100016728	1	eukaryotic translation initiation factor 5B [Source:HGNC Symbol;Acc:30793]	-0.285868	9.15945	9.39181	0.00217957	0.0264832
ENSG00000196502	SULT1A1	protein_coding	16	28616903	28634946	-1	sulfotransferase family, cytosolic, 1A, phenol-preferring, member 1 [Source:HGNC Symbol;Acc:11453]	0.726845	2.63208	9.38018	0.00219344	0.0266197
ENSG00000094975	SUCO	protein_coding	1	172501489	172580971	1	SUN domain containing ossification factor [Source:HGNC Symbol;Acc:1240]	-0.25522	6.20948	9.37517	0.00219944	0.026666
ENSG00000103423	DNAJA3	protein_coding	16	4475806	4506776	1	DnaJ (Hsp40) homolog, subfamily A, member 3 [Source:HGNC Symbol;Acc:11808]	0.264007	6.20396	9.37204	0.0022032	0.0266851
ENSG00000196924	FLNA	protein_coding	X	153576892	153603006	-1	filamin A, alpha [Source:HGNC Symbol;Acc:3754]	-0.293739	10.4112	9.3642	0.00221265	0.0267731
ENSG00000254852	RP11-719K4.2	protein_coding	16	14841923	14859270	1	Uncharacterized protein [Source:UniProtKB/TrEMBL;Acc:E9PIF3]	1.3213	1.03448	9.35143	0.00222812	0.0269335
ENSG00000189334	S100A14	protein_coding	1	153586731	153589462	-1	S100 calcium binding protein A14 [Source:HGNC Symbol;Acc:18901]	1.64174	0.822807	9.34529	0.00223559	0.0269972
ENSG00000135750	KCNK1	protein_coding	1	233749750	233808258	1	potassium channel, subfamily K, member 1 [Source:HGNC Symbol;Acc:6272]	1.15236	1.13417	9.33652	0.00224631	0.0270999
ENSG00000149115	TNKS1BP1	protein_coding	11	57067112	57092426	-1	tankyrase 1 binding protein 1, 182kDa [Source:HGNC Symbol;Acc:19081]	-0.353561	5.56229	9.30249	0.00228843	0.0275352
ENSG00000167645	YIF1B	protein_coding	19	38795753	38807913	-1	Yip1 interacting factor homolog B (S. cerevisiae) [Source:HGNC Symbol;Acc:30511]	0.446342	3.81382	9.30364	0.00228699	0.0275352
ENSG00000197459	HIST1H2BH	protein_coding	6	26251879	26252303	1	histone cluster 1, H2bh [Source:HGNC Symbol;Acc:4755]	1.45178	0.682958	9.30191	0.00228915	0.0275352
ENSG00000178607	ERN1	protein_coding	17	62120353	62207504	-1	endoplasmic reticulum to nucleus signaling 1 [Source:HGNC Symbol;Acc:3449]	-0.309751	6.15715	9.28279	0.00231317	0.0277967
ENSG00000120800	UTP20	protein_coding	12	101673887	101780394	1	UTP20, small subunit (SSU) processome component, homolog (yeast) [Source:HGNC Symbol;Acc:17897]	-0.279899	6.63012	9.27652	0.00232111	0.0278647
ENSG00000185897	FFAR3	protein_coding	19	35849362	35851387	1	free fatty acid receptor 3 [Source:HGNC Symbol;Acc:4499]	-1.59109	1.15761	9.27449	0.00232368	0.0278682
ENSG00000137955	RABGGTB	protein_coding	1	76251879	76260764	1	Rab geranylgeranyltransferase, beta subunit [Source:HGNC Symbol;Acc:9796]	0.327445	7.25779	9.27243	0.00232629	0.0278722
ENSG00000109586	GALNT7	protein_coding	4	174089904	174245118	1	UDP-N-acetyl-alpha-D-galactosamine:polypeptide N-acetylgalactosaminyltransferase 7 (GalNAc-T7) [Source:HGNC Symbol;Acc:4129]	-0.289702	5.2686	9.25726	0.00234563	0.0280764
ENSG00000135316	SYNCRIP	protein_coding	6	86267696	86353510	-1	synaptotagmin binding, cytoplasmic RNA interacting protein [Source:HGNC Symbol;Acc:16918]	-0.298584	9.02065	9.25201	0.00235237	0.0281295
ENSG00000146476	C6orf211	protein_coding	6	151773422	151791236	1	chromosome 6 open reading frame 211 [Source:HGNC Symbol;Acc:17872]	0.554948	3.65464	9.21766	0.00239692	0.0286342
ENSG00000175193	PARL	protein_coding	3	183547173	183602721	-1	presenilin associated, rhomboid-like [Source:HGNC Symbol;Acc:18253]	0.242637	6.15929	9.21206	0.00240426	0.0286938
ENSG00000112245	PTP4A1	protein_coding	6	64231666	64293492	1	protein tyrosine phosphatase type IVA, member 1 [Source:HGNC Symbol;Acc:9634]	-0.275315	7.41419	9.20756	0.00241018	0.0287364
ENSG00000116809	ZBTB17	protein_coding	1	16268364	16302627	-1	zinc finger and BTB domain containing 17 [Source:HGNC Symbol;Acc:12936]	0.359201	5.9297	9.17983	0.00244697	0.0291466
ENSG00000139438	FAM222A	protein_coding	12	110152033	110208312	1	family with sequence similarity 222, member A [Source:HGNC Symbol;Acc:25915]	-0.875009	2.48516	9.17299	0.00245613	0.0292134
ENSG00000185130	HIST1H2BL	protein_coding	6	27775257	27775709	-1	histone cluster 1, H2bl [Source:HGNC Symbol;Acc:4748]	1.48649	0.813192	9.17208	0.00245736	0.0292134
ENSG00000203814	HIST2H2BF	protein_coding	1	149754245	149783928	-1	histone cluster 2, H2bf [Source:HGNC Symbol;Acc:24700]	1.57412	1.00998	9.16567	0.00246597	0.0292873
ENSG00000204070	SYS1	protein_coding	20	43990577	44005438	1	SYS1 Golgi-localized integral membrane protein homolog (S. cerevisiae) [Source:HGNC Symbol;Acc:16162]	-0.343676	5.15485	9.16287	0.00246975	0.0293037
ENSG00000196683	TOMM7	protein_coding	7	22852251	22862470	-1	translocase of outer mitochondrial membrane 7 homolog (yeast) [Source:HGNC Symbol;Acc:21648]	-0.337116	5.65185	9.15599	0.00247906	0.0293856
ENSG00000116731	PRDM2	protein_coding	1	14026693	14151560	1	PR domain containing 2, with ZNF domain [Source:HGNC Symbol;Acc:9347]	-0.258447	6.9387	9.13881	0.00250243	0.0296339
ENSG00000139722	VPS37B	protein_coding	12	123349882	123380991	-1	vacuolar protein sorting 37 homolog B (S. cerevisiae) [Source:HGNC Symbol;Acc:25754]	-0.281935	6.23284	9.13578	0.00250658	0.0296544
ENSG00000092871	RFFL	protein_coding	17	33333009	33416338	-1	ring finger and FYVE-like domain containing E3 ubiquitin protein ligase [Source:HGNC Symbol;Acc:24821]	-0.258986	6.25161	9.12709	0.00251853	0.0297381
ENSG00000119922	IFIT2	protein_coding	10	91061712	91069033	1	interferon-induced protein with tetratricopeptide repeats 2 [Source:HGNC Symbol;Acc:5409]	-1.06941	1.66388	9.12804	0.00251721	0.0297381
ENSG00000135597	REPS1	protein_coding	6	139224630	139309398	-1	RALBP1 associated Eps domain containing 1 [Source:HGNC Symbol;Acc:15578]	-0.281777	5.56657	9.11548	0.00253455	0.0298984
ENSG00000124831	LRRFIP1	protein_coding	2	238536219	238722325	1	leucine rich repeat (in FLII) interacting protein 1 [Source:HGNC Symbol;Acc:6702]	-0.271143	9.81163	9.09937	0.00255697	0.0301338
ENSG00000147889	CDKN2A	protein_coding	9	21967751	21995300	-1	cyclin-dependent kinase inhibitor 2A [Source:HGNC Symbol;Acc:1787]	0.853963	2.1581	9.09267	0.00256636	0.0302153
ENSG00000138594	TMOD3	protein_coding	15	52121825	52239492	1	tropomodulin 3 (ubiquitous) [Source:HGNC Symbol;Acc:11873]	-0.234069	6.82637	9.09021	0.00256982	0.0302269
ENSG00000130222	GADD45G	protein_coding	9	92219928	92221470	1	growth arrest and DNA-damage-inducible, gamma [Source:HGNC Symbol;Acc:4097]	-0.294284	6.2207	9.08409	0.00257843	0.0302814
ENSG00000160404	TOR2A	protein_coding	9	130493803	130497604	-1	torsin family 2, member A [Source:HGNC Symbol;Acc:11996]	0.714869	2.61714	9.08339	0.00257941	0.0302814
ENSG00000095752	IL11	protein_coding	19	55875757	55881831	-1	interleukin 11 [Source:HGNC Symbol;Acc:5966]	-1.37421	0.957219	9.0807	0.00258321	0.0302969
ENSG00000183337	BCOR	protein_coding	X	39909068	40036582	-1	BCL6 corepressor [Source:HGNC Symbol;Acc:20893]	-0.238403	7.67778	9.07455	0.00259192	0.0303699
ENSG00000100714	MTHFD1	protein_coding	14	64854749	64926725	1	methylenetetrahydrofolate dehydrogenase (NADP+ dependent) 1, methenyltetrahydrofolate cyclohydrolase, formyltetrahydrofolate synthetase [Source:HGNC Symbol;Acc:7432]	0.416376	5.3337	9.06853	0.00260046	0.0304117
ENSG00000136059	VILL	protein_coding	3	38029550	38048679	1	villin-like [Source:HGNC Symbol;Acc:30906]	0.496333	3.2968	9.06885	0.0026	0.0304117
ENSG00000115325	DOK1	protein_coding	2	74776153	74784681	1	docking protein 1, 62kDa (downstream of tyrosine kinase 1) [Source:HGNC Symbol;Acc:2990]	0.441279	5.13987	9.06302	0.00260831	0.030472
ENSG00000128016	ZFP36	protein_coding	19	39897453	39900052	1	zinc finger protein 36, C3H type, homolog (mouse) [Source:HGNC Symbol;Acc:12862]	-0.330849	9.53125	9.06141	0.0026106	0.030472
ENSG00000122042	UBL3	protein_coding	13	30338508	30424821	-1	ubiquitin-like 3 [Source:HGNC Symbol;Acc:12504]	-0.354675	6.26243	9.05246	0.00262342	0.0305924
ENSG00000106400	ZNHIT1	protein_coding	7	100860949	100867471	1	zinc finger, HIT-type containing 1 [Source:HGNC Symbol;Acc:21688]	0.434808	4.21674	9.04053	0.00264059	0.0307504
ENSG00000136492	BRIP1	protein_coding	17	59758627	59940882	-1	BRCA1 interacting protein C-terminal helicase 1 [Source:HGNC Symbol;Acc:20473]	0.933513	2.06515	9.03955	0.002642	0.0307504
ENSG00000140379	BCL2A1	protein_coding	15	80253231	80263788	-1	BCL2-related protein A1 [Source:HGNC Symbol;Acc:991]	-0.333586	8.53794	9.03449	0.00264933	0.0308064
ENSG00000107736	CDH23	protein_coding	10	73156691	73575702	1	cadherin-related 23 [Source:HGNC Symbol;Acc:13733]	-0.75148	2.49661	9.03186	0.00265314	0.0308149
ENSG00000163399	ATP1A1	protein_coding	1	116915290	116952883	1	ATPase, Na+/K+ transporting, alpha 1 polypeptide [Source:HGNC Symbol;Acc:799]	-0.322373	10.0754	9.0305	0.00265511	0.0308149
ENSG00000176444	CLK2	protein_coding	1	155232659	155248282	-1	CDC-like kinase 2 [Source:HGNC Symbol;Acc:2069]	0.37798	6.01401	9.02597	0.0026617	0.0308621
ENSG00000183011	LSMD1	protein_coding	17	7760003	7788591	-1	LSM domain containing 1 [Source:HGNC Symbol;Acc:28212]	-0.448037	4.63623	9.02196	0.00266756	0.0309007
ENSG00000161570	CCL5	protein_coding	17	34198495	34207797	-1	chemokine (C-C motif) ligand 5 [Source:HGNC Symbol;Acc:10632]	-0.282024	8.66404	9.01754	0.00267401	0.030946
ENSG00000136141	LRCH1	protein_coding	13	47127303	47325710	1	leucine-rich repeats and calponin homology (CH) domain containing 1 [Source:HGNC Symbol;Acc:20309]	-0.253268	5.63276	9.01001	0.00268505	0.0310444
ENSG00000106733	NMRK1	protein_coding	9	77675489	77703133	-1	nicotinamide riboside kinase 1 [Source:HGNC Symbol;Acc:26057]	0.459958	3.40845	9.00755	0.00268866	0.0310568
ENSG00000126860	EVI2A	protein_coding	17	29643428	29648902	-1	ecotropic viral integration site 2A [Source:HGNC Symbol;Acc:3499]	-0.233489	7.1852	9.00224	0.00269649	0.0310987
ENSG00000140443	IGF1R	protein_coding	15	99192200	99507759	1	insulin-like growth factor 1 receptor [Source:HGNC Symbol;Acc:5465]	-0.530941	3.97966	8.99986	0.0027	0.0310987
ENSG00000155229	MMS19	protein_coding	10	99218081	99258551	-1	MMS19 nucleotide excision repair homolog (S. cerevisiae) [Source:HGNC Symbol;Acc:13824]	0.225157	6.31325	8.9982	0.00270246	0.0310987
ENSG00000187994	RINL	protein_coding	19	39358470	39368919	-1	Ras and Rab interactor-like [Source:HGNC Symbol;Acc:24795]	0.345951	4.71678	9.00106	0.00269824	0.0310987
ENSG00000105647	PIK3R2	protein_coding	19	18263626	18281350	1	phosphoinositide-3-kinase, regulatory subunit 2 (beta) [Source:HGNC Symbol;Acc:8980]	0.962659	3.03963	8.98165	0.00272704	0.031352
ENSG00000103254	FAM173A	protein_coding	16	770581	772601	1	family with sequence similarity 173, member A [Source:HGNC Symbol;Acc:14152]	0.79566	2.32784	8.97659	0.00273461	0.0314094
ENSG00000164484	TMEM200A	protein_coding	6	130686879	130764208	1	transmembrane protein 200A [Source:HGNC Symbol;Acc:21075]	-0.839789	2.54847	8.95665	0.00276462	0.0317243
ENSG00000168743	NPNT	protein_coding	4	106815932	106925184	1	nephronectin [Source:HGNC Symbol;Acc:27405]	1.89828	0.507172	8.94486	0.00278252	0.0318998
ENSG00000081019	RSBN1	protein_coding	1	114304454	114355098	-1	round spermatid basic protein 1 [Source:HGNC Symbol;Acc:25642]	-0.323534	5.25927	8.92655	0.00281055	0.032156
ENSG00000106261	ZKSCAN1	protein_coding	7	99613204	99639312	1	zinc finger with KRAB and SCAN domains 1 [Source:HGNC Symbol;Acc:13101]	-0.228742	6.52514	8.92511	0.00281276	0.032156
ENSG00000183484	GPR132	protein_coding	14	105515728	105531782	-1	G protein-coupled receptor 132 [Source:HGNC Symbol;Acc:17482]	-0.257405	6.30029	8.92523	0.00281258	0.032156
ENSG00000162783	IER5	protein_coding	1	181057638	181059977	1	immediate early response 5 [Source:HGNC Symbol;Acc:5393]	-0.272428	8.52633	8.92124	0.00281873	0.0321941
ENSG00000136997	MYC	protein_coding	8	128747680	128753674	1	v-myc myelocytomatosis viral oncogene homolog (avian) [Source:HGNC Symbol;Acc:7553]	-0.430557	10.3019	8.91183	0.00283329	0.0323183
ENSG00000153827	TRIP12	protein_coding	2	230631930	230787955	-1	thyroid hormone receptor interactor 12 [Source:HGNC Symbol;Acc:12306]	-0.250903	8.43008	8.9108	0.00283489	0.0323183
ENSG00000070756	PABPC1	protein_coding	8	101698044	101735037	-1	poly(A) binding protein, cytoplasmic 1 [Source:HGNC Symbol;Acc:8554]	-0.409251	11.5799	8.89571	0.00285841	0.0325265
ENSG00000137267	TUBB2A	protein_coding	6	3153903	3157760	-1	tubulin, beta 2A class IIa [Source:HGNC Symbol;Acc:12412]	-0.591075	3.57882	8.89227	0.0028638	0.0325265
ENSG00000159176	CSRP1	protein_coding	1	201452658	201478584	-1	cysteine and glycine-rich protein 1 [Source:HGNC Symbol;Acc:2469]	0.328953	4.97213	8.89495	0.00285961	0.0325265
ENSG00000184381	PLA2G6	protein_coding	22	38507502	38601697	-1	phospholipase A2, group VI (cytosolic, calcium-independent) [Source:HGNC Symbol;Acc:9039]	0.540078	3.62754	8.89231	0.00286374	0.0325265
ENSG00000154222	CC2D1B	protein_coding	1	52811395	52831865	-1	coiled-coil and C2 domain containing 1B [Source:HGNC Symbol;Acc:29386]	0.252532	6.02194	8.88971	0.00286782	0.0325419
ENSG00000153721	CNKSR3	protein_coding	6	154726433	154831793	-1	CNKSR family member 3 [Source:HGNC Symbol;Acc:23034]	-1.35161	0.705969	8.88108	0.00288141	0.0326658
ENSG00000100036	SLC35E4	protein_coding	22	31031639	31065003	1	solute carrier family 35, member E4 [Source:HGNC Symbol;Acc:17058]	-0.290914	6.32683	8.86799	0.00290214	0.0328703
ENSG00000135164	DMTF1	protein_coding	7	86781677	86825653	1	cyclin D binding myb-like transcription factor 1 [Source:HGNC Symbol;Acc:14603]	0.313565	5.72384	8.86548	0.00290614	0.0328851
ENSG00000103365	GGA2	protein_coding	16	23474863	23533316	-1	golgi-associated, gamma adaptin ear containing, ARF binding protein 2 [Source:HGNC Symbol;Acc:16064]	0.249764	6.67704	8.85799	0.00291809	0.0329594
ENSG00000168575	SLC20A2	protein_coding	8	42273993	42397069	-1	solute carrier family 20 (phosphate transporter), member 2 [Source:HGNC Symbol;Acc:10947]	-0.282178	5.75392	8.85906	0.00291638	0.0329594
ENSG00000160551	TAOK1	protein_coding	17	27717482	27878922	1	TAO kinase 1 [Source:HGNC Symbol;Acc:29259]	-0.302539	6.38952	8.84778	0.00293446	0.0331136
ENSG00000068079	IFI35	protein_coding	17	41158742	41166473	1	interferon-induced protein 35 [Source:HGNC Symbol;Acc:5399]	0.4935	3.38347	8.84368	0.00294106	0.0331269
ENSG00000159166	LAD1	protein_coding	1	201342372	201368736	-1	ladinin 1 [Source:HGNC Symbol;Acc:6472]	2.53813	-0.52719	8.84467	0.00293947	0.0331269
ENSG00000070081	NUCB2	protein_coding	11	17229700	17371521	1	nucleobindin 2 [Source:HGNC Symbol;Acc:8044]	-0.317155	5.91034	8.83835	0.00294966	0.0331932
ENSG00000140199	SLC12A6	protein_coding	15	34525460	34630261	-1	solute carrier family 12 (potassium/chloride transporters), member 6 [Source:HGNC Symbol;Acc:10914]	-0.218338	7.54691	8.83117	0.00296128	0.033265
ENSG00000165416	SUGT1	protein_coding	13	53226844	53262433	1	SGT1, suppressor of G2 allele of SKP1 (S. cerevisiae) [Source:HGNC Symbol;Acc:16987]	0.292611	5.59743	8.83105	0.00296148	0.033265
ENSG00000007520	TSR3	protein_coding	16	1399241	1401912	-1	TSR3, 20S rRNA accumulation, homolog (S. cerevisiae) [Source:HGNC Symbol;Acc:14175]	0.366999	4.77262	8.825	0.00297131	0.0333447
ENSG00000154114	TBCEL	protein_coding	11	120894781	120961484	1	tubulin folding cofactor E-like [Source:HGNC Symbol;Acc:28115]	0.604229	3.08193	8.8184	0.00298209	0.0333935
ENSG00000156521	TYSND1	protein_coding	10	71897737	71906432	-1	trypsin domain containing 1 [Source:HGNC Symbol;Acc:28531]	0.547006	3.72011	8.81731	0.00298386	0.0333935
ENSG00000184205	TSPYL2	protein_coding	X	53111549	53117722	1	TSPY-like 2 [Source:HGNC Symbol;Acc:24358]	-0.390369	7.65323	8.82012	0.00297927	0.0333935
ENSG00000154229	PRKCA	protein_coding	17	64298754	64806861	1	protein kinase C, alpha [Source:HGNC Symbol;Acc:9393]	-0.341927	5.00426	8.80748	0.00299998	0.0335432
ENSG00000100316	RPL3	protein_coding	22	39708887	39716394	-1	ribosomal protein L3 [Source:HGNC Symbol;Acc:10332]	-0.309764	11.1703	8.79886	0.00301419	0.0336713
ENSG00000158122	AAED1	protein_coding	9	99401859	99417585	-1	AhpC/TSA antioxidant enzyme domain containing 1 [Source:HGNC Symbol;Acc:16881]	-0.826046	3.45403	8.78495	0.00303726	0.033898
ENSG00000121413	ZSCAN18	protein_coding	19	58595205	58629794	-1	zinc finger and SCAN domain containing 18 [Source:HGNC Symbol;Acc:21037]	-1.00368	1.9885	8.78175	0.00304259	0.0339266
ENSG00000080603	SRCAP	protein_coding	16	30709530	30755602	1	Snf2-related CREBBP activator protein [Source:HGNC Symbol;Acc:16974]	-0.225653	8.31759	8.7527	0.00309144	0.0342234
ENSG00000082153	BZW1	protein_coding	2	201675317	201688569	1	basic leucine zipper and W2 domains 1 [Source:HGNC Symbol;Acc:18380]	-0.277767	9.00063	8.75871	0.00308128	0.0342234
ENSG00000101445	PPP1R16B	protein_coding	20	37434348	37551667	1	protein phosphatase 1, regulatory subunit 16B [Source:HGNC Symbol;Acc:15850]	-0.275597	8.88433	8.75259	0.00309162	0.0342234
ENSG00000110711	AIP	protein_coding	11	67250512	67258574	1	aryl hydrocarbon receptor interacting protein [Source:HGNC Symbol;Acc:358]	0.282417	5.91471	8.76181	0.00307603	0.0342234
ENSG00000114062	UBE3A	protein_coding	15	25582381	25684128	-1	ubiquitin protein ligase E3A [Source:HGNC Symbol;Acc:12496]	-0.2251	7.37473	8.75547	0.00308676	0.0342234
ENSG00000167083	GNGT2	protein_coding	17	47280153	47287936	-1	guanine nucleotide binding protein (G protein), gamma transducing activity polypeptide 2 [Source:HGNC Symbol;Acc:4412]	1.99311	-0.406555	8.7556	0.00308654	0.0342234
ENSG00000186907	RTN4RL2	protein_coding	11	57228022	57245007	1	reticulon 4 receptor-like 2 [Source:HGNC Symbol;Acc:23053]	-2.41455	-0.202362	8.75933	0.00308023	0.0342234
ENSG00000258366	RTEL1	protein_coding	20	62289163	62328416	1	regulator of telomere elongation helicase 1 [Source:HGNC Symbol;Acc:15888]	0.536335	3.72962	8.76013	0.00307887	0.0342234
ENSG00000174953	DHX36	protein_coding	3	153990335	154042286	-1	DEAH (Asp-Glu-Ala-His) box polypeptide 36 [Source:HGNC Symbol;Acc:14410]	-0.218232	7.15911	8.73912	0.00311455	0.0344461
ENSG00000078081	LAMP3	protein_coding	3	182840001	182881627	-1	lysosomal-associated membrane protein 3 [Source:HGNC Symbol;Acc:14582]	-0.542001	4.37556	8.73617	0.00311959	0.0344706
ENSG00000183864	TOB2	protein_coding	22	41829496	41843027	-1	transducer of ERBB2, 2 [Source:HGNC Symbol;Acc:11980]	-0.3128	5.60264	8.73255	0.0031258	0.034508
ENSG00000180644	PRF1	protein_coding	10	72357104	72362531	-1	perforin 1 (pore forming protein) [Source:HGNC Symbol;Acc:9360]	-0.42524	8.13404	8.72983	0.00313046	0.0345283
ENSG00000197451	HNRNPAB	protein_coding	5	177631508	177638164	1	heterogeneous nuclear ribonucleoprotein A/B [Source:HGNC Symbol;Acc:5034]	-0.268095	9.14066	8.70681	0.00317023	0.0349354
ENSG00000010610	CD4	protein_coding	12	6896024	6929974	1	CD4 molecule [Source:HGNC Symbol;Acc:1678]	0.3032	6.59551	8.70344	0.0031761	0.0349686
ENSG00000115616	SLC9A2	protein_coding	2	103236166	103327777	1	solute carrier family 9, subfamily A (NHE2, cation proton antiporter 2), member 2 [Source:HGNC Symbol;Acc:11072]	2.94021	-0.577936	8.70126	0.0031799	0.0349789
ENSG00000168040	FADD	protein_coding	11	70049269	70053496	1	Fas (TNFRSF6)-associated via death domain [Source:HGNC Symbol;Acc:3573]	0.32054	4.8003	8.69791	0.00318575	0.0349948
ENSG00000189350	FAM179A	protein_coding	2	29179477	29275096	1	family with sequence similarity 179, member A [Source:HGNC Symbol;Acc:33715]	0.874223	2.57772	8.69715	0.00318707	0.0349948
ENSG00000054654	SYNE2	protein_coding	14	64319683	64693165	1	spectrin repeat containing, nuclear envelope 2 [Source:HGNC Symbol;Acc:17084]	-0.570527	8.49275	8.69127	0.00319737	0.0350415
ENSG00000130640	TUBGCP2	protein_coding	10	135093135	135125841	-1	tubulin, gamma complex associated protein 2 [Source:HGNC Symbol;Acc:18599]	0.275586	5.63525	8.69041	0.00319888	0.0350415
ENSG00000151623	NR3C2	protein_coding	4	148999913	149365850	-1	nuclear receptor subfamily 3, group C, member 2 [Source:HGNC Symbol;Acc:7979]	-1.28862	0.84653	8.68982	0.00319993	0.0350415
ENSG00000134531	EMP1	protein_coding	12	13349650	13369708	1	epithelial membrane protein 1 [Source:HGNC Symbol;Acc:3333]	-0.622064	5.3334	8.68041	0.00321649	0.03514
ENSG00000162063	CCNF	protein_coding	16	2479395	2508855	1	cyclin F [Source:HGNC Symbol;Acc:1591]	0.639857	3.81501	8.67981	0.00321755	0.03514
ENSG00000174885	NLRP6	protein_coding	11	278365	285359	1	NLR family, pyrin domain containing 6 [Source:HGNC Symbol;Acc:22944]	-0.439248	4.33211	8.681	0.00321545	0.03514
ENSG00000176022	B3GALT6	protein_coding	1	1167629	1170421	1	UDP-Gal:betaGal beta 1,3-galactosyltransferase polypeptide 6 [Source:HGNC Symbol;Acc:17978]	-0.237738	6.72558	8.67793	0.00322086	0.0351448
ENSG00000101104	PABPC1L	protein_coding	20	43538703	43587676	1	poly(A) binding protein, cytoplasmic 1-like [Source:HGNC Symbol;Acc:15797]	0.458402	5.17133	8.66721	0.00323988	0.0353059
ENSG00000139116	KIF21A	protein_coding	12	39687030	39837192	-1	kinesin family member 21A [Source:HGNC Symbol;Acc:19349]	-0.220847	7.32902	8.66634	0.00324141	0.0353059
ENSG00000064490	RFXANK	protein_coding	19	19303008	19312678	1	regulatory factor X-associated ankyrin-containing protein [Source:HGNC Symbol;Acc:9987]	0.444887	3.80707	8.66291	0.00324752	0.035341
ENSG00000133561	GIMAP6	protein_coding	7	150322463	150329473	-1	GTPase, IMAP family member 6 [Source:HGNC Symbol;Acc:21918]	0.483501	4.17548	8.6479	0.00327438	0.0355723
ENSG00000180573	HIST1H2AC	protein_coding	6	26124373	26139336	1	histone cluster 1, H2ac [Source:HGNC Symbol;Acc:4733]	1.02669	1.65866	8.64779	0.00327459	0.0355723
ENSG00000106367	AP1S1	protein_coding	7	100797678	100804877	1	adaptor-related protein complex 1, sigma 1 subunit [Source:HGNC Symbol;Acc:559]	1.01562	1.89631	8.64321	0.00328282	0.0356299
ENSG00000173674	EIF1AX	protein_coding	X	20142636	20159962	-1	eukaryotic translation initiation factor 1A, X-linked [Source:HGNC Symbol;Acc:3250]	-0.256351	7.92606	8.63646	0.00329502	0.0357306
ENSG00000175137	SH3BP5L	protein_coding	1	249104648	249120832	-1	SH3-binding domain protein 5-like [Source:HGNC Symbol;Acc:29360]	0.356383	4.72117	8.62228	0.00332076	0.0359778
ENSG00000169071	ROR2	protein_coding	9	94325373	94712444	-1	receptor tyrosine kinase-like orphan receptor 2 [Source:HGNC Symbol;Acc:10257]	-0.900949	3.32189	8.61979	0.0033253	0.0359951
ENSG00000153395	LPCAT1	protein_coding	5	1456595	1524092	-1	lysophosphatidylcholine acyltransferase 1 [Source:HGNC Symbol;Acc:25718]	0.25362	6.354	8.61697	0.00333045	0.036019
ENSG00000095739	BAMBI	protein_coding	10	28966271	28971868	1	BMP and activin membrane-bound inhibitor homolog (Xenopus laevis) [Source:HGNC Symbol;Acc:30251]	1.14078	1.16475	8.60596	0.00335065	0.0362054
ENSG00000155744	FAM126B	protein_coding	2	201843216	201936394	-1	family with sequence similarity 126, member B [Source:HGNC Symbol;Acc:28593]	-0.414378	4.26865	8.60229	0.0033574	0.0362463
ENSG00000198380	GFPT1	protein_coding	2	69546905	69614382	-1	glutamine--fructose-6-phosphate transaminase 1 [Source:HGNC Symbol;Acc:4241]	-0.41774	5.64403	8.59262	0.00337529	0.0364072
ENSG00000197157	SND1	protein_coding	7	127292234	127732661	1	staphylococcal nuclease and tudor domain containing 1 [Source:HGNC Symbol;Acc:30646]	-0.217406	7.14964	8.58429	0.00339075	0.0365418
ENSG00000013810	TACC3	protein_coding	4	1723227	1746898	1	transforming, acidic coiled-coil containing protein 3 [Source:HGNC Symbol;Acc:11524]	0.316809	5.32791	8.57426	0.00340948	0.0366145
ENSG00000100221	JOSD1	protein_coding	22	39081548	39097561	-1	Josephin domain containing 1 [Source:HGNC Symbol;Acc:28953]	-0.257538	8.08253	8.57528	0.00340758	0.0366145
ENSG00000118420	UBE3D	protein_coding	6	83602117	83775560	-1	ubiquitin protein ligase E3D [Source:HGNC Symbol;Acc:21381]	0.752664	2.07718	8.57802	0.00340245	0.0366145
ENSG00000167491	GATAD2A	protein_coding	19	19496639	19619740	1	GATA zinc finger domain containing 2A [Source:HGNC Symbol;Acc:29989]	-0.245488	7.76784	8.57457	0.00340891	0.0366145
ENSG00000177728	KIAA0195	protein_coding	17	73437240	73496171	1	KIAA0195 [Source:HGNC Symbol;Acc:28983]	0.486291	4.37158	8.56709	0.00342294	0.0366945
ENSG00000182118	FAM89A	protein_coding	1	231154704	231175992	-1	family with sequence similarity 89, member A [Source:HGNC Symbol;Acc:25057]	-0.420415	4.98541	8.56863	0.00342005	0.0366945
ENSG00000186480	INSIG1	protein_coding	7	155089486	155101945	1	insulin induced gene 1 [Source:HGNC Symbol;Acc:6083]	-0.485926	9.60718	8.56505	0.00342678	0.0367035
ENSG00000254901	MEF2BNB	protein_coding	19	19287712	19303425	-1	MEF2B neighbor [Source:HGNC Symbol;Acc:37247]	0.366334	4.49787	8.56071	0.00343496	0.0367588
ENSG00000065054	SLC9A3R2	protein_coding	16	2075357	2089027	1	solute carrier family 9, subfamily A (NHE3, cation proton antiporter 3), member 3 regulator 2 [Source:HGNC Symbol;Acc:11076]	1.42156	0.823522	8.54766	0.00345966	0.0368517
ENSG00000106077	ABHD11	protein_coding	7	73150424	73153197	-1	abhydrolase domain containing 11 [Source:HGNC Symbol;Acc:16407]	0.966723	2.26555	8.55006	0.00345511	0.0368517
ENSG00000106948	AKNA	protein_coding	9	117096436	117156685	-1	AT-hook transcription factor [Source:HGNC Symbol;Acc:24108]	-0.231808	7.10783	8.54996	0.00345529	0.0368517
ENSG00000179841	AKAP5	protein_coding	14	64932217	64936425	1	A kinase (PRKA) anchor protein 5 [Source:HGNC Symbol;Acc:375]	1.3266	1.10413	8.54658	0.00346173	0.0368517
ENSG00000196850	PPTC7	protein_coding	12	110969120	111021125	-1	PTC7 protein phosphatase homolog (S. cerevisiae) [Source:HGNC Symbol;Acc:30695]	-0.306007	8.61997	8.55136	0.00345264	0.0368517
ENSG00000197483	ZNF628	protein_coding	19	55987699	55995854	1	zinc finger protein 628 [Source:HGNC Symbol;Acc:28054]	-0.446726	4.04401	8.54821	0.00345862	0.0368517
ENSG00000109762	SNX25	protein_coding	4	186125391	186291339	1	sorting nexin 25 [Source:HGNC Symbol;Acc:21883]	-0.283695	5.21208	8.54174	0.00347094	0.0369176
ENSG00000198252	STYX	protein_coding	14	53196898	53241716	1	serine/threonine/tyrosine interacting protein [Source:HGNC Symbol;Acc:11447]	-0.311731	5.13299	8.53946	0.00347528	0.0369317
ENSG00000108465	CDK5RAP3	protein_coding	17	46045176	46059140	1	CDK5 regulatory subunit associated protein 3 [Source:HGNC Symbol;Acc:18673]	0.355667	5.99469	8.53508	0.00348366	0.036988
ENSG00000197930	ERO1L	protein_coding	14	53106634	53162618	-1	ERO1-like (S. cerevisiae) [Source:HGNC Symbol;Acc:13280]	-0.230733	6.96851	8.53352	0.00348664	0.036988
ENSG00000175455	CCDC14	protein_coding	3	123616152	123680564	-1	coiled-coil domain containing 14 [Source:HGNC Symbol;Acc:25766]	0.41471	3.76346	8.52992	0.00349356	0.0370293
ENSG00000198492	YTHDF2	protein_coding	1	29063133	29096287	1	YTH domain family, member 2 [Source:HGNC Symbol;Acc:31675]	-0.219727	7.33035	8.51846	0.00351562	0.0372308
ENSG00000068903	SIRT2	protein_coding	19	39369197	39390502	-1	sirtuin 2 [Source:HGNC Symbol;Acc:10886]	0.334768	4.88004	8.5122	0.00352774	0.0372783
ENSG00000166900	STX3	protein_coding	11	59480929	59573354	1	syntaxin 3 [Source:HGNC Symbol;Acc:11438]	-0.546421	3.76631	8.5114	0.00352929	0.0372783
ENSG00000198918	RPL39	protein_coding	X	118920467	118925606	-1	ribosomal protein L39 [Source:HGNC Symbol;Acc:10350]	-0.324273	8.5342	8.50984	0.00353231	0.0372783
ENSG00000254806	SYS1-DBNDD2	protein_coding	20	43991840	44039250	1	SYS1-DBNDD2 readthrough (non-protein coding) [Source:HGNC Symbol;Acc:33535]	3.60392	-0.669676	8.51052	0.00353098	0.0372783
ENSG00000177600	RPLP2	protein_coding	11	809647	812880	1	ribosomal protein, large, P2 [Source:HGNC Symbol;Acc:10377]	-0.307851	9.11125	8.50513	0.00354147	0.0373428
ENSG00000198408	MGEA5	protein_coding	10	103544200	103578696	-1	meningioma expressed antigen 5 (hyaluronidase) [Source:HGNC Symbol;Acc:7056]	0.328127	7.00044	8.50001	0.00355144	0.0374157
ENSG00000163378	EOGT	protein_coding	3	69024365	69063112	-1	EGF domain-specific O-linked N-acetylglucosamine (GlcNAc) transferase [Source:HGNC Symbol;Acc:28526]	0.381727	4.43678	8.49291	0.00356533	0.0375296
ENSG00000026297	RNASET2	protein_coding	6	167342992	167370679	-1	ribonuclease T2 [Source:HGNC Symbol;Acc:21686]	0.288064	5.09955	8.47902	0.00359265	0.0377107
ENSG00000075651	PLD1	protein_coding	3	171318195	171528740	-1	phospholipase D1, phosphatidylcholine-specific [Source:HGNC Symbol;Acc:9067]	3.17896	-1.32768	8.48051	0.00358971	0.0377107
ENSG00000127586	CHTF18	protein_coding	16	838046	850737	1	CTF18, chromosome transmission fidelity factor 18 homolog (S. cerevisiae) [Source:HGNC Symbol;Acc:18435]	0.451736	4.37043	8.48113	0.00358848	0.0377107
ENSG00000212643	ZRSR1	protein_coding	5	112227313	112228791	1	zinc finger (CCCH type), RNA-binding motif and serine/arginine rich 1 [Source:HGNC Symbol;Acc:12456]	-5.65282	-0.276506	8.4779	0.00359487	0.0377107
ENSG00000051382	PIK3CB	protein_coding	3	138372860	138553780	-1	phosphatidylinositol-4,5-bisphosphate 3-kinase, catalytic subunit beta [Source:HGNC Symbol;Acc:8976]	-0.306475	5.19939	8.46671	0.00361705	0.0378783
ENSG00000232856	hsa-mir-3654	protein_coding	7	132719291	132720699	-1	hsa-mir-3654 [Source:miRBase;Acc:MI0016054]	-0.245852	8.36958	8.46795	0.00361458	0.0378783
ENSG00000172053	QARS	protein_coding	3	49133365	49142553	-1	glutaminyl-tRNA synthetase [Source:HGNC Symbol;Acc:9751]	0.220449	6.53623	8.46273	0.00362498	0.0379289
ENSG00000177954	RPS27	protein_coding	1	153963235	153964626	1	ribosomal protein S27 [Source:HGNC Symbol;Acc:10416]	-0.366992	9.27228	8.45473	0.00364095	0.0380634
ENSG00000103249	CLCN7	protein_coding	16	1494935	1525581	-1	chloride channel, voltage-sensitive 7 [Source:HGNC Symbol;Acc:2025]	0.259604	7.03302	8.44287	0.00366478	0.0382523
ENSG00000123415	SMUG1	protein_coding	12	54558529	54582778	-1	single-strand-selective monofunctional uracil-DNA glycosylase 1 [Source:HGNC Symbol;Acc:17148]	0.791358	2.34796	8.44262	0.00366528	0.0382523
ENSG00000129315	CCNT1	protein_coding	12	49082247	49110681	-1	cyclin T1 [Source:HGNC Symbol;Acc:1599]	-0.288142	7.022	8.43761	0.00367538	0.038325
ENSG00000118162	KPTN	protein_coding	19	47978401	47987525	-1	kaptin (actin binding protein) [Source:HGNC Symbol;Acc:6404]	0.995402	1.19158	8.43591	0.00367882	0.0383281
ENSG00000060138	CSDA	protein_coding	12	10851683	10875911	-1	cold shock domain protein A [Source:HGNC Symbol;Acc:2428]	0.348692	5.90923	8.43235	0.00368603	0.0383705
ENSG00000147475	ERLIN2	protein_coding	8	37594117	37616619	1	ER lipid raft associated 2 [Source:HGNC Symbol;Acc:1356]	0.5738	3.29073	8.42561	0.00369974	0.0384804
ENSG00000109971	HSPA8	protein_coding	11	122928197	122933938	-1	heat shock 70kDa protein 8 [Source:HGNC Symbol;Acc:5241]	-0.303585	10.1069	8.41579	0.00371976	0.0386557
ENSG00000152558	TMEM123	protein_coding	11	102267063	102341115	-1	transmembrane protein 123 [Source:HGNC Symbol;Acc:30138]	-0.25443	7.53554	8.41408	0.00372325	0.0386592
ENSG00000132326	PER2	protein_coding	2	239152679	239198743	-1	period homolog 2 (Drosophila) [Source:HGNC Symbol;Acc:8846]	-0.272201	7.21619	8.40628	0.00373927	0.0387926
ENSG00000171720	HDAC3	protein_coding	5	141000443	141016437	-1	histone deacetylase 3 [Source:HGNC Symbol;Acc:4854]	0.273189	5.2442	8.4047	0.00374253	0.0387934
ENSG00000159784	FAM131B	protein_coding	7	143050493	143059863	-1	family with sequence similarity 131, member B [Source:HGNC Symbol;Acc:22202]	-2.58718	0.104462	8.40097	0.0037502	0.03884
ENSG00000119723	COQ6	protein_coding	14	74416629	74430373	1	coenzyme Q6 homolog, monooxygenase (S. cerevisiae) [Source:HGNC Symbol;Acc:20233]	0.74297	2.50203	8.39242	0.00376788	0.0388913
ENSG00000140368	PSTPIP1	protein_coding	15	77285700	77329673	1	proline-serine-threonine phosphatase interacting protein 1 [Source:HGNC Symbol;Acc:9580]	0.457502	4.41892	8.39676	0.0037589	0.0388913
ENSG00000160703	NLRX1	protein_coding	11	119037277	119054725	1	NLR family member X1 [Source:HGNC Symbol;Acc:29890]	0.549542	3.2242	8.39516	0.00376222	0.0388913
ENSG00000188559	RALGAPA2	protein_coding	20	20370196	20693266	-1	Ral GTPase activating protein, alpha subunit 2 (catalytic) [Source:HGNC Symbol;Acc:16207]	-0.413135	3.85106	8.39269	0.00376733	0.0388913
ENSG00000120008	WDR11	protein_coding	10	122610695	122669036	1	WD repeat domain 11 [Source:HGNC Symbol;Acc:13831]	0.353722	4.63255	8.38057	0.00379253	0.0391127
ENSG00000242265	PEG10	protein_coding	7	94285637	94299007	1	paternally expressed 10 [Source:HGNC Symbol;Acc:14005]	-0.870187	5.53151	8.37853	0.00379679	0.0391236
ENSG00000114021	NIT2	protein_coding	3	100053545	100074449	1	nitrilase family, member 2 [Source:HGNC Symbol;Acc:29878]	0.445891	3.73095	8.36886	0.00381706	0.0392993
ENSG00000164708	PGAM2	protein_coding	7	44102326	44105186	-1	phosphoglycerate mutase 2 (muscle) [Source:HGNC Symbol;Acc:8889]	4.98443	-0.820614	8.35877	0.00383829	0.0394847
ENSG00000152684	PELO	protein_coding	5	52083774	52099880	1	pelota homolog (Drosophila) [Source:HGNC Symbol;Acc:8829]	-0.230614	6.21367	8.34807	0.00386096	0.0396845
ENSG00000026508	CD44	protein_coding	11	35160417	35253949	1	CD44 molecule (Indian blood group) [Source:HGNC Symbol;Acc:1681]	-0.293851	11.4285	8.34007	0.003878	0.0398261
ENSG00000124702	KLHDC3	protein_coding	6	42981951	42989036	1	kelch domain containing 3 [Source:HGNC Symbol;Acc:20704]	0.297523	5.44166	8.3336	0.00389186	0.0399348
ENSG00000173598	NUDT4	protein_coding	12	93771659	93797024	1	nudix (nucleoside diphosphate linked moiety X)-type motif 4 [Source:HGNC Symbol;Acc:8051]	-0.272019	8.24413	8.32524	0.0039098	0.0400853
ENSG00000186470	BTN3A2	protein_coding	6	26365387	26378546	1	butyrophilin, subfamily 3, member A2 [Source:HGNC Symbol;Acc:1139]	0.374879	5.12067	8.32184	0.00391712	0.0401267
ENSG00000143319	ISG20L2	protein_coding	1	156691683	156698591	-1	interferon stimulated exonuclease gene 20kDa-like 2 [Source:HGNC Symbol;Acc:25745]	-0.229063	6.88303	8.31663	0.00392837	0.0402082
ENSG00000149476	DAK	protein_coding	11	61100682	61120767	1	dihydroxyacetone kinase 2 homolog (S. cerevisiae) [Source:HGNC Symbol;Acc:24552]	0.43471	4.30876	8.31011	0.0039425	0.040319
ENSG00000153187	HNRNPU	protein_coding	1	245014468	245027844	-1	heterogeneous nuclear ribonucleoprotein U (scaffold attachment factor A) [Source:HGNC Symbol;Acc:5048]	-0.285001	9.92711	8.30628	0.00395083	0.0403705
ENSG00000006327	TNFRSF12A	protein_coding	16	3068446	3072384	1	tumor necrosis factor receptor superfamily, member 12A [Source:HGNC Symbol;Acc:18152]	-0.262143	5.76786	8.30241	0.00395925	0.0404227
ENSG00000137166	FOXP4	protein_coding	6	41514164	41570122	1	forkhead box P4 [Source:HGNC Symbol;Acc:20842]	-0.221486	7.83526	8.29612	0.00397298	0.0405291
ENSG00000101003	GINS1	protein_coding	20	25388363	25433264	1	GINS complex subunit 1 (Psf1 homolog) [Source:HGNC Symbol;Acc:28980]	0.755482	2.67631	8.29315	0.0039795	0.0405617
ENSG00000160948	VPS28	protein_coding	8	145649000	145653931	-1	vacuolar protein sorting 28 homolog (S. cerevisiae) [Source:HGNC Symbol;Acc:18178]	0.286006	5.82932	8.28777	0.0039913	0.0406481
ENSG00000120314	WDR55	protein_coding	5	140044261	140053709	1	WD repeat domain 55 [Source:HGNC Symbol;Acc:25971]	0.266779	6.60225	8.28403	0.00399953	0.040698
ENSG00000076356	PLXNA2	protein_coding	1	208195587	208417665	-1	plexin A2 [Source:HGNC Symbol;Acc:9100]	-0.575231	2.90833	8.28125	0.00400564	0.0407263
ENSG00000107521	HPS1	protein_coding	10	100175955	100206684	-1	Hermansky-Pudlak syndrome 1 [Source:HGNC Symbol;Acc:5163]	0.296651	5.23955	8.27626	0.00401667	0.0408044
ENSG00000158717	RNF166	protein_coding	16	88762903	88772829	-1	ring finger protein 166 [Source:HGNC Symbol;Acc:28856]	0.363758	4.71176	8.26825	0.00403445	0.040951
ENSG00000072071	LPHN1	protein_coding	19	14260750	14316999	-1	latrophilin 1 [Source:HGNC Symbol;Acc:20973]	-0.504376	3.55354	8.26196	0.00404843	0.0410588
ENSG00000115204	MPV17	protein_coding	2	27532360	27548547	-1	MpV17 mitochondrial inner membrane protein [Source:HGNC Symbol;Acc:7224]	0.474589	3.96041	8.24094	0.0040956	0.0415028
ENSG00000136367	ZFHX2	protein_coding	14	23990069	24025401	-1	zinc finger homeobox 2 [Source:HGNC Symbol;Acc:20152]	-1.05755	1.26509	8.23429	0.00411062	0.041586
ENSG00000198369	SPRED2	protein_coding	2	65537985	65659771	-1	sprouty-related, EVH1 domain containing 2 [Source:HGNC Symbol;Acc:17722]	-0.648632	2.85781	8.23566	0.00410752	0.041586
ENSG00000180694	TMEM64	protein_coding	8	91634223	91803860	-1	transmembrane protein 64 [Source:HGNC Symbol;Acc:25441]	-0.230271	6.94271	8.22744	0.00412618	0.0417089
ENSG00000100554	ATP6V1D	protein_coding	14	67761088	67826982	-1	ATPase, H+ transporting, lysosomal 34kDa, V1 subunit D [Source:HGNC Symbol;Acc:13527]	0.293027	5.47443	8.22558	0.0041304	0.0417171
ENSG00000107372	ZFAND5	protein_coding	9	74966341	74980163	-1	zinc finger, AN1-type domain 5 [Source:HGNC Symbol;Acc:13008]	-0.257205	8.18581	8.22354	0.00413505	0.0417295
ENSG00000188483	IER5L	protein_coding	9	131937835	131940540	-1	immediate early response 5-like [Source:HGNC Symbol;Acc:23679]	-0.594765	2.97173	8.21775	0.00414826	0.0418283
ENSG00000053371	AKR7A2	protein_coding	1	19630459	19638640	-1	aldo-keto reductase family 7, member A2 (aflatoxin aldehyde reductase) [Source:HGNC Symbol;Acc:389]	0.728194	2.4801	8.21467	0.0041553	0.0418302
ENSG00000138378	STAT4	protein_coding	2	191894302	192016322	-1	signal transducer and activator of transcription 4 [Source:HGNC Symbol;Acc:11365]	-0.238412	8.40941	8.21596	0.00415235	0.0418302
ENSG00000108091	CCDC6	protein_coding	10	61548521	61666414	-1	coiled-coil domain containing 6 [Source:HGNC Symbol;Acc:18782]	-0.249405	6.3063	8.18342	0.0042275	0.0424878
ENSG00000109171	SLAIN2	protein_coding	4	48343339	48428076	1	SLAIN motif family, member 2 [Source:HGNC Symbol;Acc:29282]	-0.247365	6.71111	8.18339	0.00422757	0.0424878
ENSG00000169490	TM2D2	protein_coding	8	38846327	38854343	-1	TM2 domain containing 2 [Source:HGNC Symbol;Acc:24127]	0.414973	4.02179	8.17697	0.00424256	0.0426034
ENSG00000104267	CA2	protein_coding	8	86376081	86393693	1	carbonic anhydrase II [Source:HGNC Symbol;Acc:1373]	-0.85149	2.10742	8.16983	0.00425928	0.0427362
ENSG00000168672	FAM84B	protein_coding	8	127564687	127570638	-1	family with sequence similarity 84, member B [Source:HGNC Symbol;Acc:24166]	-0.354089	4.98758	8.16827	0.00426296	0.0427381
ENSG00000197409	HIST1H3D	protein_coding	6	26197068	26199521	-1	histone cluster 1, H3d [Source:HGNC Symbol;Acc:4767]	1.18862	0.808812	8.16594	0.00426845	0.0427579
ENSG00000197006	METTL9	protein_coding	16	21608539	21668794	1	methyltransferase like 9 [Source:HGNC Symbol;Acc:24586]	-0.233322	5.97355	8.1636	0.00427394	0.0427779
ENSG00000001617	SEMA3F	protein_coding	3	50192478	50226508	1	sema domain, immunoglobulin domain (Ig), short basic domain, secreted, (semaphorin) 3F [Source:HGNC Symbol;Acc:10728]	1.46144	0.534264	8.15825	0.00428658	0.0428693
ENSG00000095261	PSMD5	protein_coding	9	123577774	123605229	-1	proteasome (prosome, macropain) 26S subunit, non-ATPase, 5 [Source:HGNC Symbol;Acc:9563]	-0.259822	6.53272	8.1451	0.00431777	0.043146
ENSG00000151150	ANK3	protein_coding	10	61788159	62493248	-1	ankyrin 3, node of Ranvier (ankyrin G) [Source:HGNC Symbol;Acc:494]	-0.457885	5.14766	8.13556	0.00434054	0.043338
ENSG00000130294	KIF1A	protein_coding	2	241653181	241759725	-1	kinesin family member 1A [Source:HGNC Symbol;Acc:888]	-1.1147	0.938152	8.13111	0.00435121	0.043409
ENSG00000135898	GPR55	protein_coding	2	231772033	231825781	-1	G protein-coupled receptor 55 [Source:HGNC Symbol;Acc:4511]	0.598408	3.12604	8.12791	0.00435889	0.0434148
ENSG00000177239	MAN1B1	protein_coding	9	139981379	140003635	1	mannosidase, alpha, class 1B, member 1 [Source:HGNC Symbol;Acc:6823]	0.467617	4.68098	8.12908	0.00435609	0.0434148
ENSG00000160972	PPP1R16A	protein_coding	8	145703352	145727504	1	protein phosphatase 1, regulatory subunit 16A [Source:HGNC Symbol;Acc:14941]	0.362294	4.53183	8.12317	0.0043703	0.0434931
ENSG00000156599	ZDHHC5	protein_coding	11	57435219	57468659	1	zinc finger, DHHC-type containing 5 [Source:HGNC Symbol;Acc:18472]	-0.220935	7.40725	8.11393	0.00439264	0.0436798
ENSG00000110092	CCND1	protein_coding	11	69455855	69469242	1	cyclin D1 [Source:HGNC Symbol;Acc:1582]	0.614371	4.33113	8.11115	0.00439938	0.0437113
ENSG00000084463	WBP11	protein_coding	12	14939410	14956474	-1	WW domain binding protein 11 [Source:HGNC Symbol;Acc:16461]	-0.267262	6.8078	8.10811	0.00440675	0.0437134
ENSG00000168283	BMI1	protein_coding	10	22605381	22620413	1	BMI1 polycomb ring finger oncogene [Source:HGNC Symbol;Acc:1066]	-0.283257	6.66189	8.10849	0.00440584	0.0437134
ENSG00000151718	WWC2	protein_coding	4	184020446	184241930	1	WW and C2 domain containing 2 [Source:HGNC Symbol;Acc:24148]	-0.7151	2.73894	8.1052	0.00441384	0.0437482
ENSG00000119685	TTLL5	protein_coding	14	76099968	76421421	1	tubulin tyrosine ligase-like family, member 5 [Source:HGNC Symbol;Acc:19963]	0.4513	3.5314	8.09427	0.00444054	0.043906
ENSG00000155256	ZFYVE27	protein_coding	10	99496878	99520663	1	zinc finger, FYVE domain containing 27 [Source:HGNC Symbol;Acc:26559]	0.291363	5.50497	8.09456	0.00443984	0.043906
ENSG00000164691	TAGAP	protein_coding	6	159455500	159466184	-1	T-cell activation RhoGTPase activating protein [Source:HGNC Symbol;Acc:15669]	-0.247648	7.94771	8.09518	0.00443831	0.043906
ENSG00000115053	NCL	protein_coding	2	232318242	232348352	-1	nucleolin [Source:HGNC Symbol;Acc:7667]	-0.317355	11.005	8.09216	0.00444573	0.0439091
ENSG00000148337	CIZ1	protein_coding	9	130928343	130966662	-1	CDKN1A interacting zinc finger protein 1 [Source:HGNC Symbol;Acc:16744]	0.292626	5.37162	8.09121	0.00444804	0.0439091
ENSG00000127688	GAN	protein_coding	16	81348557	81413940	1	gigaxonin [Source:HGNC Symbol;Acc:4137]	-0.295116	5.62248	8.08861	0.00445443	0.0439367
ENSG00000111554	MDM1	protein_coding	12	68666223	68726161	-1	Mdm1 nuclear protein homolog (mouse) [Source:HGNC Symbol;Acc:29917]	0.691533	2.71655	8.07424	0.00448989	0.0440377
ENSG00000128536	CDHR3	protein_coding	7	105517242	105676877	1	cadherin-related family member 3 [Source:HGNC Symbol;Acc:26308]	1.16898	1.20276	8.07613	0.00448521	0.0440377
ENSG00000128833	MYO5C	protein_coding	15	52484519	52587995	-1	myosin VC [Source:HGNC Symbol;Acc:7604]	1.52047	0.544991	8.07508	0.00448782	0.0440377
ENSG00000144218	AFF3	protein_coding	2	100163718	100759201	-1	AF4/FMR2 family, member 3 [Source:HGNC Symbol;Acc:6473]	-0.724792	3.37891	8.07658	0.00448409	0.0440377
ENSG00000159069	FBXW5	protein_coding	9	139834887	139839148	-1	F-box and WD repeat domain containing 5 [Source:HGNC Symbol;Acc:13613]	0.271067	6.23915	8.07929	0.00447741	0.0440377
ENSG00000176463	SLCO3A1	protein_coding	15	92396925	92715665	1	solute carrier organic anion transporter family, member 3A1 [Source:HGNC Symbol;Acc:10952]	-0.214397	6.63408	8.07633	0.00448471	0.0440377
ENSG00000198374	HIST1H2AL	protein_coding	6	27833034	27833606	1	histone cluster 1, H2al [Source:HGNC Symbol;Acc:4730]	1.98917	-0.175986	8.07504	0.00448791	0.0440377
ENSG00000117450	PRDX1	protein_coding	1	45976708	45988719	-1	peroxiredoxin 1 [Source:HGNC Symbol;Acc:9352]	-0.254019	8.74075	8.07164	0.00449635	0.0440657
ENSG00000014216	CAPN1	protein_coding	11	64948037	64979477	1	calpain 1, (mu/I) large subunit [Source:HGNC Symbol;Acc:1476]	0.301526	5.12855	8.06508	0.00451266	0.0441901
ENSG00000073169	RP3-402G11.5	protein_coding	22	50639408	50656045	1	selenoprotein O [Source:RefSeq peptide;Acc:NP_113642]	0.316577	5.35324	8.05647	0.00453413	0.0443648
ENSG00000168310	IRF2	protein_coding	4	185308867	185395734	-1	interferon regulatory factor 2 [Source:HGNC Symbol;Acc:6117]	0.467767	3.6703	8.05419	0.00453986	0.0443853
ENSG00000091972	CD200	protein_coding	3	112051915	112081659	1	CD200 molecule [Source:HGNC Symbol;Acc:7203]	-0.295442	8.03387	8.05215	0.00454498	0.0443998
ENSG00000134460	IL2RA	protein_coding	10	6052652	6104333	-1	interleukin 2 receptor, alpha [Source:HGNC Symbol;Acc:6008]	0.246651	9.56687	8.04212	0.00457019	0.0446105
ENSG00000006025	OSBPL7	protein_coding	17	45884738	45899200	-1	oxysterol binding protein-like 7 [Source:HGNC Symbol;Acc:16387]	0.437553	3.75151	8.0277	0.00460673	0.0448625
ENSG00000102189	EEA1	protein_coding	12	93164413	93323107	-1	early endosome antigen 1 [Source:HGNC Symbol;Acc:3185]	-0.37878	5.01296	8.02753	0.00460715	0.0448625
ENSG00000123684	LPGAT1	protein_coding	1	211916799	212004114	-1	lysophosphatidylglycerol acyltransferase 1 [Source:HGNC Symbol;Acc:28985]	-0.285464	4.98307	8.0264	0.00461003	0.0448625
ENSG00000172058	SERF1A	protein_coding	5	70196492	70214357	1	small EDRK-rich factor 1A (telomeric) [Source:HGNC Symbol;Acc:10755]	-0.761618	3.13552	8.02614	0.0046107	0.0448625
ENSG00000255103	KIAA0754	protein_coding	1	39876151	39882154	1	KIAA0754 [Source:HGNC Symbol;Acc:29111]	-1.05851	1.98249	8.023	0.0046187	0.0449047
ENSG00000095637	SORBS1	protein_coding	10	97071528	97321171	-1	sorbin and SH3 domain containing 1 [Source:HGNC Symbol;Acc:14565]	-1.00459	1.81542	8.01873	0.00462959	0.0449301
ENSG00000130023	C6orf70	protein_coding	6	170151718	170181680	1	chromosome 6 open reading frame 70 [Source:HGNC Symbol;Acc:21056]	0.511306	3.19882	8.01766	0.00463234	0.0449301
ENSG00000186300	ZNF555	protein_coding	19	2841433	2860482	1	zinc finger protein 555 [Source:HGNC Symbol;Acc:28382]	-0.868202	1.91805	8.01957	0.00462745	0.0449301
ENSG00000198146	ZNF770	protein_coding	15	35270542	35280488	-1	zinc finger protein 770 [Source:HGNC Symbol;Acc:26061]	-0.286968	6.51875	8.0133	0.00464349	0.0450025
ENSG00000009780	FAM76A	protein_coding	1	28052490	28088475	1	family with sequence similarity 76, member A [Source:HGNC Symbol;Acc:28530]	0.698969	2.45045	8.003	0.00466999	0.0452234
ENSG00000101109	STK4	protein_coding	20	43595115	43708600	1	serine/threonine kinase 4 [Source:HGNC Symbol;Acc:11408]	-0.284041	8.83111	8.00067	0.00467599	0.0452457
ENSG00000165732	DDX21	protein_coding	10	70715884	70744829	1	DEAD (Asp-Glu-Ala-Asp) box helicase 21 [Source:HGNC Symbol;Acc:2744]	-0.299741	10.97	7.99802	0.00468286	0.0452763
ENSG00000184160	ADRA2C	protein_coding	4	3768075	3770251	1	adrenoceptor alpha 2C [Source:HGNC Symbol;Acc:283]	2.78529	-0.296891	7.99604	0.00468797	0.0452899
ENSG00000088247	KHSRP	protein_coding	19	6413359	6424805	-1	KH-type splicing regulatory protein [Source:HGNC Symbol;Acc:6316]	-0.231652	8.55947	7.99343	0.00469474	0.0453195
ENSG00000142192	APP	protein_coding	21	27252861	27543446	-1	amyloid beta (A4) precursor protein [Source:HGNC Symbol;Acc:620]	-0.477492	5.13597	7.98794	0.004709	0.0454213
ENSG00000169018	FEM1B	protein_coding	15	68570141	68588203	1	fem-1 homolog b (C. elegans) [Source:HGNC Symbol;Acc:3649]	-0.236467	6.45417	7.97791	0.00473515	0.0456325
ENSG00000197555	SIPA1L1	protein_coding	14	71787166	72207946	1	signal-induced proliferation-associated 1 like 1 [Source:HGNC Symbol;Acc:20284]	-0.220069	7.11201	7.97668	0.00473837	0.0456325
ENSG00000079616	KIF22	protein_coding	16	29802040	29816706	1	kinesin family member 22 [Source:HGNC Symbol;Acc:6391]	0.276454	5.24267	7.97003	0.00475581	0.0457644
ENSG00000001167	NFYA	protein_coding	6	41040684	41067715	1	nuclear transcription factor Y, alpha [Source:HGNC Symbol;Acc:7804]	-0.22655	6.28138	7.9489	0.00481167	0.0461928
ENSG00000163961	RNF168	protein_coding	3	196195654	196230639	-1	ring finger protein 168, E3 ubiquitin protein ligase [Source:HGNC Symbol;Acc:26661]	-0.245205	5.9311	7.9509	0.00480636	0.0461928
ENSG00000168002	POLR2G	protein_coding	11	62529016	62534182	1	polymerase (RNA) II (DNA directed) polypeptide G [Source:HGNC Symbol;Acc:9194]	0.323402	4.6481	7.94895	0.00481152	0.0461928
ENSG00000147251	DOCK11	protein_coding	X	117629861	117820126	1	dedicator of cytokinesis 11 [Source:HGNC Symbol;Acc:23483]	0.296818	6.23912	7.9449	0.0048223	0.0462585
ENSG00000169155	ZBTB43	protein_coding	9	129567285	129600489	1	zinc finger and BTB domain containing 43 [Source:HGNC Symbol;Acc:17908]	-0.273912	6.40328	7.94165	0.00483097	0.0463053
ENSG00000163346	PBXIP1	protein_coding	1	154916552	154928599	-1	pre-B-cell leukemia homeobox interacting protein 1 [Source:HGNC Symbol;Acc:21199]	0.310281	4.90565	7.92786	0.00486793	0.046623
ENSG00000163635	ATXN7	protein_coding	3	63850233	63989138	1	ataxin 7 [Source:HGNC Symbol;Acc:10560]	-0.256483	6.69296	7.91417	0.00490491	0.0469404
ENSG00000187741	FANCA	protein_coding	16	89803957	89883065	-1	Fanconi anemia, complementation group A [Source:HGNC Symbol;Acc:3582]	0.38029	4.28909	7.90774	0.00492237	0.0470706
ENSG00000172578	KLHL6	protein_coding	3	183205319	183273477	-1	kelch-like 6 (Drosophila) [Source:HGNC Symbol;Acc:18653]	-0.263633	7.72361	7.90478	0.00493043	0.0471109
ENSG00000156671	SAMD8	protein_coding	10	76859344	76941881	1	sterile alpha motif domain containing 8 [Source:HGNC Symbol;Acc:26320]	-0.284417	5.50529	7.8963	0.0049536	0.0472952
ENSG00000170464	DNAJC18	protein_coding	5	138744279	138780180	-1	DnaJ (Hsp40) homolog, subfamily C, member 18 [Source:HGNC Symbol;Acc:28429]	0.45369	3.97798	7.89035	0.00496992	0.0474068
ENSG00000254772	EEF1G	protein_coding	11	62327073	62342401	-1	eukaryotic translation elongation factor 1 gamma [Source:HGNC Symbol;Acc:3213]	-0.274578	10.1568	7.88922	0.00497304	0.0474068
ENSG00000111371	SLC38A1	protein_coding	12	46581584	46663800	-1	solute carrier family 38, member 1 [Source:HGNC Symbol;Acc:13447]	-0.236481	8.30267	7.88423	0.00498676	0.04747
ENSG00000143258	USP21	protein_coding	1	161129240	161135513	1	ubiquitin specific peptidase 21 [Source:HGNC Symbol;Acc:12620]	0.476465	3.65316	7.88258	0.00499133	0.04747
ENSG00000171956	FOXB1	protein_coding	15	60296421	60353929	1	forkhead box B1 [Source:HGNC Symbol;Acc:3799]	1.85918	-0.0696492	7.88321	0.00498959	0.04747
ENSG00000109065	NAT9	protein_coding	17	72766686	72772506	-1	N-acetyltransferase 9 (GCN5-related, putative) [Source:HGNC Symbol;Acc:23133]	0.280337	5.58704	7.87592	0.00500973	0.047608
ENSG00000080493	SLC4A4	protein_coding	4	72053003	72437804	1	solute carrier family 4, sodium bicarbonate cotransporter, member 4 [Source:HGNC Symbol;Acc:11030]	-3.38067	-0.197084	7.87136	0.00502238	0.0476912
ENSG00000114737	CISH	protein_coding	3	50643921	50649262	-1	cytokine inducible SH2-containing protein [Source:HGNC Symbol;Acc:1984]	-0.281028	7.41872	7.86539	0.005039	0.0477728
ENSG00000176542	KIAA2018	protein_coding	3	113367232	113415493	-1	KIAA2018 [Source:HGNC Symbol;Acc:30494]	-0.372179	5.38639	7.86406	0.00504271	0.0477728
ENSG00000196684	HSH2D	protein_coding	19	16244838	16269386	1	hematopoietic SH2 domain containing [Source:HGNC Symbol;Acc:24920]	0.911993	2.05791	7.86646	0.00503601	0.0477728
ENSG00000138375	SMARCAL1	protein_coding	2	217277137	217347776	1	SWI/SNF related, matrix associated, actin dependent regulator of chromatin, subfamily a-like 1 [Source:HGNC Symbol;Acc:11102]	0.573078	3.39923	7.85908	0.00505661	0.0478674
ENSG00000197153	HIST1H3J	protein_coding	6	27858093	27860884	-1	histone cluster 1, H3j [Source:HGNC Symbol;Acc:4774]	1.38852	0.361028	7.85351	0.00507221	0.047978
ENSG00000103197	TSC2	protein_coding	16	2097466	2138716	1	tuberous sclerosis 2 [Source:HGNC Symbol;Acc:12363]	0.245198	6.10642	7.84854	0.00508619	0.0480729
ENSG00000103091	WDR59	protein_coding	16	74907468	75034071	-1	WD repeat domain 59 [Source:HGNC Symbol;Acc:25706]	0.302517	5.15399	7.84091	0.0051077	0.0482389
ENSG00000101911	PRPS2	protein_coding	X	12809474	12842341	1	phosphoribosyl pyrophosphate synthetase 2 [Source:HGNC Symbol;Acc:9465]	-0.266874	5.87963	7.8391	0.00511282	0.04825
ENSG00000176658	MYO1D	protein_coding	17	30819540	31204195	-1	myosin ID [Source:HGNC Symbol;Acc:7598]	-0.462323	3.54448	7.83558	0.00512277	0.0483066
ENSG00000145103	ILDR1	protein_coding	3	121706170	121741051	-1	immunoglobulin-like domain containing receptor 1 [Source:HGNC Symbol;Acc:28741]	2.3042	-0.780416	7.82853	0.00514279	0.048458
ENSG00000104517	UBR5	protein_coding	8	103264501	103425069	-1	ubiquitin protein ligase E3 component n-recognin 5 [Source:HGNC Symbol;Acc:16806]	-0.241832	7.89244	7.81373	0.00518508	0.0487914
ENSG00000135916	ITM2C	protein_coding	2	231729354	231743963	1	integral membrane protein 2C [Source:HGNC Symbol;Acc:6175]	0.297694	4.81712	7.81236	0.005189	0.0487914
ENSG00000164924	YWHAZ	protein_coding	8	101928753	101965616	-1	tyrosine 3-monooxygenase/tryptophan 5-monooxygenase activation protein, zeta polypeptide [Source:HGNC Symbol;Acc:12855]	-0.277709	9.93137	7.81057	0.00519415	0.0487914
ENSG00000185813	PCYT2	protein_coding	17	79858841	79869340	-1	phosphate cytidylyltransferase 2, ethanolamine [Source:HGNC Symbol;Acc:8756]	0.356898	4.28685	7.81194	0.00519023	0.0487914
ENSG00000119041	GTF3C3	protein_coding	2	197627756	197664449	-1	general transcription factor IIIC, polypeptide 3, 102kDa [Source:HGNC Symbol;Acc:4666]	0.30879	5.25627	7.80916	0.00519821	0.0487921
ENSG00000138771	SHROOM3	protein_coding	4	77356253	77704406	1	shroom family member 3 [Source:HGNC Symbol;Acc:30422]	1.85085	-0.111232	7.80224	0.00521814	0.0489416
ENSG00000105732	ZNF574	protein_coding	19	42572629	42585701	1	zinc finger protein 574 [Source:HGNC Symbol;Acc:26166]	-0.32923	4.90032	7.79232	0.00524689	0.0491358
ENSG00000175274	TP53I11	protein_coding	11	44907454	44972840	-1	tumor protein p53 inducible protein 11 [Source:HGNC Symbol;Acc:16842]	-0.601829	3.53475	7.79354	0.00524333	0.0491358
ENSG00000085872	CHERP	protein_coding	19	16628700	16653341	-1	calcium homeostasis endoplasmic reticulum protein [Source:HGNC Symbol;Acc:16930]	-0.202917	7.45294	7.78955	0.00525494	0.0491735
ENSG00000125726	CD70	protein_coding	19	6583194	6604114	-1	CD70 molecule [Source:HGNC Symbol;Acc:11937]	0.536799	3.78024	7.77693	0.00529176	0.0494046
ENSG00000167604	NFKBID	protein_coding	19	36378555	36393185	-1	nuclear factor of kappa light polypeptide gene enhancer in B-cells inhibitor, delta [Source:HGNC Symbol;Acc:15671]	-0.263388	8.80335	7.77799	0.00528865	0.0494046
ENSG00000187778	MCRS1	protein_coding	12	49950327	49961936	-1	microspherule protein 1 [Source:HGNC Symbol;Acc:6960]	0.264852	5.67203	7.77837	0.00528755	0.0494046
ENSG00000112379	KIAA1244	protein_coding	6	138483058	138665800	1	KIAA1244 [Source:HGNC Symbol;Acc:21213]	1.12038	1.05986	7.77446	0.00529901	0.0494345
ENSG00000237693	IRGM	protein_coding	5	150226085	150280298	1	immunity-related GTPase family, M [Source:HGNC Symbol;Acc:29597]	-1.07104	1.71734	7.76548	0.00532541	0.0496429
ENSG00000197747	S100A10	protein_coding	1	151955391	151966866	-1	S100 calcium binding protein A10 [Source:HGNC Symbol;Acc:10487]	-0.227193	6.61867	7.75653	0.00535186	0.0498514
ENSG00000176105	YES1	protein_coding	18	721588	812547	-1	v-yes-1 Yamaguchi sarcoma viral oncogene homolog 1 [Source:HGNC Symbol;Acc:12841]	-0.353662	6.83008	7.7534	0.00536114	0.0498999
ENSG00000185883	ATP6V0C	protein_coding	16	2563727	2570219	1	ATPase, H+ transporting, lysosomal 16kDa, V0 subunit c [Source:HGNC Symbol;Acc:855]	-0.244134	7.25926	7.75171	0.00536616	0.0499085
ENSG00000124091	GCNT7	protein_coding	20	55066548	55100981	-1	glucosaminyl (N-acetyl) transferase family member 7 [Source:HGNC Symbol;Acc:16099]	-1.5614	0.00553867	7.74814	0.00537679	0.0499694
ENSG00000163527	STT3B	protein_coding	3	31574130	31679112	1	STT3, subunit of the oligosaccharyltransferase complex, homolog B (S. cerevisiae) [Source:HGNC Symbol;Acc:30611]	-0.213718	8.17082	7.73141	0.00542683	0.0503578
ENSG00000181847	TIGIT	protein_coding	3	113995760	114029135	1	T cell immunoreceptor with Ig and ITIM domains [Source:HGNC Symbol;Acc:26838]	0.553642	4.28346	7.73225	0.0054243	0.0503578
ENSG00000253729	PRKDC	protein_coding	8	48685669	48872743	-1	protein kinase, DNA-activated, catalytic polypeptide [Source:HGNC Symbol;Acc:9413]	-0.37025	8.00223	7.70818	0.00549711	0.0509713
ENSG00000006432	MAP3K9	protein_coding	14	71189243	71276251	-1	mitogen-activated protein kinase kinase kinase 9 [Source:HGNC Symbol;Acc:6861]	-0.443626	3.62148	7.70337	0.00551179	0.0510272
ENSG00000089597	GANAB	protein_coding	11	62392298	62414104	-1	glucosidase, alpha; neutral AB [Source:HGNC Symbol;Acc:4138]	0.334095	5.57595	7.69801	0.00552818	0.0510272
ENSG00000099203	TMED1	protein_coding	19	10943114	10946994	-1	transmembrane emp24 protein transport domain containing 1 [Source:HGNC Symbol;Acc:17291]	0.43166	3.88202	7.70136	0.00551791	0.0510272
ENSG00000108256	NUFIP2	protein_coding	17	27583241	27621136	-1	nuclear fragile X mental retardation protein interacting protein 2 [Source:HGNC Symbol;Acc:17634]	-0.265378	7.16915	7.70125	0.00551825	0.0510272
ENSG00000162496	DHRS3	protein_coding	1	12627939	12677737	-1	dehydrogenase/reductase (SDR family) member 3 [Source:HGNC Symbol;Acc:17693]	-0.503769	3.11408	7.69828	0.00552734	0.0510272
ENSG00000188818	ZDHHC11	protein_coding	5	710471	851101	-1	zinc finger, DHHC-type containing 11 [Source:HGNC Symbol;Acc:19158]	-0.475322	4.04689	7.69907	0.00552493	0.0510272
ENSG00000267157	CTB-54O9.9	protein_coding	19	5784016	5785630	-1		3.17575	-0.686306	7.69398	0.00554053	0.0511025
ENSG00000073849	ST6GAL1	protein_coding	3	186648274	186796341	1	ST6 beta-galactosamide alpha-2,6-sialyltranferase 1 [Source:HGNC Symbol;Acc:10860]	0.267822	6.32292	7.68099	0.00558056	0.0514122
ENSG00000116977	LGALS8	protein_coding	1	236681300	236716281	1	lectin, galactoside-binding, soluble, 8 [Source:HGNC Symbol;Acc:6569]	0.223842	8.01478	7.68036	0.00558252	0.0514122
ENSG00000115514	TXNDC9	protein_coding	2	99935445	99957165	-1	thioredoxin domain containing 9 [Source:HGNC Symbol;Acc:24110]	0.509037	4.46951	7.67215	0.00560798	0.0516077
ENSG00000182162	P2RY8	protein_coding	X	1581465	1656000	-1	purinergic receptor P2Y, G-protein coupled, 8 [Source:HGNC Symbol;Acc:15524]	-0.293267	6.0815	7.66131	0.00564174	0.0518794
ENSG00000139318	DUSP6	protein_coding	12	89741050	89747048	-1	dual specificity phosphatase 6 [Source:HGNC Symbol;Acc:3072]	-0.34749	8.53221	7.65162	0.00567213	0.0521196
ENSG00000177576	C18orf32	protein_coding	18	47008028	47013622	-1	chromosome 18 open reading frame 32 [Source:HGNC Symbol;Acc:31690]	0.400796	3.86649	7.64933	0.00567935	0.0521467
ENSG00000007312	CD79B	protein_coding	17	62006100	62009714	-1	CD79b molecule, immunoglobulin-associated beta [Source:HGNC Symbol;Acc:1699]	1.09428	0.85404	7.64532	0.00569197	0.0521895
ENSG00000115648	MLPH	protein_coding	2	238394071	238463961	1	melanophilin [Source:HGNC Symbol;Acc:29643]	1.8433	0.770686	7.64514	0.00569255	0.0521895
ENSG00000196139	AKR1C3	protein_coding	10	5077549	5149878	1	aldo-keto reductase family 1, member C3 (3-alpha hydroxysteroid dehydrogenase, type II) [Source:HGNC Symbol;Acc:386]	-1.57481	0.357355	7.63898	0.00571203	0.0523289
ENSG00000196465	MYL6B	protein_coding	12	56546040	56551771	1	myosin, light chain 6B, alkali, smooth muscle and non-muscle [Source:HGNC Symbol;Acc:29823]	0.658825	2.49897	7.61925	0.00577485	0.0528648
ENSG00000065029	ZNF76	protein_coding	6	35226686	35263762	1	zinc finger protein 76 [Source:HGNC Symbol;Acc:13149]	0.33286	4.77583	7.6132	0.00579426	0.0530027
ENSG00000112297	AIM1	protein_coding	6	106959730	107018326	1	absent in melanoma 1 [Source:HGNC Symbol;Acc:356]	-0.33636	7.99444	7.60416	0.00582337	0.0532045
ENSG00000204435	CSNK2B	protein_coding	6	31633013	31638120	1	casein kinase 2, beta polypeptide [Source:HGNC Symbol;Acc:2460]	0.203908	6.70095	7.60365	0.00582502	0.0532045
ENSG00000178974	FBXO34	protein_coding	14	55738021	55828636	1	F-box protein 34 [Source:HGNC Symbol;Acc:20201]	-0.296969	5.27564	7.59639	0.00584852	0.0533792
ENSG00000136856	SLC2A8	protein_coding	9	130159421	130170703	1	solute carrier family 2 (facilitated glucose transporter), member 8 [Source:HGNC Symbol;Acc:13812]	0.582919	3.23079	7.59109	0.00586574	0.0534964
ENSG00000174353	STAG3L3	protein_coding	7	72440227	72476445	-1	stromal antigen 3-like 3 [Source:HGNC Symbol;Acc:33845]	0.420075	4.90679	7.5816	0.0058967	0.0537387
ENSG00000106829	TLE4	protein_coding	9	82186688	82341658	1	transducin-like enhancer of split 4 (E(sp1) homolog, Drosophila) [Source:HGNC Symbol;Acc:11840]	-0.400767	4.72907	7.57562	0.00591631	0.0538371
ENSG00000124614	RPS10	protein_coding	6	34385231	34393902	-1	ribosomal protein S10 [Source:HGNC Symbol;Acc:10383]	-0.2337	8.4561	7.57649	0.00591345	0.0538371
ENSG00000166086	JAM3	protein_coding	11	133938820	134021896	1	junctional adhesion molecule 3 [Source:HGNC Symbol;Acc:15532]	-0.572053	2.9073	7.57184	0.00592873	0.05391
ENSG00000102683	SGCG	protein_coding	13	23755091	23899304	1	sarcoglycan, gamma (35kDa dystrophin-associated glycoprotein) [Source:HGNC Symbol;Acc:10809]	1.72799	0.562452	7.56746	0.00594314	0.0539607
ENSG00000197448	GSTK1	protein_coding	7	142941186	142967947	1	glutathione S-transferase kappa 1 [Source:HGNC Symbol;Acc:16906]	0.252079	6.12867	7.56764	0.00594256	0.0539607
ENSG00000130177	CDC16	protein_coding	13	115000362	115038198	1	cell division cycle 16 homolog (S. cerevisiae) [Source:HGNC Symbol;Acc:1720]	0.278088	5.21908	7.56147	0.00596294	0.0541003
ENSG00000206052	DOK6	protein_coding	18	67068291	67516323	1	docking protein 6 [Source:HGNC Symbol;Acc:28301]	-0.984505	1.65683	7.5554	0.00598305	0.0542425
ENSG00000005302	MSL3	protein_coding	X	11776278	11793870	1	male-specific lethal 3 homolog (Drosophila) [Source:HGNC Symbol;Acc:7370]	0.244037	6.63421	7.5505	0.00599933	0.0543498
ENSG00000164659	KIAA1324L	protein_coding	7	86506222	86689015	-1	KIAA1324-like [Source:HGNC Symbol;Acc:21945]	-0.689882	2.72451	7.54196	0.00602786	0.0545678
ENSG00000171223	JUNB	protein_coding	19	12902310	12904124	1	jun B proto-oncogene [Source:HGNC Symbol;Acc:6205]	-0.289427	10.2701	7.53991	0.00603472	0.0545894
ENSG00000116815	CD58	protein_coding	1	117057157	117113661	-1	CD58 molecule [Source:HGNC Symbol;Acc:1688]	0.225501	5.9321	7.53595	0.00604797	0.0546688
ENSG00000100324	TAB1	protein_coding	22	39795746	39833065	1	TGF-beta activated kinase 1/MAP3K7 binding protein 1 [Source:HGNC Symbol;Acc:18157]	0.398797	3.65586	7.53008	0.00606772	0.0547663
ENSG00000130881	LRP3	protein_coding	19	33668509	33698694	1	low density lipoprotein receptor-related protein 3 [Source:HGNC Symbol;Acc:6695]	2.23056	-0.154321	7.5312	0.00606395	0.0547663
ENSG00000013306	SLC25A39	protein_coding	17	42396993	42402238	-1	solute carrier family 25, member 39 [Source:HGNC Symbol;Acc:24279]	0.222544	6.69212	7.51451	0.00612039	0.054998
ENSG00000118816	CCNI	protein_coding	4	77968311	77997158	-1	cyclin I [Source:HGNC Symbol;Acc:1595]	-0.256646	8.04302	7.51522	0.00611797	0.054998
ENSG00000143147	GPR161	protein_coding	1	168053997	168106821	-1	G protein-coupled receptor 161 [Source:HGNC Symbol;Acc:23694]	-1.60757	0.3921	7.51579	0.00611605	0.054998
ENSG00000144476	CXCR7	protein_coding	2	237476430	237491001	1	chemokine (C-X-C motif) receptor 7 [Source:HGNC Symbol;Acc:23692]	2.68986	-0.352702	7.5201	0.00610142	0.054998
ENSG00000153774	CFDP1	protein_coding	16	75327596	75467383	-1	craniofacial development protein 1 [Source:HGNC Symbol;Acc:1873]	0.696669	2.87622	7.51804	0.00610842	0.054998
ENSG00000254918	RP11-259P6.1	protein_coding	11	133778459	133782257	-1	Uncharacterized protein [Source:UniProtKB/TrEMBL;Acc:H3BTG1]	-1.02734	2.29262	7.51772	0.0061095	0.054998
ENSG00000012822	CALCOCO1	protein_coding	12	54104903	54121529	-1	calcium binding and coiled-coil domain 1 [Source:HGNC Symbol;Acc:29306]	0.395013	4.61887	7.51188	0.00612932	0.0550378
ENSG00000100596	SPTLC2	protein_coding	14	77972340	78083116	-1	serine palmitoyltransferase, long chain base subunit 2 [Source:HGNC Symbol;Acc:11278]	-0.332907	4.99411	7.50591	0.0061497	0.0551098
ENSG00000163171	CDC42EP3	protein_coding	2	37869032	37965611	-1	CDC42 effector protein (Rho GTPase binding) 3 [Source:HGNC Symbol;Acc:16943]	-0.267503	8.15648	7.50556	0.00615087	0.0551098
ENSG00000178971	CTC1	protein_coding	17	8130191	8151362	-1	CTS telomere maintenance complex component 1 [Source:HGNC Symbol;Acc:26169]	0.269165	5.60863	7.50565	0.00615057	0.0551098
ENSG00000081760	AACS	protein_coding	12	125549925	125627873	1	acetoacetyl-CoA synthetase [Source:HGNC Symbol;Acc:21298]	-0.46201	3.23014	7.4994	0.00617196	0.0551691
ENSG00000103657	HERC1	protein_coding	15	63900817	64126141	-1	HECT and RLD domain containing E3 ubiquitin protein ligase family member 1 [Source:HGNC Symbol;Acc:4867]	-0.332707	5.9389	7.49948	0.00617167	0.0551691
ENSG00000120217	CD274	protein_coding	9	5450503	5470566	1	CD274 molecule [Source:HGNC Symbol;Acc:17635]	-0.336437	7.54918	7.49956	0.00617142	0.0551691
ENSG00000132467	UTP3	protein_coding	4	71554196	71556267	1	UTP3, small subunit (SSU) processome component, homolog (S. cerevisiae) [Source:HGNC Symbol;Acc:24477]	-0.232952	6.90468	7.49835	0.00617555	0.0551691
ENSG00000062725	APPBP2	protein_coding	17	58520520	58603580	-1	amyloid beta precursor protein (cytoplasmic tail) binding protein 2 [Source:HGNC Symbol;Acc:622]	0.39174	4.80159	7.49559	0.00618503	0.0552135
ENSG00000111110	PPM1H	protein_coding	12	63038367	63328817	-1	protein phosphatase, Mg2+/Mn2+ dependent, 1H [Source:HGNC Symbol;Acc:18583]	1.622	-0.129314	7.49118	0.00620019	0.0553084
ENSG00000138303	ASCC1	protein_coding	10	73856278	73980083	-1	activating signal cointegrator 1 complex subunit 1 [Source:HGNC Symbol;Acc:24268]	0.403889	4.40106	7.48944	0.00620618	0.0553214
ENSG00000168397	ATG4B	protein_coding	2	242576628	242613272	1	autophagy related 4B, cysteine peptidase [Source:HGNC Symbol;Acc:20790]	0.252336	6.58299	7.48717	0.00621401	0.0553509
ENSG00000100426	ZBED4	protein_coding	22	50247490	50282090	1	zinc finger, BED-type containing 4 [Source:HGNC Symbol;Acc:20721]	-0.292893	5.61526	7.48407	0.00622471	0.0554058
ENSG00000167925	GHDC	protein_coding	17	40340817	40346531	-1	GH3 domain containing [Source:HGNC Symbol;Acc:24438]	0.591926	2.84563	7.48198	0.00623195	0.0554299
ENSG00000148690	FRA10AC1	protein_coding	10	95427640	95462329	-1	fragile site, folic acid type, rare, fra(10)(q23.3) or fra(10)(q24.2) candidate 1 [Source:HGNC Symbol;Acc:1162]	0.39897	3.63847	7.47656	0.00625075	0.0555567
ENSG00000122641	INHBA	protein_coding	7	41724712	41742706	-1	inhibin, beta A [Source:HGNC Symbol;Acc:6066]	-1.82001	0.00221416	7.47407	0.00625939	0.0555761
ENSG00000185917	SETD4	protein_coding	21	37406839	37451687	-1	SET domain containing 4 [Source:HGNC Symbol;Acc:1258]	0.376342	4.20898	7.472	0.00626657	0.0555761
ENSG00000256525	POLG2	protein_coding	17	62473902	62493154	-1	polymerase (DNA directed), gamma 2, accessory subunit [Source:HGNC Symbol;Acc:9180]	0.451432	3.96019	7.47239	0.00626522	0.0555761
ENSG00000143390	RFX5	protein_coding	1	151313116	151319833	-1	regulatory factor X, 5 (influences HLA class II expression) [Source:HGNC Symbol;Acc:9986]	0.226409	5.87835	7.45933	0.00631085	0.0559281
ENSG00000170852	KBTBD2	protein_coding	7	32907784	32933743	-1	kelch repeat and BTB (POZ) domain containing 2 [Source:HGNC Symbol;Acc:21751]	-0.22251	7.03766	7.45664	0.00632028	0.0559711
ENSG00000076003	MCM6	protein_coding	2	136597196	136633996	-1	minichromosome maintenance complex component 6 [Source:HGNC Symbol;Acc:6949]	0.209595	6.4779	7.45326	0.00633217	0.0560358
ENSG00000060558	GNA15	protein_coding	19	3136191	3163767	1	guanine nucleotide binding protein (G protein), alpha 15 (Gq class) [Source:HGNC Symbol;Acc:4383]	-0.316783	6.77803	7.43449	0.00639854	0.0565413
ENSG00000106789	CORO2A	protein_coding	9	100883257	100954922	-1	coronin, actin binding protein, 2A [Source:HGNC Symbol;Acc:2255]	-0.935046	1.54036	7.43573	0.00639415	0.0565413
ENSG00000171522	PTGER4	protein_coding	5	40679600	40693837	1	prostaglandin E receptor 4 (subtype EP4) [Source:HGNC Symbol;Acc:9596]	-0.259992	8.0478	7.42402	0.00643588	0.0568301
ENSG00000109321	AREG	protein_coding	4	75310851	75320726	1	amphiregulin [Source:HGNC Symbol;Acc:651]	-0.758301	7.53564	7.41709	0.00646071	0.056885
ENSG00000158050	DUSP2	protein_coding	2	96808905	96811179	-1	dual specificity phosphatase 2 [Source:HGNC Symbol;Acc:3068]	-0.310749	11.0503	7.42054	0.00644834	0.056885
ENSG00000166974	MAPRE2	protein_coding	18	32556892	32723434	1	microtubule-associated protein, RP/EB family, member 2 [Source:HGNC Symbol;Acc:6891]	-0.193542	7.35897	7.41954	0.00645192	0.056885
ENSG00000176953	NFATC2IP	protein_coding	16	28962128	28978418	1	nuclear factor of activated T-cells, cytoplasmic, calcineurin-dependent 2 interacting protein [Source:HGNC Symbol;Acc:25906]	0.291164	6.52018	7.41794	0.00645768	0.056885
ENSG00000141384	TAF4B	protein_coding	18	23805900	23971649	1	TAF4b RNA polymerase II, TATA box binding protein (TBP)-associated factor, 105kDa [Source:HGNC Symbol;Acc:11538]	-0.291222	6.45388	7.41542	0.00646671	0.0568867
ENSG00000141959	PFKL	protein_coding	21	45719934	45747259	1	phosphofructokinase, liver [Source:HGNC Symbol;Acc:8876]	0.20849	6.50666	7.41445	0.00647022	0.0568867
ENSG00000010803	SCMH1	protein_coding	1	41492872	41707826	-1	sex comb on midleg homolog 1 (Drosophila) [Source:HGNC Symbol;Acc:19003]	-0.440183	3.78913	7.41097	0.00648274	0.0569558
ENSG00000138231	DBR1	protein_coding	3	137879854	137893791	-1	debranching enzyme homolog 1 (S. cerevisiae) [Source:HGNC Symbol;Acc:15594]	-0.294273	4.85937	7.4054	0.00650285	0.0570096
ENSG00000160075	SSU72	protein_coding	1	1477053	1510249	-1	SSU72 RNA polymerase II CTD phosphatase homolog (S. cerevisiae) [Source:HGNC Symbol;Acc:25016]	-0.22978	7.07012	7.4059	0.00650105	0.0570096
ENSG00000196116	TDRD7	protein_coding	9	100174232	100258407	1	tudor domain containing 7 [Source:HGNC Symbol;Acc:30831]	-1.10719	1.52541	7.40558	0.00650218	0.0570096
ENSG00000107338	SHB	protein_coding	9	37919131	38069210	-1	Src homology 2 domain containing adaptor protein B [Source:HGNC Symbol;Acc:10838]	-0.712289	3.47174	7.40314	0.00651102	0.0570403
ENSG00000139977	NAA30	protein_coding	14	57857262	57882635	1	N(alpha)-acetyltransferase 30, NatC catalytic subunit [Source:HGNC Symbol;Acc:19844]	-0.280268	5.38791	7.39552	0.00653865	0.0572003
ENSG00000148824	MTG1	protein_coding	10	135207598	135234811	1	Mitochondrial GTPase 1 [Source:UniProtKB/Swiss-Prot;Acc:Q9BT17]	0.30938	5.4676	7.39679	0.00653404	0.0572003
ENSG00000096384	HSP90AB1	protein_coding	6	44214824	44221620	1	heat shock protein 90kDa alpha (cytosolic), class B member 1 [Source:HGNC Symbol;Acc:5258]	-0.276644	11.8914	7.38159	0.00658949	0.0576039
ENSG00000161395	PGAP3	protein_coding	17	37827375	37853050	-1	post-GPI attachment to proteins 3 [Source:HGNC Symbol;Acc:23719]	0.545491	3.17076	7.37767	0.00660386	0.0576882
ENSG00000160584	SIK3	protein_coding	11	116714118	116969153	-1	SIK family kinase 3 [Source:HGNC Symbol;Acc:29165]	-0.206669	8.50943	7.36194	0.00666187	0.0581534
ENSG00000110422	HIPK3	protein_coding	11	33278218	33378569	1	homeodomain interacting protein kinase 3 [Source:HGNC Symbol;Acc:4915]	-0.24056	6.40698	7.35476	0.00668853	0.0582697
ENSG00000133065	SLC41A1	protein_coding	1	205758221	205782876	-1	solute carrier family 41, member 1 [Source:HGNC Symbol;Acc:19429]	-0.276384	6.11808	7.35635	0.00668265	0.0582697
ENSG00000136156	ITM2B	protein_coding	13	48807294	48837063	1	integral membrane protein 2B [Source:HGNC Symbol;Acc:6174]	-0.225784	7.37666	7.3545	0.0066895	0.0582697
ENSG00000231500	RPS18	protein_coding	6	33239787	33244287	1	ribosomal protein S18 [Source:HGNC Symbol;Acc:10401]	-0.284331	9.86553	7.35128	0.00670151	0.0583328
ENSG00000204161	C10orf128	protein_coding	10	50362773	50396630	-1	chromosome 10 open reading frame 128 [Source:HGNC Symbol;Acc:27274]	-0.272947	6.86771	7.34756	0.00671538	0.0584119
ENSG00000215621	AC174470.1	protein_coding	17	79780293	79784533	-1		0.642681	3.15114	7.34613	0.00672074	0.0584169
ENSG00000172845	SP3	protein_coding	2	174771187	174830430	-1	Sp3 transcription factor [Source:HGNC Symbol;Acc:11208]	-0.189445	7.15401	7.33505	0.0067623	0.0587211
ENSG00000267368	UPK3BL	protein_coding	7	102277472	102283238	-1	uroplakin 3B-like [Source:HGNC Symbol;Acc:37278]	-0.713598	3.33811	7.33423	0.00676535	0.0587211
ENSG00000083307	GRHL2	protein_coding	8	102504660	102681954	1	grainyhead-like 2 (Drosophila) [Source:HGNC Symbol;Acc:2799]	1.98588	1.0619	7.33129	0.00677642	0.0587755
ENSG00000132879	FBXO44	protein_coding	1	11714432	11723384	1	F-box protein 44 [Source:HGNC Symbol;Acc:24847]	0.627276	2.53354	7.31987	0.00681965	0.0591085
ENSG00000129128	SPCS3	protein_coding	4	177241115	177253396	1	signal peptidase complex subunit 3 homolog (S. cerevisiae) [Source:HGNC Symbol;Acc:26212]	-0.242491	7.73431	7.31415	0.00684137	0.0591711
ENSG00000174718	KIAA1551	protein_coding	12	32112304	32146039	1	KIAA1551 [Source:HGNC Symbol;Acc:25559]	-0.212235	6.58357	7.3152	0.00683739	0.0591711
ENSG00000197057	DTHD1	protein_coding	4	36283244	36347378	1	death domain containing 1 [Source:HGNC Symbol;Acc:37261]	0.881962	2.27778	7.31414	0.0068414	0.0591711
ENSG00000088035	ALG6	protein_coding	1	63833261	63904233	1	asparagine-linked glycosylation 6, alpha-1,3-glucosyltransferase homolog (S. cerevisiae) [Source:HGNC Symbol;Acc:23157]	0.609633	2.85158	7.30544	0.00687462	0.0593189
ENSG00000101695	RNF125	protein_coding	18	29598335	29653176	1	ring finger protein 125, E3 ubiquitin protein ligase [Source:HGNC Symbol;Acc:21150]	-0.410889	4.82809	7.30382	0.00688083	0.0593189
ENSG00000111642	CHD4	protein_coding	12	6679249	6716642	-1	chromodomain helicase DNA binding protein 4 [Source:HGNC Symbol;Acc:1919]	-0.235883	9.42216	7.30527	0.00687528	0.0593189
ENSG00000138688	KIAA1109	protein_coding	4	123073488	123283913	1	KIAA1109 [Source:HGNC Symbol;Acc:26953]	-0.307651	5.55072	7.30073	0.00689265	0.0593189
ENSG00000147138	GPR174	protein_coding	X	78426469	78427726	1	G protein-coupled receptor 174 [Source:HGNC Symbol;Acc:30245]	-0.574583	2.83658	7.30217	0.00688714	0.0593189
ENSG00000156508	EEF1A1	protein_coding	6	74225473	74233520	-1	eukaryotic translation elongation factor 1 alpha 1 [Source:HGNC Symbol;Acc:3189]	-0.277949	13.1961	7.30191	0.00688814	0.0593189
ENSG00000169727	GPS1	protein_coding	17	80008567	80015346	1	G protein pathway suppressor 1 [Source:HGNC Symbol;Acc:4549]	0.228039	6.39491	7.30291	0.0068843	0.0593189
ENSG00000182534	MXRA7	protein_coding	17	74668633	74707098	-1	matrix-remodelling associated 7 [Source:HGNC Symbol;Acc:7541]	-0.486497	3.52914	7.29952	0.00689732	0.0593189
ENSG00000214253	FIS1	protein_coding	7	100882739	100895597	-1	fission 1 (mitochondrial outer membrane) homolog (S. cerevisiae) [Source:HGNC Symbol;Acc:21689]	0.262774	5.14933	7.29569	0.00691201	0.0594035
ENSG00000065154	OAT	protein_coding	10	126085872	126107545	-1	ornithine aminotransferase [Source:HGNC Symbol;Acc:8091]	-0.292204	5.65285	7.28695	0.00694574	0.0595676
ENSG00000076770	MBNL3	protein_coding	X	131503345	131623996	-1	muscleblind-like splicing regulator 3 [Source:HGNC Symbol;Acc:20564]	-0.445148	3.63518	7.28916	0.0069372	0.0595676
ENSG00000186111	PIP5K1C	protein_coding	19	3630181	3700477	-1	phosphatidylinositol-4-phosphate 5-kinase, type I, gamma [Source:HGNC Symbol;Acc:8996]	-0.282713	5.68675	7.28747	0.00694372	0.0595676
ENSG00000268509	AC026202.1	protein_coding	3	5229227	5229982	-1		-2.40342	0.595257	7.2797	0.00697382	0.0597665
ENSG00000140990	NDUFB10	protein_coding	16	2009509	2011976	1	NADH dehydrogenase (ubiquinone) 1 beta subcomplex, 10, 22kDa [Source:HGNC Symbol;Acc:7696]	0.490996	4.31258	7.27765	0.00698177	0.0597928
ENSG00000162384	C1orf123	protein_coding	1	53679771	53686289	-1	chromosome 1 open reading frame 123 [Source:HGNC Symbol;Acc:26059]	0.495026	3.56709	7.27289	0.00700031	0.0598676
ENSG00000198715	C1orf85	protein_coding	1	156259880	156265463	-1	chromosome 1 open reading frame 85 [Source:HGNC Symbol;Acc:29436]	0.704944	2.2026	7.2732	0.0069991	0.0598676
ENSG00000162676	GFI1	protein_coding	1	92940319	92952433	-1	growth factor independent 1 transcription repressor [Source:HGNC Symbol;Acc:4237]	-0.276237	8.22895	7.27035	0.0070102	0.0599102
ENSG00000163013	FBXO41	protein_coding	2	73481810	73511559	-1	F-box protein 41 [Source:HGNC Symbol;Acc:29409]	0.272003	5.53523	7.26537	0.00702966	0.0600346
ENSG00000123329	ARHGAP9	protein_coding	12	57866038	57882597	-1	Rho GTPase activating protein 9 [Source:HGNC Symbol;Acc:14130]	0.240874	7.08866	7.25993	0.00705099	0.060149
ENSG00000182379	NXPH4	protein_coding	12	57610578	57620232	1	neurexophilin 4 [Source:HGNC Symbol;Acc:8078]	-0.81766	2.63287	7.25945	0.0070529	0.060149
ENSG00000085224	ATRX	protein_coding	X	76760378	77041702	-1	alpha thalassemia/mental retardation syndrome X-linked [Source:HGNC Symbol;Acc:886]	-0.227784	6.27078	7.25607	0.00706618	0.0601501
ENSG00000138821	SLC39A8	protein_coding	4	103172198	103352415	-1	solute carrier family 39 (zinc transporter), member 8 [Source:HGNC Symbol;Acc:20862]	-0.2643	6.52428	7.25666	0.00706387	0.0601501
ENSG00000176563	CNTD1	protein_coding	17	40950810	40963605	1	cyclin N-terminal domain containing 1 [Source:HGNC Symbol;Acc:26847]	0.736518	1.96027	7.25566	0.0070678	0.0601501
ENSG00000108389	MTMR4	protein_coding	17	56566898	56595266	-1	myotubularin related protein 4 [Source:HGNC Symbol;Acc:7452]	0.328027	5.28855	7.25098	0.00708622	0.0602649
ENSG00000133794	ARNTL	protein_coding	11	13298199	13408813	1	aryl hydrocarbon receptor nuclear translocator-like [Source:HGNC Symbol;Acc:701]	0.349776	4.83375	7.2477	0.00709917	0.0603238
ENSG00000196313	POM121	protein_coding	7	72349936	72421979	1	POM121 transmembrane nucleoporin [Source:HGNC Symbol;Acc:19702]	-0.219511	8.08163	7.24673	0.00710301	0.0603238
ENSG00000090924	PLEKHG2	protein_coding	19	39903225	39919054	1	pleckstrin homology domain containing, family G (with RhoGef domain) member 2 [Source:HGNC Symbol;Acc:29515]	0.306701	6.81503	7.2431	0.00711741	0.0603622
ENSG00000149273	RPS3	protein_coding	11	75110530	75133324	1	ribosomal protein S3 [Source:HGNC Symbol;Acc:10420]	-0.281757	10.4685	7.24376	0.00711478	0.0603622
ENSG00000224051	GLTPD1	protein_coding	1	1260136	1264277	1	glycolipid transfer protein domain containing 1 [Source:HGNC Symbol;Acc:28116]	-0.475636	3.48471	7.2368	0.00714241	0.0605322
ENSG00000106780	MEGF9	protein_coding	9	123363091	123476748	-1	multiple EGF-like-domains 9 [Source:HGNC Symbol;Acc:3234]	-0.522305	3.45815	7.23257	0.00715925	0.0606329
ENSG00000109670	FBXW7	protein_coding	4	153242410	153456172	-1	F-box and WD repeat domain containing 7, E3 ubiquitin protein ligase [Source:HGNC Symbol;Acc:16712]	-0.282212	5.7993	7.22715	0.00718091	0.0607742
ENSG00000158714	SLAMF8	protein_coding	1	159796540	159807039	1	SLAM family member 8 [Source:HGNC Symbol;Acc:21391]	-1.49889	0.627502	7.22115	0.00720495	0.0608092
ENSG00000161326	DUSP14	protein_coding	17	35849937	35873603	1	dual specificity phosphatase 14 [Source:HGNC Symbol;Acc:17007]	-0.268763	5.41647	7.22175	0.00720254	0.0608092
ENSG00000170476	MZB1	protein_coding	5	138723169	138725770	-1	marginal zone B and B1 cell-specific protein [Source:HGNC Symbol;Acc:30125]	1.28025	0.868212	7.22356	0.00719528	0.0608092
ENSG00000189339	SLC35E2B	protein_coding	1	1592939	1624167	-1	solute carrier family 35, member E2B [Source:HGNC Symbol;Acc:33941]	0.239506	5.61699	7.22142	0.00720388	0.0608092
ENSG00000015532	XYLT2	protein_coding	17	48423453	48440499	1	xylosyltransferase II [Source:HGNC Symbol;Acc:15517]	0.39911	4.18404	7.218	0.0072176	0.0608739
ENSG00000163879	DNALI1	protein_coding	1	38022520	38032458	1	dynein, axonemal, light intermediate chain 1 [Source:HGNC Symbol;Acc:14353]	-1.72345	-0.405661	7.21488	0.00723016	0.0609378
ENSG00000065978	YBX1	protein_coding	1	43148098	43168020	1	Y box binding protein 1 [Source:HGNC Symbol;Acc:8014]	-0.265216	10.0271	7.20661	0.00726356	0.0611147
ENSG00000111615	KRR1	protein_coding	12	75890684	75905416	-1	KRR1, small subunit (SSU) processome component, homolog (yeast) [Source:HGNC Symbol;Acc:5176]	-0.226158	6.87827	7.20492	0.00727038	0.0611147
ENSG00000167173	C15orf39	protein_coding	15	75487984	75504510	1	chromosome 15 open reading frame 39 [Source:HGNC Symbol;Acc:24497]	-0.281405	5.78888	7.2044	0.0072725	0.0611147
ENSG00000170043	TRAPPC1	protein_coding	17	7833663	7835441	-1	trafficking protein particle complex 1 [Source:HGNC Symbol;Acc:19894]	0.370802	4.43939	7.20802	0.00725785	0.0611147
ENSG00000171492	LRRC8D	protein_coding	1	90286573	90402170	1	leucine rich repeat containing 8 family, member D [Source:HGNC Symbol;Acc:16992]	-0.224414	5.85298	7.20227	0.00728115	0.0611147
ENSG00000198162	MAN1A2	protein_coding	1	117910071	118071494	1	mannosidase, alpha, class 1A, member 2 [Source:HGNC Symbol;Acc:6822]	-0.224555	5.8331	7.20288	0.00727867	0.0611147
ENSG00000102870	ZNF629	protein_coding	16	30789778	30798523	-1	zinc finger protein 629 [Source:HGNC Symbol;Acc:29008]	-0.936349	1.48637	7.1974	0.00730094	0.0612387
ENSG00000131504	DIAPH1	protein_coding	5	140894583	140998622	-1	diaphanous homolog 1 (Drosophila) [Source:HGNC Symbol;Acc:2876]	-0.230075	9.02798	7.19542	0.007309	0.0612643
ENSG00000265118	CTD-2370N5.3	protein_coding	17	29632231	29645849	-1		-0.54636	4.50827	7.18586	0.00734805	0.0615493
ENSG00000108510	MED13	protein_coding	17	60019966	60142643	-1	mediator complex subunit 13 [Source:HGNC Symbol;Acc:22474]	-0.221379	7.25446	7.18024	0.00737107	0.0616999
ENSG00000121390	PSPC1	protein_coding	13	20248896	20357142	-1	paraspeckle component 1 [Source:HGNC Symbol;Acc:20320]	-0.198226	6.61265	7.17183	0.00740573	0.0619476
ENSG00000080189	SLC35C2	protein_coding	20	44978167	44993043	-1	solute carrier family 35, member C2 [Source:HGNC Symbol;Acc:17117]	0.29295	4.93781	7.16478	0.00743489	0.0621489
ENSG00000006459	JHDM1D	protein_coding	7	139784546	139876835	-1	jumonji C domain containing histone demethylase 1 homolog D (S. cerevisiae) [Source:HGNC Symbol;Acc:22224]	-0.19989	6.98555	7.15762	0.00746462	0.0623123
ENSG00000164331	ANKRA2	protein_coding	5	72848160	72861511	-1	ankyrin repeat, family A (RFXANK-like), 2 [Source:HGNC Symbol;Acc:13208]	0.56529	2.91339	7.15794	0.00746328	0.0623123
ENSG00000083454	P2RX5	protein_coding	17	3575493	3599698	-1	purinergic receptor P2X, ligand-gated ion channel, 5 [Source:HGNC Symbol;Acc:8536]	0.384625	4.44393	7.15469	0.00747684	0.0623716
ENSG00000115073	ACTR1B	protein_coding	2	98272431	98280570	-1	ARP1 actin-related protein 1 homolog B, centractin beta (yeast) [Source:HGNC Symbol;Acc:168]	0.200409	6.91293	7.14793	0.00750504	0.0625642
ENSG00000101974	ATP11C	protein_coding	X	138808505	139027435	-1	ATPase, class VI, type 11C [Source:HGNC Symbol;Acc:13554]	-0.316062	5.06969	7.14627	0.007512	0.0625795
ENSG00000117000	RLF	protein_coding	1	40627045	40706593	1	rearranged L-myc fusion [Source:HGNC Symbol;Acc:10025]	-0.205522	7.4065	7.13314	0.00756722	0.0629966
ENSG00000102096	PIM2	protein_coding	X	48770459	48776301	-1	pim-2 oncogene [Source:HGNC Symbol;Acc:8987]	0.219425	7.89993	7.12874	0.00758582	0.0631084
ENSG00000134057	CCNB1	protein_coding	5	68462837	68474072	1	cyclin B1 [Source:HGNC Symbol;Acc:1579]	0.46015	3.7201	7.12314	0.00760954	0.0632627
ENSG00000015568	RGPD5	protein_coding	2	110550335	110615272	1	RANBP2-like and GRIP domain containing 5 [Source:HGNC Symbol;Acc:32418]	-0.523918	4.72539	7.10731	0.00767703	0.0634784
ENSG00000105887	MTPN	protein_coding	7	135611509	135662101	-1	myotrophin [Source:HGNC Symbol;Acc:15667]	-0.205815	8.01969	7.10806	0.0076738	0.0634784
ENSG00000108588	CCDC47	protein_coding	17	61822610	61853711	-1	coiled-coil domain containing 47 [Source:HGNC Symbol;Acc:24856]	-0.21455	7.42648	7.11317	0.00765196	0.0634784
ENSG00000118181	RPS25	protein_coding	11	118886422	118889401	-1	ribosomal protein S25 [Source:HGNC Symbol;Acc:10413]	-0.268154	8.89463	7.11206	0.00765669	0.0634784
ENSG00000127995	CASD1	protein_coding	7	94138531	94186331	1	CAS1 domain containing 1 [Source:HGNC Symbol;Acc:16014]	0.42935	3.89427	7.10817	0.00767335	0.0634784
ENSG00000131171	SH3BGRL	protein_coding	X	80457442	80554046	1	SH3 domain binding glutamic acid-rich protein like [Source:HGNC Symbol;Acc:10823]	0.357746	4.39688	7.10851	0.00767188	0.0634784
ENSG00000138795	LEF1	protein_coding	4	108968701	109090112	-1	lymphoid enhancer-binding factor 1 [Source:HGNC Symbol;Acc:6551]	-0.501386	5.19519	7.11031	0.0076642	0.0634784
ENSG00000197714	ZNF460	protein_coding	19	57791419	57804937	1	zinc finger protein 460 [Source:HGNC Symbol;Acc:21628]	-0.446949	4.19805	7.11135	0.00765974	0.0634784
ENSG00000162909	CAPN2	protein_coding	1	223889295	223963720	1	calpain 2, (m/II) large subunit [Source:HGNC Symbol;Acc:1479]	0.221248	7.34424	7.09338	0.00773693	0.0639304
ENSG00000116285	ERRFI1	protein_coding	1	8064464	8086368	-1	ERBB receptor feedback inhibitor 1 [Source:HGNC Symbol;Acc:18185]	-0.487552	4.25816	7.09022	0.00775058	0.0639999
ENSG00000166165	CKB	protein_coding	14	103985996	103989448	-1	creatine kinase, brain [Source:HGNC Symbol;Acc:1991]	-0.632768	2.51191	7.08462	0.00777482	0.0641567
ENSG00000153406	NMRAL1	protein_coding	16	4511681	4545764	-1	NmrA-like family domain containing 1 [Source:HGNC Symbol;Acc:24987]	0.449312	3.3453	7.0822	0.00778532	0.0642
ENSG00000095380	NANS	protein_coding	9	100819021	100845357	1	N-acetylneuraminic acid synthase [Source:HGNC Symbol;Acc:19237]	-0.239282	5.73373	7.07615	0.00781168	0.0643739
ENSG00000099795	NDUFB7	protein_coding	19	14676890	14682874	-1	NADH dehydrogenase (ubiquinone) 1 beta subcomplex, 7, 18kDa [Source:HGNC Symbol;Acc:7702]	0.551806	4.05642	7.07387	0.0078216	0.0643872
ENSG00000103257	SLC7A5	protein_coding	16	87863629	87903094	-1	solute carrier family 7 (amino acid transporter light chain, L system), member 5 [Source:HGNC Symbol;Acc:11063]	-0.245362	11.9374	7.07095	0.00783437	0.0643872
ENSG00000119698	PPP4R4	protein_coding	14	94612465	94746072	1	protein phosphatase 4, regulatory subunit 4 [Source:HGNC Symbol;Acc:23788]	-0.745172	2.51875	7.07113	0.0078336	0.0643872
ENSG00000141552	ANAPC11	protein_coding	17	79848666	79858867	1	anaphase promoting complex subunit 11 [Source:HGNC Symbol;Acc:14452]	0.325617	4.30001	7.07278	0.00782638	0.0643872
ENSG00000147604	RPL7	protein_coding	8	74202506	74208024	-1	ribosomal protein L7 [Source:HGNC Symbol;Acc:10363]	-0.270591	9.17751	7.06888	0.00784343	0.0644184
ENSG00000022976	ZNF839	protein_coding	14	102783714	102809044	1	zinc finger protein 839 [Source:HGNC Symbol;Acc:20345]	0.513852	3.5188	7.05983	0.00788316	0.0646578
ENSG00000143842	SOX13	protein_coding	1	204042243	204096863	1	SRY (sex determining region Y)-box 13 [Source:HGNC Symbol;Acc:11192]	-0.879825	1.5692	7.06056	0.00787993	0.0646578
ENSG00000135476	ESPL1	protein_coding	12	53662083	53687427	1	extra spindle pole bodies homolog 1 (S. cerevisiae) [Source:HGNC Symbol;Acc:16856]	0.404628	3.82324	7.05517	0.00790366	0.0647391
ENSG00000169635	HIC2	protein_coding	22	21771693	21805752	1	hypermethylated in cancer 2 [Source:HGNC Symbol;Acc:18595]	-0.348081	4.78527	7.05521	0.00790352	0.0647391
ENSG00000163191	S100A11	protein_coding	1	152004982	152020383	-1	S100 calcium binding protein A11 [Source:HGNC Symbol;Acc:10488]	-0.270435	5.12808	7.05273	0.00791446	0.0647841
ENSG00000030066	NUP160	protein_coding	11	47799639	47870107	-1	nucleoporin 160kDa [Source:HGNC Symbol;Acc:18017]	-0.227817	6.5772	7.03927	0.00797417	0.0650116
ENSG00000115419	GLS	protein_coding	2	191745553	191830278	1	glutaminase [Source:HGNC Symbol;Acc:4331]	-0.241443	9.8303	7.03955	0.00797291	0.0650116
ENSG00000148400	NOTCH1	protein_coding	9	139388896	139440314	-1	notch 1 [Source:HGNC Symbol;Acc:7881]	-0.2282	9.89899	7.0394	0.00797358	0.0650116
ENSG00000164742	ADCY1	protein_coding	7	45613739	45762715	1	adenylate cyclase 1 (brain) [Source:HGNC Symbol;Acc:232]	1.60193	0.462318	7.04198	0.00796212	0.0650116
ENSG00000181929	PRKAG1	protein_coding	12	49396057	49412980	-1	protein kinase, AMP-activated, gamma 1 non-catalytic subunit [Source:HGNC Symbol;Acc:9385]	0.3723	5.25034	7.03953	0.00797301	0.0650116
ENSG00000197208	SLC22A4	protein_coding	5	131630136	131679899	1	solute carrier family 22 (organic cation/ergothioneine transporter), member 4 [Source:HGNC Symbol;Acc:10968]	-0.52132	3.05495	7.04104	0.00796626	0.0650116
ENSG00000171657	GPR82	protein_coding	X	41583408	41589388	1	G protein-coupled receptor 82 [Source:HGNC Symbol;Acc:4533]	-2.13175	0.324044	7.0355	0.00799097	0.0651051
ENSG00000090686	USP48	protein_coding	1	22004791	22110099	-1	ubiquitin specific peptidase 48 [Source:HGNC Symbol;Acc:18533]	0.260022	6.6864	7.03413	0.00799707	0.0651114
ENSG00000134243	SORT1	protein_coding	1	109852192	109940573	-1	sortilin 1 [Source:HGNC Symbol;Acc:11186]	1.37242	1.04538	7.02219	0.00805059	0.0655035
ENSG00000179981	TSHZ1	protein_coding	18	72922710	73001905	1	teashirt zinc finger homeobox 1 [Source:HGNC Symbol;Acc:10669]	-0.426773	3.76558	7.0187	0.00806629	0.0655876
ENSG00000125551	PLGLB2	protein_coding	2	88045917	88058312	1	plasminogen-like B2 [Source:HGNC Symbol;Acc:9073]	1.82757	-0.21876	7.01712	0.00807339	0.0656017
ENSG00000233280	CRYBG3	protein_coding	3	97540884	97594133	1	Beta/gamma crystallin domain-containing protein 3; cDNA FLJ60082, weakly similar to Uro-adherence factor A [Source:UniProtKB/TrEMBL;Acc:B4DLE8]	-0.798832	2.47846	7.01282	0.0080928	0.0657157
ENSG00000116962	NID1	protein_coding	1	236139130	236228462	-1	nidogen 1 [Source:HGNC Symbol;Acc:7821]	-1.86629	0.729909	7.00884	0.00811084	0.0658184
ENSG00000140416	TPM1	protein_coding	15	63334831	63364114	1	tropomyosin 1 (alpha) [Source:HGNC Symbol;Acc:12010]	1.38295	0.24709	7.00587	0.0081243	0.0658402
ENSG00000140612	SEC11A	protein_coding	15	85212775	85259947	-1	SEC11 homolog A (S. cerevisiae) [Source:HGNC Symbol;Acc:17718]	0.251826	5.78583	7.00612	0.00812317	0.0658402
ENSG00000137804	NUSAP1	protein_coding	15	41624892	41673248	1	nucleolar and spindle associated protein 1 [Source:HGNC Symbol;Acc:18538]	0.306007	4.80331	6.99993	0.00815128	0.0659764
ENSG00000186193	SAPCD2	protein_coding	9	139956581	139965040	-1	suppressor APC domain containing 2 [Source:HGNC Symbol;Acc:28055]	0.625251	2.59658	6.9998	0.0081519	0.0659764
ENSG00000178562	CD28	protein_coding	2	204571198	204602557	1	CD28 molecule [Source:HGNC Symbol;Acc:1653]	0.282931	7.46465	6.99177	0.00818853	0.066229
ENSG00000133816	MICAL2	protein_coding	11	12115543	12285334	1	microtubule associated monoxygenase, calponin and LIM domain containing 2 [Source:HGNC Symbol;Acc:24693]	-0.346208	4.99202	6.98768	0.00820727	0.0663367
ENSG00000124181	PLCG1	protein_coding	20	39765600	39825427	1	phospholipase C, gamma 1 [Source:HGNC Symbol;Acc:9065]	0.267962	5.46146	6.98633	0.00821344	0.0663426
ENSG00000136213	CHST12	protein_coding	7	2443223	2474242	1	carbohydrate (chondroitin 4) sulfotransferase 12 [Source:HGNC Symbol;Acc:17423]	0.447178	3.53029	6.98059	0.00823986	0.0664244
ENSG00000138018	EPT1	protein_coding	2	26531415	26618759	1	ethanolaminephosphotransferase 1 (CDP-ethanolamine-specific) [Source:HGNC Symbol;Acc:29361]	-0.214202	6.57407	6.98123	0.0082369	0.0664244
ENSG00000170571	EMB	protein_coding	5	49692026	49739082	-1	embigin [Source:HGNC Symbol;Acc:30465]	-0.275163	5.98664	6.98213	0.00823275	0.0664244
ENSG00000196411	EPHB4	protein_coding	7	100400187	100425121	-1	EPH receptor B4 [Source:HGNC Symbol;Acc:3395]	0.962533	1.57293	6.97768	0.00825324	0.0664445
ENSG00000223865	HLA-DPB1	protein_coding	6	33043703	33054978	1	major histocompatibility complex, class II, DP beta 1 [Source:HGNC Symbol;Acc:4940]	-0.361454	5.87523	6.97795	0.00825201	0.0664445
ENSG00000101546	RBFA	protein_coding	18	77794358	77806397	1	ribosome binding factor A (putative) [Source:HGNC Symbol;Acc:26120]	0.357709	4.34073	6.96744	0.00830064	0.0667382
ENSG00000106070	GRB10	protein_coding	7	50657760	50861159	-1	growth factor receptor-bound protein 10 [Source:HGNC Symbol;Acc:4564]	-0.739596	2.64131	6.96814	0.00829737	0.0667382
ENSG00000221968	FADS3	protein_coding	11	61640991	61659523	-1	fatty acid desaturase 3 [Source:HGNC Symbol;Acc:3576]	-0.806463	2.00216	6.96229	0.00832454	0.0668864
ENSG00000185158	LRRC37B	protein_coding	17	30334891	30380523	1	leucine rich repeat containing 37B [Source:HGNC Symbol;Acc:29070]	0.642927	2.27916	6.95963	0.00833692	0.0668979
ENSG00000204392	LSM2	protein_coding	6	31765173	31774761	-1	LSM2 homolog, U6 small nuclear RNA associated (S. cerevisiae) [Source:HGNC Symbol;Acc:13940]	0.458289	3.76462	6.95986	0.00833587	0.0668979
ENSG00000132604	TERF2	protein_coding	16	69389464	69442474	-1	telomeric repeat binding factor 2 [Source:HGNC Symbol;Acc:11729]	-0.297972	5.00943	6.95484	0.00835927	0.0670332
ENSG00000180104	EXOC3	protein_coding	5	443273	472052	1	exocyst complex component 3 [Source:HGNC Symbol;Acc:30378]	0.223469	5.95925	6.95178	0.00837358	0.06706
ENSG00000223501	VPS52	protein_coding	6	33218049	33239824	-1	vacuolar protein sorting 52 homolog (S. cerevisiae) [Source:HGNC Symbol;Acc:10518]	0.350758	4.70331	6.95184	0.0083733	0.06706
ENSG00000101040	ZMYND8	protein_coding	20	45837859	45985567	-1	zinc finger, MYND-type containing 8 [Source:HGNC Symbol;Acc:9397]	0.565355	3.1269	6.94714	0.00839532	0.0671461
ENSG00000268310	AC087645.1	protein_coding	17	76210462	76220740	-1		4.43331	0.0819278	6.9478	0.00839224	0.0671461
ENSG00000112855	HARS2	protein_coding	5	140071011	140078889	1	histidyl-tRNA synthetase 2, mitochondrial [Source:HGNC Symbol;Acc:4817]	0.316467	4.41647	6.94234	0.0084179	0.0672294
ENSG00000121774	KHDRBS1	protein_coding	1	32479430	32526451	1	KH domain containing, RNA binding, signal transduction associated 1 [Source:HGNC Symbol;Acc:18116]	-0.207946	7.69964	6.93638	0.008446	0.0672294
ENSG00000135723	FHOD1	protein_coding	16	67263290	67281561	-1	formin homology 2 domain containing 1 [Source:HGNC Symbol;Acc:17905]	0.296483	6.21457	6.93331	0.00846051	0.0672294
ENSG00000137413	TAF8	protein_coding	6	42018251	42055199	1	TAF8 RNA polymerase II, TATA box binding protein (TBP)-associated factor, 43kDa [Source:HGNC Symbol;Acc:17300]	0.37443	4.53217	6.93496	0.00845269	0.0672294
ENSG00000141569	TRIM65	protein_coding	17	73876416	73893084	-1	tripartite motif containing 65 [Source:HGNC Symbol;Acc:27316]	0.452212	4.19805	6.93182	0.00846755	0.0672294
ENSG00000156482	RPL30	protein_coding	8	99037079	99058697	-1	ribosomal protein L30 [Source:HGNC Symbol;Acc:10333]	-0.304257	9.36781	6.93599	0.00844782	0.0672294
ENSG00000156875	HIAT1	protein_coding	1	100503653	100548933	1	hippocampus abundant transcript 1 [Source:HGNC Symbol;Acc:23363]	-0.210513	7.19657	6.93003	0.00847601	0.0672294
ENSG00000166197	NOLC1	protein_coding	10	103911933	103923627	1	nucleolar and coiled-body phosphoprotein 1 [Source:HGNC Symbol;Acc:15608]	-0.278884	9.59301	6.92924	0.00847978	0.0672294
ENSG00000171302	CANT1	protein_coding	17	76987799	77005949	-1	calcium activated nucleotidase 1 [Source:HGNC Symbol;Acc:19721]	-0.240191	6.20354	6.92974	0.00847738	0.0672294
ENSG00000182704	TSKU	protein_coding	11	76493295	76509198	1	tsukushi small leucine rich proteoglycan homolog (Xenopus laevis) [Source:HGNC Symbol;Acc:28850]	1.3441	1.37471	6.92861	0.00848276	0.0672294
ENSG00000188171	ZNF626	protein_coding	19	20802867	20844402	-1	zinc finger protein 626 [Source:HGNC Symbol;Acc:30461]	-1.22794	0.565761	6.94138	0.00842242	0.0672294
ENSG00000220201	ZGLP1	protein_coding	19	10415479	10420556	-1	zinc finger, GATA-like protein 1 [Source:HGNC Symbol;Acc:37245]	1.13463	0.736967	6.93093	0.00847176	0.0672294
ENSG00000247596	TWF2	protein_coding	3	52262626	52273177	-1	twinfilin, actin-binding protein, homolog 2 (Drosophila) [Source:HGNC Symbol;Acc:9621]	0.252092	5.73091	6.94264	0.00841649	0.0672294
ENSG00000258677	RP11-463D19.2	protein_coding	8	74600926	74791089	-1	Uncharacterized protein [Source:UniProtKB/TrEMBL;Acc:H3BMM0]	-1.92883	0.148986	6.93788	0.00843889	0.0672294
ENSG00000115598	IL1RL2	protein_coding	2	102803433	102856462	1	interleukin 1 receptor-like 2 [Source:HGNC Symbol;Acc:5999]	-0.648099	2.93781	6.92196	0.00851435	0.0672754
ENSG00000123416	TUBA1B	protein_coding	12	49521565	49525180	-1	tubulin, alpha 1b [Source:HGNC Symbol;Acc:18809]	-0.263154	8.6913	6.92044	0.00852159	0.0672754
ENSG00000131831	RAI2	protein_coding	X	17818171	17879457	-1	retinoic acid induced 2 [Source:HGNC Symbol;Acc:9835]	-0.518725	3.34773	6.92184	0.00851494	0.0672754
ENSG00000132589	FLOT2	protein_coding	17	27206353	27224697	-1	flotillin 2 [Source:HGNC Symbol;Acc:3758]	0.623934	3.65389	6.92571	0.00849651	0.0672754
ENSG00000196526	AFAP1	protein_coding	4	7760441	7941653	-1	actin filament associated protein 1 [Source:HGNC Symbol;Acc:24017]	-0.274125	7.25364	6.92347	0.0085072	0.0672754
ENSG00000262664	OVCA2	protein_coding	17	1945327	1946724	1	ovarian tumor suppressor candidate 2 [Source:HGNC Symbol;Acc:24203]	1.6929	4.70404	6.92045	0.00852156	0.0672754
ENSG00000180096	2001-09-01	protein_coding	16	30389454	30407312	-1	septin 1 [Source:HGNC Symbol;Acc:2879]	0.258506	6.80184	6.91927	0.00852719	0.0672762
ENSG00000170542	SERPINB9	protein_coding	6	2887500	2903514	-1	serpin peptidase inhibitor, clade B (ovalbumin), member 9 [Source:HGNC Symbol;Acc:8955]	-0.208095	8.24911	6.91736	0.00853627	0.0673044
ENSG00000101187	SLCO4A1	protein_coding	20	61273797	61317137	1	solute carrier organic anion transporter family, member 4A1 [Source:HGNC Symbol;Acc:10953]	0.247679	6.62168	6.91343	0.00855505	0.0673655
ENSG00000136111	TBC1D4	protein_coding	13	75858808	76056250	-1	TBC1 domain family, member 4 [Source:HGNC Symbol;Acc:19165]	0.220508	7.39282	6.91373	0.00855363	0.0673655
ENSG00000129518	EAPP	protein_coding	14	34985135	35008916	-1	E2F-associated phosphoprotein [Source:HGNC Symbol;Acc:19312]	0.314157	4.78467	6.91138	0.00856488	0.0673995
ENSG00000162194	C11orf48	protein_coding	11	62430287	62439727	-1	chromosome 11 open reading frame 48 [Source:HGNC Symbol;Acc:28351]	0.242475	5.38314	6.90843	0.00857902	0.0674673
ENSG00000145041	VPRBP	protein_coding	3	51433298	51534010	-1	Vpr (HIV-1) binding protein [Source:HGNC Symbol;Acc:30911]	-0.193625	6.90073	6.90356	0.00860241	0.0675916
ENSG00000173517	PEAK1	protein_coding	15	77400471	77712486	-1	Pseudopodium-enriched atypical kinase 1 [Source:UniProtKB/Swiss-Prot;Acc:Q9H792]	-0.290409	5.51572	6.90284	0.00860589	0.0675916
ENSG00000227507	LTB	protein_coding	6	31548302	31550299	-1	lymphotoxin beta (TNF superfamily, member 3) [Source:HGNC Symbol;Acc:6711]	-0.294808	5.6523	6.89672	0.00863542	0.06778
ENSG00000147419	CCDC25	protein_coding	8	27590835	27630170	-1	coiled-coil domain containing 25 [Source:HGNC Symbol;Acc:25591]	0.296824	4.95409	6.89046	0.0086657	0.067974
ENSG00000117298	ECE1	protein_coding	1	21543740	21671997	-1	endothelin converting enzyme 1 [Source:HGNC Symbol;Acc:3146]	-0.233636	8.17088	6.88926	0.0086715	0.0679759
ENSG00000179361	ARID3B	protein_coding	15	74833518	74890472	1	AT rich interactive domain 3B (BRIGHT-like) [Source:HGNC Symbol;Acc:14350]	0.230452	6.54398	6.87644	0.00873393	0.0684214
ENSG00000105640	RPL18A	protein_coding	19	17970685	17974962	1	ribosomal protein L18a [Source:HGNC Symbol;Acc:10311]	-0.246008	9.51063	6.87326	0.0087495	0.0684994
ENSG00000112715	VEGFA	protein_coding	6	43737921	43754224	1	vascular endothelial growth factor A [Source:HGNC Symbol;Acc:12680]	-0.540096	4.3645	6.87181	0.00875658	0.068511
ENSG00000129353	SLC44A2	protein_coding	19	10713133	10755235	1	solute carrier family 44, member 2 [Source:HGNC Symbol;Acc:17292]	0.23576	5.66479	6.86552	0.00878745	0.0687086
ENSG00000167380	ZNF226	protein_coding	19	44669226	44682534	1	zinc finger protein 226 [Source:HGNC Symbol;Acc:13019]	0.403671	3.71616	6.86428	0.00879354	0.0687122
ENSG00000164104	HMGB2	protein_coding	4	174252846	174256276	-1	high mobility group box 2 [Source:HGNC Symbol;Acc:5000]	0.323979	5.77037	6.85501	0.00883932	0.0690258
ENSG00000164687	FABP5	protein_coding	8	82192598	82197012	1	fatty acid binding protein 5 (psoriasis-associated) [Source:HGNC Symbol;Acc:3560]	0.215968	7.66832	6.85103	0.00885902	0.0691355
ENSG00000121073	SLC35B1	protein_coding	17	47778305	47786376	-1	solute carrier family 35, member B1 [Source:HGNC Symbol;Acc:20798]	0.218781	5.74335	6.84967	0.00886578	0.0691441
ENSG00000100949	RABGGTA	protein_coding	14	24734744	24740945	-1	Rab geranylgeranyltransferase, alpha subunit [Source:HGNC Symbol;Acc:9795]	0.359361	4.21284	6.84522	0.0088879	0.0692723
ENSG00000070610	GBA2	protein_coding	9	35736863	35749983	-1	glucosidase, beta (bile acid) 2 [Source:HGNC Symbol;Acc:18986]	0.310778	5.64153	6.84104	0.00890869	0.0693459
ENSG00000213619	NDUFS3	protein_coding	11	47586888	47606114	1	NADH dehydrogenase (ubiquinone) Fe-S protein 3, 30kDa (NADH-coenzyme Q reductase) [Source:HGNC Symbol;Acc:7710]	0.264136	5.41042	6.84123	0.00890774	0.0693459
ENSG00000149177	PTPRJ	protein_coding	11	48002113	48189670	1	protein tyrosine phosphatase, receptor type, J [Source:HGNC Symbol;Acc:9673]	0.237979	7.21716	6.83625	0.00893259	0.0694877
ENSG00000104689	TNFRSF10A	protein_coding	8	23047965	23082639	-1	tumor necrosis factor receptor superfamily, member 10a [Source:HGNC Symbol;Acc:11904]	-0.330959	5.71957	6.83494	0.00893915	0.0694945
ENSG00000103051	COG4	protein_coding	16	70514471	70557468	-1	component of oligomeric golgi complex 4 [Source:HGNC Symbol;Acc:18620]	0.583823	2.79081	6.83297	0.00894905	0.0695272
ENSG00000197442	MAP3K5	protein_coding	6	136878185	137113656	-1	mitogen-activated protein kinase kinase kinase 5 [Source:HGNC Symbol;Acc:6857]	0.295986	4.95641	6.83025	0.00896267	0.0695888
ENSG00000040199	PHLPP2	protein_coding	16	71671738	71758604	-1	PH domain and leucine rich repeat protein phosphatase 2 [Source:HGNC Symbol;Acc:29149]	-0.239624	5.92575	6.81758	0.00902646	0.0700396
ENSG00000109519	GRPEL1	protein_coding	4	7060633	7069924	-1	GrpE-like 1, mitochondrial (E. coli) [Source:HGNC Symbol;Acc:19696]	-0.263867	7.54735	6.81628	0.00903304	0.0700462
ENSG00000187109	NAP1L1	protein_coding	12	76438670	76478813	-1	nucleosome assembly protein 1-like 1 [Source:HGNC Symbol;Acc:7637]	-0.235316	9.22007	6.81329	0.0090482	0.0701193
ENSG00000188566	NDOR1	protein_coding	9	140100119	140113813	1	NADPH dependent diflavin oxidoreductase 1 [Source:HGNC Symbol;Acc:29838]	0.284504	4.99165	6.81127	0.00905843	0.070154
ENSG00000100934	SEC23A	protein_coding	14	39501123	39578850	-1	Sec23 homolog A (S. cerevisiae) [Source:HGNC Symbol;Acc:10701]	-0.286289	5.44912	6.80686	0.00908085	0.0702831
ENSG00000141314	RHBDL3	protein_coding	17	30593195	30651680	1	rhomboid, veinlet-like 3 (Drosophila) [Source:HGNC Symbol;Acc:16502]	-1.10387	1.41662	6.80006	0.00911548	0.0705019
ENSG00000221949	C12orf61	protein_coding	12	62995531	62997214	-1	chromosome 12 open reading frame 61 [Source:HGNC Symbol;Acc:26364]	-1.31116	0.393745	6.79905	0.00912065	0.0705019
ENSG00000068878	PSME4	protein_coding	2	54091204	54197977	-1	proteasome (prosome, macropain) activator subunit 4 [Source:HGNC Symbol;Acc:20635]	-0.218726	8.10441	6.79631	0.00913467	0.070521
ENSG00000119541	VPS4B	protein_coding	18	61056423	61089716	-1	vacuolar protein sorting 4 homolog B (S. cerevisiae) [Source:HGNC Symbol;Acc:10895]	-0.237175	6.14996	6.79649	0.0091337	0.070521
ENSG00000225968	ELFN1	protein_coding	7	1727755	1787590	1	extracellular leucine-rich repeat and fibronectin type III domain containing 1 [Source:HGNC Symbol;Acc:33154]	-1.86554	-0.0982349	6.79175	0.00915799	0.0706564
ENSG00000146909	NOM1	protein_coding	7	156742417	156765876	1	nucleolar protein with MIF4G domain 1 [Source:HGNC Symbol;Acc:13244]	-0.239417	7.02602	6.78589	0.00918811	0.0708441
ENSG00000110651	CD81	protein_coding	11	2397407	2418627	1	CD81 molecule [Source:HGNC Symbol;Acc:1701]	-0.217264	7.98038	6.78378	0.009199	0.0708833
ENSG00000116679	IVNS1ABP	protein_coding	1	185265520	185286461	-1	influenza virus NS1A binding protein [Source:HGNC Symbol;Acc:16951]	-0.273031	8.75713	6.77952	0.00922099	0.071008
ENSG00000173113	TRMT112	protein_coding	11	64083932	64085556	-1	tRNA methyltransferase 11-2 homolog (S. cerevisiae) [Source:HGNC Symbol;Acc:26940]	-0.229348	7.00427	6.7612	0.00931613	0.0716955
ENSG00000168234	TTC39C	protein_coding	18	21572737	21715574	1	tetratricopeptide repeat domain 39C [Source:HGNC Symbol;Acc:26595]	-0.238708	6.32859	6.75511	0.00934794	0.071895
ENSG00000110395	CBL	protein_coding	11	119076752	119177651	1	Cbl proto-oncogene, E3 ubiquitin protein ligase [Source:HGNC Symbol;Acc:1541]	-0.294541	5.59991	6.75129	0.009368	0.072004
ENSG00000181649	PHLDA2	protein_coding	11	2949503	2950685	-1	pleckstrin homology-like domain, family A, member 2 [Source:HGNC Symbol;Acc:12385]	-0.486118	3.17706	6.74847	0.00938283	0.0720726
ENSG00000107249	GLIS3	protein_coding	9	3824127	4348392	-1	GLIS family zinc finger 3 [Source:HGNC Symbol;Acc:28510]	-0.449471	3.55686	6.74651	0.00939314	0.0721065
ENSG00000079246	XRCC5	protein_coding	2	216972187	217071026	1	X-ray repair complementing defective repair in Chinese hamster cells 5 (double-strand-break rejoining) [Source:HGNC Symbol;Acc:12833]	-0.211995	8.02279	6.73313	0.00946382	0.0724724
ENSG00000105953	OGDH	protein_coding	7	44646171	44748665	1	oxoglutarate (alpha-ketoglutarate) dehydrogenase (lipoamide) [Source:HGNC Symbol;Acc:8124]	-0.216587	6.56302	6.73188	0.00947045	0.0724724
ENSG00000113810	SMC4	protein_coding	3	160117062	160152750	1	structural maintenance of chromosomes 4 [Source:HGNC Symbol;Acc:14013]	0.224625	6.26011	6.73489	0.00945453	0.0724724
ENSG00000160408	ST6GALNAC6	protein_coding	9	130647600	130667687	-1	ST6 (alpha-N-acetyl-neuraminyl-2,3-beta-galactosyl-1,3)-N-acetylgalactosaminide alpha-2,6-sialyltransferase 6 [Source:HGNC Symbol;Acc:23364]	0.330515	5.61053	6.73571	0.00945018	0.0724724
ENSG00000180071	ANKRD18A	protein_coding	9	38540564	38620657	-1	ankyrin repeat domain 18A [Source:HGNC Symbol;Acc:23643]	-0.902149	2.14622	6.73268	0.00946623	0.0724724
ENSG00000158864	NDUFS2	protein_coding	1	161166894	161184185	1	NADH dehydrogenase (ubiquinone) Fe-S protein 2, 49kDa (NADH-coenzyme Q reductase) [Source:HGNC Symbol;Acc:7708]	0.27032	5.30067	6.72663	0.00949837	0.0725951
ENSG00000166441	RPL27A	protein_coding	11	8703958	8736306	1	ribosomal protein L27a [Source:HGNC Symbol;Acc:10329]	-0.241257	8.9662	6.72664	0.00949832	0.0725951
ENSG00000205339	IPO7	protein_coding	11	9406169	9469673	1	importin 7 [Source:HGNC Symbol;Acc:9852]	-0.244973	8.30546	6.71984	0.00953462	0.0728266
ENSG00000064300	NGFR	protein_coding	17	47572655	47592379	1	nerve growth factor receptor [Source:HGNC Symbol;Acc:7809]	-1.12502	1.02678	6.7179	0.00954502	0.0728605
ENSG00000106346	USP42	protein_coding	7	6144515	6201195	1	ubiquitin specific peptidase 42 [Source:HGNC Symbol;Acc:20068]	-0.226598	5.83411	6.71606	0.00955487	0.0728902
ENSG00000040275	SPDL1	protein_coding	5	169010638	169031782	1	spindle apparatus coiled-coil protein 1 [Source:HGNC Symbol;Acc:26010]	0.475044	3.30975	6.70808	0.00959772	0.0731356
ENSG00000268434	AC011530.4	protein_coding	19	46282695	46289231	-1		5.03651	-0.764037	6.70784	0.00959901	0.0731356
ENSG00000054967	RELT	protein_coding	11	73087309	73108519	1	RELT tumor necrosis factor receptor [Source:HGNC Symbol;Acc:13764]	-0.230801	6.18117	6.70637	0.00960691	0.0731502
ENSG00000115760	BIRC6	protein_coding	2	32582096	32843966	1	baculoviral IAP repeat containing 6 [Source:HGNC Symbol;Acc:13516]	-0.367035	7.35729	6.70485	0.00961512	0.0731671
ENSG00000101846	STS	protein_coding	X	7137497	7272851	1	steroid sulfatase (microsomal), isozyme S [Source:HGNC Symbol;Acc:11425]	-1.62033	-0.312036	6.69625	0.00966161	0.0732018
ENSG00000118217	ATF6	protein_coding	1	161736084	161933860	1	activating transcription factor 6 [Source:HGNC Symbol;Acc:791]	-0.277812	5.65606	6.69773	0.00965355	0.0732018
ENSG00000147231	CXorf57	protein_coding	X	105855160	105922672	1	chromosome X open reading frame 57 [Source:HGNC Symbol;Acc:25486]	-0.915164	2.37015	6.69643	0.0096606	0.0732018
ENSG00000162413	KLHL21	protein_coding	1	6650784	6674667	-1	kelch-like 21 (Drosophila) [Source:HGNC Symbol;Acc:29041]	-0.275065	9.20048	6.70184	0.00963136	0.0732018
ENSG00000184956	MUC6	protein_coding	11	1012821	1036706	-1	mucin 6, oligomeric mucus/gel-forming [Source:HGNC Symbol;Acc:7517]	-2.95282	-0.450059	6.70065	0.00963779	0.0732018
ENSG00000187531	SIRT7	protein_coding	17	79869815	79879199	-1	sirtuin 7 [Source:HGNC Symbol;Acc:14935]	0.240373	6.63395	6.69913	0.009646	0.0732018
ENSG00000224389	C4B	protein_coding	6	31982539	32003195	1	complement component 4B (Chido blood group) [Source:HGNC Symbol;Acc:1324]	0.843428	1.3842	6.70015	0.0096405	0.0732018
ENSG00000102030	NAA10	protein_coding	X	153194695	153200676	-1	N(alpha)-acetyltransferase 10, NatA catalytic subunit [Source:HGNC Symbol;Acc:18704]	0.238656	5.72515	6.69229	0.0096831	0.073305
ENSG00000162086	ZNF75A	protein_coding	16	3355406	3368852	1	zinc finger protein 75a [Source:HGNC Symbol;Acc:13146]	0.421624	4.5241	6.69153	0.00968722	0.073305
ENSG00000161016	RPL8	protein_coding	8	146015150	146017972	-1	ribosomal protein L8 [Source:HGNC Symbol;Acc:10368]	-0.269995	10.5422	6.68738	0.00970977	0.0733998
ENSG00000169696	ASPSCR1	protein_coding	17	79934683	79975282	1	alveolar soft part sarcoma chromosome region, candidate 1 [Source:HGNC Symbol;Acc:13825]	0.302817	4.79856	6.68702	0.00971176	0.0733998
ENSG00000223496	EXOSC6	protein_coding	16	70284134	70285833	-1	exosome component 6 [Source:HGNC Symbol;Acc:19055]	-0.244131	7.1933	6.68335	0.00973173	0.0735052
ENSG00000155850	SLC26A2	protein_coding	5	149340300	149373018	1	solute carrier family 26 (sulfate transporter), member 2 [Source:HGNC Symbol;Acc:10994]	-0.248075	5.19427	6.67872	0.00975707	0.0736056
ENSG00000185963	BICD2	protein_coding	9	95473645	95527094	-1	bicaudal D homolog 2 (Drosophila) [Source:HGNC Symbol;Acc:17208]	-0.256642	6.91182	6.67944	0.00975313	0.0736056
ENSG00000041357	PSMA4	protein_coding	15	78832747	78841604	1	proteasome (prosome, macropain) subunit, alpha type, 4 [Source:HGNC Symbol;Acc:9533]	0.19078	6.77281	6.67204	0.00979371	0.073791
ENSG00000100298	APOBEC3H	protein_coding	22	39493229	39500072	1	apolipoprotein B mRNA editing enzyme, catalytic polypeptide-like 3H [Source:HGNC Symbol;Acc:24100]	0.505281	3.558	6.67249	0.00979124	0.073791
ENSG00000144674	GOLGA4	protein_coding	3	37284668	37408242	1	golgin A4 [Source:HGNC Symbol;Acc:4427]	-0.226848	7.389	6.6703	0.00980327	0.0738011
ENSG00000198900	TOP1	protein_coding	20	39657458	39753127	1	topoisomerase (DNA) I [Source:HGNC Symbol;Acc:11986]	-0.244231	9.70028	6.6696	0.00980713	0.0738011
ENSG00000129534	MIS18BP1	protein_coding	14	45672393	45722743	-1	MIS18 binding protein 1 [Source:HGNC Symbol;Acc:20190]	0.319171	5.05778	6.66821	0.00981477	0.0738131
ENSG00000076108	BAZ2A	protein_coding	12	56989380	57030600	-1	bromodomain adjacent to zinc finger domain, 2A [Source:HGNC Symbol;Acc:962]	-0.212888	7.35656	6.66598	0.00982706	0.0738601
ENSG00000196576	PLXNB2	protein_coding	22	50713408	50746056	-1	plexin B2 [Source:HGNC Symbol;Acc:9104]	1.41832	0.431549	6.66382	0.00983898	0.0739042
ENSG00000170779	CDCA4	protein_coding	14	105475910	105487485	-1	cell division cycle associated 4 [Source:HGNC Symbol;Acc:14625]	-0.223066	6.12246	6.66148	0.00985189	0.0739558
ENSG00000064607	SUGP2	protein_coding	19	19101697	19144832	-1	SURP and G patch domain containing 2 [Source:HGNC Symbol;Acc:18641]	0.269698	6.45239	6.65357	0.00989575	0.0742394
ENSG00000116560	SFPQ	protein_coding	1	35641979	35658749	-1	splicing factor proline/glutamine-rich [Source:HGNC Symbol;Acc:10774]	-0.247452	10.1325	6.65103	0.00990984	0.0742995
ENSG00000165105	RASEF	protein_coding	9	85594500	85678092	-1	RAS and EF-hand domain containing [Source:HGNC Symbol;Acc:26464]	2.78942	-0.137504	6.64315	0.00995376	0.074583
ENSG00000177613	CSTF2T	protein_coding	10	53455247	53459355	-1	cleavage stimulation factor, 3' pre-RNA, subunit 2, 64kDa, tau variant [Source:HGNC Symbol;Acc:17086]	-0.196581	6.24181	6.6416	0.00996242	0.0746022
ENSG00000165672	PRDX3	protein_coding	10	120927215	120938345	-1	peroxiredoxin 3 [Source:HGNC Symbol;Acc:9354]	0.202593	6.4916	6.63994	0.00997173	0.0746261
ENSG00000139233	LLPH	protein_coding	12	66516842	66524548	-1	LLP homolog, long-term synaptic facilitation (Aplysia) [Source:HGNC Symbol;Acc:28229]	-0.256245	5.41515	6.62907	0.0100328	0.075037
ENSG00000159086	GCFC1	protein_coding	21	34106210	34144169	-1	GC-rich sequence DNA-binding factor 1 [Source:HGNC Symbol;Acc:13579]	0.216301	7.03666	6.62747	0.0100418	0.0750449
ENSG00000163823	CCR1	protein_coding	3	46243200	46249887	-1	chemokine (C-C motif) receptor 1 [Source:HGNC Symbol;Acc:1602]	1.54117	0.611155	6.62618	0.0100491	0.0750449
ENSG00000171953	ATPAF2	protein_coding	17	17880723	17942523	-1	ATP synthase mitochondrial F1 complex assembly factor 2 [Source:HGNC Symbol;Acc:18802]	0.335191	4.18611	6.62561	0.0100522	0.0750449
ENSG00000065135	GNAI3	protein_coding	1	110091233	110136975	1	guanine nucleotide binding protein (G protein), alpha inhibiting activity polypeptide 3 [Source:HGNC Symbol;Acc:4387]	-0.208666	6.4472	6.62121	0.0100771	0.0751387
ENSG00000168646	AXIN2	protein_coding	17	63524681	63557765	-1	axin 2 [Source:HGNC Symbol;Acc:904]	-0.628241	3.38903	6.62201	0.0100726	0.0751387
ENSG00000124486	USP9X	protein_coding	X	40944888	41092185	1	ubiquitin specific peptidase 9, X-linked [Source:HGNC Symbol;Acc:12632]	-0.263622	7.28637	6.61791	0.0100958	0.0751865
ENSG00000182400	TRAPPC6B	protein_coding	14	39617015	39639736	-1	trafficking protein particle complex 6B [Source:HGNC Symbol;Acc:23066]	0.380584	4.12798	6.61849	0.0100925	0.0751865
ENSG00000177426	TGIF1	protein_coding	18	3411606	3459976	1	TGFB-induced factor homeobox 1 [Source:HGNC Symbol;Acc:11776]	-0.217706	7.66625	6.61576	0.010108	0.0752317
ENSG00000122692	SMU1	protein_coding	9	33041762	33076665	-1	smu-1 suppressor of mec-8 and unc-52 homolog (C. elegans) [Source:HGNC Symbol;Acc:18247]	-0.217146	6.55704	6.61106	0.0101347	0.0752468
ENSG00000130255	RPL36	protein_coding	19	5674958	5691887	1	ribosomal protein L36 [Source:HGNC Symbol;Acc:13631]	-0.238601	8.28429	6.61253	0.0101264	0.0752468
ENSG00000139514	SLC7A1	protein_coding	13	30083547	30169825	-1	solute carrier family 7 (cationic amino acid transporter, y+ system), member 1 [Source:HGNC Symbol;Acc:11057]	-0.230992	9.92624	6.61388	0.0101187	0.0752468
ENSG00000165006	UBAP1	protein_coding	9	34179003	34252521	1	ubiquitin associated protein 1 [Source:HGNC Symbol;Acc:12461]	-0.181548	7.21628	6.61194	0.0101297	0.0752468
ENSG00000140030	GPR65	protein_coding	14	88471468	88478419	1	G protein-coupled receptor 65 [Source:HGNC Symbol;Acc:4517]	-0.293479	5.56242	6.60929	0.0101448	0.0752761
ENSG00000170921	TANC2	protein_coding	17	61086917	61505060	1	tetratricopeptide repeat, ankyrin repeat and coiled-coil containing 2 [Source:HGNC Symbol;Acc:30212]	-0.75378	2.74583	6.60514	0.0101685	0.075406
ENSG00000089916	GPATCH2L	protein_coding	14	76618259	76720685	1	G patch domain containing 2-like [Source:HGNC Symbol;Acc:20210]	-0.1963	6.05193	6.60142	0.0101898	0.075518
ENSG00000067715	SYT1	protein_coding	12	79257773	79845788	1	synaptotagmin I [Source:HGNC Symbol;Acc:11509]	3.60863	-0.735869	6.59378	0.0102336	0.0757733
ENSG00000168538	TRAPPC11	protein_coding	4	184580420	184634745	1	trafficking protein particle complex 11 [Source:HGNC Symbol;Acc:25751]	0.292852	4.65483	6.59325	0.0102366	0.0757733
ENSG00000103994	ZFP106	protein_coding	15	42705021	42783321	-1	zinc finger protein 106 homolog (mouse) [Source:HGNC Symbol;Acc:23240]	-0.285939	6.16611	6.58853	0.0102638	0.0759016
ENSG00000141510	TP53	protein_coding	17	7565097	7590856	-1	tumor protein p53 [Source:HGNC Symbol;Acc:11998]	0.243486	5.61014	6.58802	0.0102667	0.0759016
ENSG00000180596	HIST1H2BC	protein_coding	6	26115129	26124154	-1	histone cluster 1, H2bc [Source:HGNC Symbol;Acc:4757]	1.09478	1.42717	6.58701	0.0102726	0.0759016
ENSG00000127666	TICAM1	protein_coding	19	4815944	4831716	-1	toll-like receptor adaptor molecule 1 [Source:HGNC Symbol;Acc:18348]	-0.220115	6.19867	6.57707	0.0103301	0.0762802
ENSG00000078114	NEBL	protein_coding	10	21068902	21463116	-1	nebulette [Source:HGNC Symbol;Acc:16932]	1.51389	1.10341	6.56813	0.0103821	0.0764947
ENSG00000170185	USP38	protein_coding	4	144106070	144144983	1	ubiquitin specific peptidase 38 [Source:HGNC Symbol;Acc:20067]	-0.198368	6.82122	6.56875	0.0103785	0.0764947
ENSG00000178445	GLDC	protein_coding	9	6532464	6645650	-1	glycine dehydrogenase (decarboxylating) [Source:HGNC Symbol;Acc:4313]	0.43757	3.83258	6.56778	0.0103841	0.0764947
ENSG00000182899	RPL35A	protein_coding	3	197676858	197683481	1	ribosomal protein L35a [Source:HGNC Symbol;Acc:10345]	-0.261524	8.98302	6.56961	0.0103735	0.0764947
ENSG00000112306	RPS12	protein_coding	6	133135580	133138703	1	ribosomal protein S12 [Source:HGNC Symbol;Acc:10385]	-0.296704	9.37361	6.56307	0.0104117	0.0766051
ENSG00000196470	SIAH1	protein_coding	16	48390275	48482313	-1	siah E3 ubiquitin protein ligase 1 [Source:HGNC Symbol;Acc:10857]	-0.407121	4.25679	6.56374	0.0104077	0.0766051
ENSG00000064012	CASP8	protein_coding	2	202098166	202152434	1	caspase 8, apoptosis-related cysteine peptidase [Source:HGNC Symbol;Acc:1509]	0.253244	6.33631	6.55865	0.0104376	0.0766111
ENSG00000117153	KLHL12	protein_coding	1	202860228	202897764	-1	kelch-like 12 (Drosophila) [Source:HGNC Symbol;Acc:19360]	0.338758	4.78462	6.55888	0.0104362	0.0766111
ENSG00000139687	RB1	protein_coding	13	48877887	49056122	1	retinoblastoma 1 [Source:HGNC Symbol;Acc:9884]	-0.31814	4.78088	6.5603	0.0104279	0.0766111
ENSG00000237240	U47924.25	protein_coding	12	6953963	6960433	-1	Uncharacterized protein [Source:UniProtKB/TrEMBL;Acc:F8WDL1]	1.40937	0.144714	6.56177	0.0104193	0.0766111
ENSG00000153214	TMEM87B	protein_coding	2	112812800	112876895	1	transmembrane protein 87B [Source:HGNC Symbol;Acc:25913]	-0.249691	5.27408	6.54653	0.0105089	0.0770885
ENSG00000109943	CRTAM	protein_coding	11	122709208	122743347	1	cytotoxic and regulatory T cell molecule [Source:HGNC Symbol;Acc:24313]	-0.497316	6.40239	6.54359	0.0105263	0.0771696
ENSG00000125691	RPL23	protein_coding	17	37004118	37010096	-1	ribosomal protein L23 [Source:HGNC Symbol;Acc:10316]	-0.263279	9.03118	6.53659	0.0105678	0.0774275
ENSG00000168209	DDIT4	protein_coding	10	74033678	74035794	1	DNA-damage-inducible transcript 4 [Source:HGNC Symbol;Acc:24944]	-0.322543	8.30298	6.53454	0.01058	0.0774702
ENSG00000065057	NTHL1	protein_coding	16	2089816	2097867	-1	nth endonuclease III-like 1 (E. coli) [Source:HGNC Symbol;Acc:8028]	0.876295	1.94105	6.53113	0.0106002	0.0774794
ENSG00000090621	PABPC4	protein_coding	1	40026488	40042462	-1	poly(A) binding protein, cytoplasmic 4 (inducible form) [Source:HGNC Symbol;Acc:8557]	-0.266187	8.61604	6.53167	0.010597	0.0774794
ENSG00000155324	GRAMD3	protein_coding	5	125695824	125832186	1	GRAM domain containing 3 [Source:HGNC Symbol;Acc:24911]	0.275035	5.23227	6.53218	0.010594	0.0774794
ENSG00000137221	TJAP1	protein_coding	6	43445261	43474294	1	tight junction associated protein 1 (peripheral) [Source:HGNC Symbol;Acc:17949]	0.2787	5.36223	6.52303	0.0106487	0.0777758
ENSG00000157827	FMNL2	protein_coding	2	153191751	153506348	1	formin-like 2 [Source:HGNC Symbol;Acc:18267]	-0.711211	2.24997	6.52222	0.0106535	0.0777758
ENSG00000099785	2002-03-01	protein_coding	19	8478154	8503901	1	membrane-associated ring finger (C3HC4) 2, E3 ubiquitin protein ligase [Source:HGNC Symbol;Acc:28038]	0.881423	2.02278	6.52068	0.0106627	0.0777965
ENSG00000170485	NPAS2	protein_coding	2	101436614	101613291	1	neuronal PAS domain protein 2 [Source:HGNC Symbol;Acc:7895]	-0.679941	2.25396	6.51483	0.0106979	0.0780063
ENSG00000100418	DESI1	protein_coding	22	41994032	42017100	-1	desumoylating isopeptidase 1 [Source:HGNC Symbol;Acc:24577]	0.201756	6.1252	6.51186	0.0107157	0.0780897
ENSG00000213780	GTF2H4	protein_coding	6	30875961	30881883	1	general transcription factor IIH, polypeptide 4, 52kDa [Source:HGNC Symbol;Acc:4658]	0.544166	3.0924	6.51081	0.0107221	0.0780897
ENSG00000175376	EIF1AD	protein_coding	11	65764016	65769647	-1	eukaryotic translation initiation factor 1A domain containing [Source:HGNC Symbol;Acc:28147]	-0.235089	6.00798	6.50963	0.0107292	0.078095
ENSG00000134717	BTF3L4	protein_coding	1	52521797	52556388	1	basic transcription factor 3-like 4 [Source:HGNC Symbol;Acc:30547]	-0.209729	5.88101	6.50845	0.0107363	0.0781002
ENSG00000112992	NNT	protein_coding	5	43602795	43707507	1	nicotinamide nucleotide transhydrogenase [Source:HGNC Symbol;Acc:7863]	0.375769	4.61119	6.50665	0.0107472	0.0781327
ENSG00000100522	GNPNAT1	protein_coding	14	53241912	53258386	-1	glucosamine-phosphate N-acetyltransferase 1 [Source:HGNC Symbol;Acc:19980]	-0.195773	6.20692	6.50354	0.010766	0.078223
ENSG00000181619	GPR135	protein_coding	14	59895740	59932060	-1	G protein-coupled receptor 135 [Source:HGNC Symbol;Acc:19991]	-1.68905	0.361001	6.50157	0.0107779	0.0782632
ENSG00000204516	MICB	protein_coding	6	31462658	31478901	1	MHC class I polypeptide-related sequence B [Source:HGNC Symbol;Acc:7091]	0.597518	2.96183	6.49926	0.0107919	0.0783185
ENSG00000070366	SMG6	protein_coding	17	1963133	2207065	-1	smg-6 homolog, nonsense mediated mRNA decay factor (C. elegans) [Source:HGNC Symbol;Acc:17809]	-0.275449	5.41345	6.49672	0.0108074	0.0783692
ENSG00000150054	MPP7	protein_coding	10	28339922	28591995	-1	membrane protein, palmitoylated 7 (MAGUK p55 subfamily member 7) [Source:HGNC Symbol;Acc:26542]	-0.702981	2.81045	6.496	0.0108118	0.0783692
ENSG00000176485	PLA2G16	protein_coding	11	63340667	63384355	-1	phospholipase A2, group XVI [Source:HGNC Symbol;Acc:17825]	1.25952	0.610463	6.4898	0.0108495	0.0785962
ENSG00000198818	SFT2D1	protein_coding	6	166733216	166756079	-1	SFT2 domain containing 1 [Source:HGNC Symbol;Acc:21102]	0.473527	3.77116	6.48843	0.0108579	0.0786101
ENSG00000087586	AURKA	protein_coding	20	54944445	54967393	-1	aurora kinase A [Source:HGNC Symbol;Acc:11393]	0.604619	2.50749	6.48673	0.0108683	0.0786297
ENSG00000157570	TSPAN18	protein_coding	11	44748015	44953972	1	tetraspanin 18 [Source:HGNC Symbol;Acc:20660]	-0.811904	1.85406	6.48589	0.0108734	0.0786297
ENSG00000164088	PPM1M	protein_coding	3	52279841	52284613	1	protein phosphatase, Mg2+/Mn2+ dependent, 1M [Source:HGNC Symbol;Acc:26506]	0.299192	5.33902	6.48032	0.0109076	0.0787407
ENSG00000174945	AMZ1	protein_coding	7	2719156	2804759	1	archaelysin family metallopeptidase 1 [Source:HGNC Symbol;Acc:22231]	1.45529	0.124275	6.48138	0.010901	0.0787407
ENSG00000213928	IRF9	protein_coding	14	24630262	24635774	1	interferon regulatory factor 9 [Source:HGNC Symbol;Acc:6131]	0.248805	5.49983	6.48023	0.0109081	0.0787407
ENSG00000066777	ARFGEF1	protein_coding	8	68085747	68255912	-1	ADP-ribosylation factor guanine nucleotide-exchange factor 1 (brefeldin A-inhibited) [Source:HGNC Symbol;Acc:15772]	-0.199236	6.67893	6.47297	0.0109527	0.078949
ENSG00000104835	SARS2	protein_coding	19	39405906	39440495	-1	seryl-tRNA synthetase 2, mitochondrial [Source:HGNC Symbol;Acc:17697]	0.4007	3.9138	6.47238	0.0109563	0.078949
ENSG00000131759	RARA	protein_coding	17	38465444	38513094	1	retinoic acid receptor, alpha [Source:HGNC Symbol;Acc:9864]	-0.272064	7.16669	6.47369	0.0109483	0.078949
ENSG00000102531	FNDC3A	protein_coding	13	49550048	49783888	1	fibronectin type III domain containing 3A [Source:HGNC Symbol;Acc:20296]	-0.208474	6.11786	6.4708	0.0109661	0.0789726
ENSG00000184825	HIST1H2AH	protein_coding	6	27114861	27115317	1	histone cluster 1, H2ah [Source:HGNC Symbol;Acc:13671]	1.10532	1.69299	6.46687	0.0109904	0.0791011
ENSG00000140931	CMTM3	protein_coding	16	66637777	66647795	1	CKLF-like MARVEL transmembrane domain containing 3 [Source:HGNC Symbol;Acc:19174]	-0.23401	5.66273	6.46433	0.0110061	0.0791674
ENSG00000015133	CCDC88C	protein_coding	14	91737667	91884188	-1	coiled-coil domain containing 88C [Source:HGNC Symbol;Acc:19967]	0.189471	6.54362	6.46141	0.0110242	0.0792513
ENSG00000151692	RNF144A	protein_coding	2	7057523	7208417	1	ring finger protein 144A [Source:HGNC Symbol;Acc:20457]	-0.869528	2.03333	6.4589	0.0110398	0.0793163
ENSG00000181924	COA4	protein_coding	11	73583712	73588033	-1	cytochrome c oxidase assembly factor 4 homolog (S. cerevisiae) [Source:HGNC Symbol;Acc:24604]	0.281358	5.26485	6.45527	0.0110624	0.0794319
ENSG00000111142	METAP2	protein_coding	12	95867296	95909615	1	methionyl aminopeptidase 2 [Source:HGNC Symbol;Acc:16672]	-0.206715	7.9541	6.45249	0.0110797	0.0795097
ENSG00000117528	ABCD3	protein_coding	1	94883933	94984222	1	ATP-binding cassette, sub-family D (ALD), member 3 [Source:HGNC Symbol;Acc:67]	-0.311451	5.02153	6.4471	0.0111134	0.0797046
ENSG00000165806	CASP7	protein_coding	10	115438942	115490662	1	caspase 7, apoptosis-related cysteine peptidase [Source:HGNC Symbol;Acc:1508]	0.354294	4.21046	6.43844	0.0111677	0.0800469
ENSG00000141905	NFIC	protein_coding	19	3359561	3469215	1	nuclear factor I/C (CCAAT-binding transcription factor) [Source:HGNC Symbol;Acc:7786]	-0.393622	3.51117	6.42793	0.0112339	0.0804748
ENSG00000158411	MITD1	protein_coding	2	99777890	99797521	-1	MIT, microtubule interacting and transport, domain containing 1 [Source:HGNC Symbol;Acc:25207]	0.459011	3.42816	6.42569	0.0112482	0.0805294
ENSG00000115649	CNPPD1	protein_coding	2	220036619	220042828	-1	cyclin Pas1/PHO80 domain containing 1 [Source:HGNC Symbol;Acc:25220]	0.29748	5.34337	6.42241	0.0112689	0.0806206
ENSG00000198752	CDC42BPB	protein_coding	14	103398716	103523799	-1	CDC42 binding protein kinase beta (DMPK-like) [Source:HGNC Symbol;Acc:1738]	0.67441	2.42979	6.42159	0.0112741	0.0806206
ENSG00000241839	PLEKHO2	protein_coding	15	65134088	65160206	1	pleckstrin homology domain containing, family O member 2 [Source:HGNC Symbol;Acc:30026]	-0.320892	4.96804	6.41777	0.0112984	0.0807472
ENSG00000003756	RBM5	protein_coding	3	50126341	50156454	1	RNA binding motif protein 5 [Source:HGNC Symbol;Acc:9902]	0.203374	7.18334	6.41666	0.0113054	0.0807502
ENSG00000067840	PDZD4	protein_coding	X	153067621	153096020	-1	PDZ domain containing 4 [Source:HGNC Symbol;Acc:21167]	-1.20841	1.32438	6.4129	0.0113294	0.0808743
ENSG00000119321	FKBP15	protein_coding	9	115923286	115983641	-1	FK506 binding protein 15, 133kDa [Source:HGNC Symbol;Acc:23397]	0.288253	4.7028	6.40284	0.0113938	0.0812866
ENSG00000156873	PHKG2	protein_coding	16	30759591	30772490	1	phosphorylase kinase, gamma 2 (testis) [Source:HGNC Symbol;Acc:8931]	0.416113	4.06849	6.40086	0.0114065	0.0813298
ENSG00000255062	RP11-712L6.5	protein_coding	11	126164193	126174213	-1	Uncharacterized protein [Source:UniProtKB/TrEMBL;Acc:E9PPV0]	1.84194	-0.460217	6.39731	0.0114294	0.0814451
ENSG00000103152	MPG	protein_coding	16	127006	135852	1	N-methylpurine-DNA glycosylase [Source:HGNC Symbol;Acc:7211]	0.38602	4.26239	6.39551	0.0114409	0.0814801
ENSG00000105928	DFNA5	protein_coding	7	24737972	24809244	-1	deafness, autosomal dominant 5 [Source:HGNC Symbol;Acc:2810]	-1.15703	0.941505	6.39437	0.0114483	0.0814849
ENSG00000149187	CELF1	protein_coding	11	47487496	47587121	-1	CUGBP, Elav-like family member 1 [Source:HGNC Symbol;Acc:2549]	-0.201996	7.98832	6.39324	0.0114556	0.0814894
ENSG00000165219	GAPVD1	protein_coding	9	128024073	128129486	1	GTPase activating protein and VPS9 domains 1 [Source:HGNC Symbol;Acc:23375]	-0.194613	6.35701	6.38531	0.0115068	0.0818064
ENSG00000154217	PITPNC1	protein_coding	17	65373575	65693372	1	phosphatidylinositol transfer protein, cytoplasmic 1 [Source:HGNC Symbol;Acc:21045]	-0.37937	6.88309	6.38309	0.0115213	0.0818612
ENSG00000146373	RNF217	protein_coding	6	125283691	125413779	1	ring finger protein 217 [Source:HGNC Symbol;Acc:21487]	-2.78866	-0.454453	6.37501	0.0115739	0.0820918
ENSG00000159128	IFNGR2	protein_coding	21	34775202	34851655	1	interferon gamma receptor 2 (interferon gamma transducer 1) [Source:HGNC Symbol;Acc:5440]	-0.572861	4.53191	6.37695	0.0115612	0.0820918
ENSG00000160305	DIP2A	protein_coding	21	47878812	47989926	1	DIP2 disco-interacting protein 2 homolog A (Drosophila) [Source:HGNC Symbol;Acc:17217]	0.247315	5.10932	6.37578	0.0115689	0.0820918
ENSG00000167004	PDIA3	protein_coding	15	44038590	44065477	1	protein disulfide isomerase family A, member 3 [Source:HGNC Symbol;Acc:4606]	-0.206539	7.64734	6.36669	0.0116283	0.082382
ENSG00000213762	ZNF134	protein_coding	19	58125601	58134724	1	zinc finger protein 134 [Source:HGNC Symbol;Acc:12918]	-0.245922	5.00004	6.36721	0.0116248	0.082382
ENSG00000011304	PTBP1	protein_coding	19	797075	812327	1	polypyrimidine tract binding protein 1 [Source:HGNC Symbol;Acc:9583]	-0.221917	9.62708	6.36427	0.0116441	0.0824091
ENSG00000165804	ZNF219	protein_coding	14	21558205	21572881	-1	zinc finger protein 219 [Source:HGNC Symbol;Acc:13011]	-1.10836	0.996162	6.36405	0.0116456	0.0824091
ENSG00000125651	GTF2F1	protein_coding	19	6379580	6393992	-1	general transcription factor IIF, polypeptide 1, 74kDa [Source:HGNC Symbol;Acc:4652]	-0.199862	6.27431	6.35876	0.0116803	0.0824822
ENSG00000164867	NOS3	protein_coding	7	150688083	150711676	1	nitric oxide synthase 3 (endothelial cell) [Source:HGNC Symbol;Acc:7876]	0.850514	1.61284	6.3586	0.0116814	0.0824822
ENSG00000168393	DTYMK	protein_coding	2	242615157	242626406	-1	deoxythymidylate kinase (thymidylate kinase) [Source:HGNC Symbol;Acc:3061]	0.41384	3.72799	6.35837	0.0116829	0.0824822
ENSG00000249242	TMEM150C	protein_coding	4	83405743	83483510	-1	transmembrane protein 150C [Source:HGNC Symbol;Acc:37263]	2.51932	-0.217114	6.3614	0.011663	0.0824822
ENSG00000171174	RBKS	protein_coding	2	28004231	28113965	-1	ribokinase [Source:HGNC Symbol;Acc:30325]	-0.426896	3.63574	6.3518	0.0117262	0.0827404
ENSG00000100764	PSMC1	protein_coding	14	90722839	90738968	1	proteasome (prosome, macropain) 26S subunit, ATPase, 1 [Source:HGNC Symbol;Acc:9547]	0.227973	6.04425	6.33888	0.0118119	0.0829282
ENSG00000113504	SLC12A7	protein_coding	5	1050499	1112150	-1	solute carrier family 12 (potassium/chloride transporters), member 7 [Source:HGNC Symbol;Acc:10915]	-0.247862	5.96788	6.3399	0.0118052	0.0829282
ENSG00000116670	MAD2L2	protein_coding	1	11734538	11751707	-1	MAD2 mitotic arrest deficient-like 2 (yeast) [Source:HGNC Symbol;Acc:6764]	0.32976	4.00175	6.33858	0.0118139	0.0829282
ENSG00000129292	PHF20L1	protein_coding	8	133787618	133861052	1	PHD finger protein 20-like 1 [Source:HGNC Symbol;Acc:24280]	-0.194112	7.56111	6.34602	0.0117645	0.0829282
ENSG00000131475	VPS25	protein_coding	17	40925454	40931617	1	vacuolar protein sorting 25 homolog (S. cerevisiae) [Source:HGNC Symbol;Acc:28122]	0.412738	4.40911	6.3393	0.0118091	0.0829282
ENSG00000157077	ZFYVE9	protein_coding	1	52608046	52812358	1	zinc finger, FYVE domain containing 9 [Source:HGNC Symbol;Acc:6775]	-0.83384	1.49475	6.34089	0.0117985	0.0829282
ENSG00000160716	CHRNB2	protein_coding	1	154540257	154552502	1	cholinergic receptor, nicotinic, beta 2 (neuronal) [Source:HGNC Symbol;Acc:1962]	-1.84254	0.281931	6.33985	0.0118055	0.0829282
ENSG00000160993	ALKBH4	protein_coding	7	102096685	102105323	-1	alkB, alkylation repair homolog 4 (E. coli) [Source:HGNC Symbol;Acc:21900]	0.517022	2.82548	6.34537	0.0117688	0.0829282
ENSG00000185386	MAPK11	protein_coding	22	50702142	50709196	-1	mitogen-activated protein kinase 11 [Source:HGNC Symbol;Acc:6873]	0.452085	3.54224	6.34425	0.0117763	0.0829282
ENSG00000015285	WAS	protein_coding	X	48534985	48549818	1	Wiskott-Aldrich syndrome [Source:HGNC Symbol;Acc:12731]	0.281646	4.81042	6.33456	0.0118407	0.0830687
ENSG00000070540	WIPI1	protein_coding	17	66417089	66453654	-1	WD repeat domain, phosphoinositide interacting 1 [Source:HGNC Symbol;Acc:25471]	0.852407	1.96602	6.32375	0.0119131	0.0835286
ENSG00000007541	PIGQ	protein_coding	16	616995	634136	1	phosphatidylinositol glycan anchor biosynthesis, class Q [Source:HGNC Symbol;Acc:14135]	0.383917	4.48522	6.31953	0.0119415	0.0835358
ENSG00000131469	RPL27	protein_coding	17	41150290	41154976	1	ribosomal protein L27 [Source:HGNC Symbol;Acc:10328]	-0.253326	9.02193	6.32131	0.0119295	0.0835358
ENSG00000141425	RPRD1A	protein_coding	18	33564350	33647539	-1	regulation of nuclear pre-mRNA domain containing 1A [Source:HGNC Symbol;Acc:25560]	0.387509	3.80168	6.3206	0.0119343	0.0835358
ENSG00000198355	PIM3	protein_coding	22	50354161	50357728	1	pim-3 oncogene [Source:HGNC Symbol;Acc:19310]	-0.263401	11.2603	6.31978	0.0119399	0.0835358
ENSG00000111670	GNPTAB	protein_coding	12	102139275	102224716	-1	N-acetylglucosamine-1-phosphate transferase, alpha and beta subunits [Source:HGNC Symbol;Acc:29670]	0.232693	5.87866	6.31409	0.0119782	0.0837448
ENSG00000112624	KIAA0240	protein_coding	6	42714696	42836296	1	KIAA0240 [Source:HGNC Symbol;Acc:21111]	0.350547	3.90433	6.31	0.0120059	0.08389
ENSG00000171858	RPS21	protein_coding	20	60962172	60963576	1	ribosomal protein S21 [Source:HGNC Symbol;Acc:10409]	-0.23959	8.47526	6.29582	0.0121023	0.0845158
ENSG00000151553	FAM160B1	protein_coding	10	116581503	116659591	1	family with sequence similarity 160, member B1 [Source:HGNC Symbol;Acc:29320]	0.217602	6.10798	6.29257	0.0121245	0.0845742
ENSG00000160785	SLC25A44	protein_coding	1	156163880	156182587	1	solute carrier family 25, member 44 [Source:HGNC Symbol;Acc:29036]	-0.193651	7.38493	6.29266	0.0121239	0.0845742
ENSG00000086712	TXLNG	protein_coding	X	16804550	16862642	1	taxilin gamma [Source:HGNC Symbol;Acc:18578]	-0.279043	7.0922	6.28905	0.0121486	0.0845975
ENSG00000134108	ARL8B	protein_coding	3	5163905	5222596	1	ADP-ribosylation factor-like 8B [Source:HGNC Symbol;Acc:25564]	-0.220177	7.89539	6.29015	0.0121411	0.0845975
ENSG00000168291	PDHB	protein_coding	3	58413357	58419584	-1	pyruvate dehydrogenase (lipoamide) beta [Source:HGNC Symbol;Acc:8808]	0.278249	5.32145	6.28965	0.0121445	0.0845975
ENSG00000105202	FBL	protein_coding	19	40325098	40337054	-1	fibrillarin [Source:HGNC Symbol;Acc:3599]	-0.23007	8.04985	6.28301	0.0121901	0.0848375
ENSG00000116704	SLC35D1	protein_coding	1	67465015	67519782	-1	solute carrier family 35 (UDP-glucuronic acid/UDP-N-acetylgalactosamine dual transporter), member D1 [Source:HGNC Symbol;Acc:20800]	-0.226358	5.63866	6.28	0.0122108	0.0848553
ENSG00000148444	COMMD3	protein_coding	10	22604903	22609235	1	COMM domain containing 3 [Source:HGNC Symbol;Acc:23332]	0.330936	4.26007	6.27861	0.0122204	0.0848553
ENSG00000154743	TSEN2	protein_coding	3	12525931	12581122	1	tRNA splicing endonuclease 2 homolog (S. cerevisiae) [Source:HGNC Symbol;Acc:28422]	0.510787	3.88343	6.27925	0.012216	0.0848553
ENSG00000155849	ELMO1	protein_coding	7	36893961	37488852	-1	engulfment and cell motility 1 [Source:HGNC Symbol;Acc:16286]	-0.21757	7.36525	6.2792	0.0122163	0.0848553
ENSG00000154734	ADAMTS1	protein_coding	21	28208606	28217728	-1	ADAM metallopeptidase with thrombospondin type 1 motif, 1 [Source:HGNC Symbol;Acc:217]	-2.05055	-0.279209	6.27485	0.0122463	0.0849873
ENSG00000183579	ZNRF3	protein_coding	22	29279580	29453475	1	zinc and ring finger 3 [Source:HGNC Symbol;Acc:18126]	-0.597685	3.48877	6.27054	0.0122761	0.0850974
ENSG00000197061	HIST1H4C	protein_coding	6	26104104	26104518	1	histone cluster 1, H4c [Source:HGNC Symbol;Acc:4787]	1.13487	1.39827	6.2707	0.012275	0.0850974
ENSG00000117984	CTSD	protein_coding	11	1773982	1785222	-1	cathepsin D [Source:HGNC Symbol;Acc:2529]	0.414414	4.98269	6.26669	0.0123029	0.0852346
ENSG00000123485	HJURP	protein_coding	2	234742062	234763212	-1	Holliday junction recognition protein [Source:HGNC Symbol;Acc:25444]	0.496471	3.24345	6.25494	0.0123847	0.0857528
ENSG00000111348	ARHGDIB	protein_coding	12	15094951	15114662	-1	Rho GDP dissociation inhibitor (GDI) beta [Source:HGNC Symbol;Acc:679]	0.215716	8.53065	6.24995	0.0124197	0.085755
ENSG00000114480	GBE1	protein_coding	3	81538850	81811312	-1	glucan (1,4-alpha-), branching enzyme 1 [Source:HGNC Symbol;Acc:4180]	-0.422692	4.3345	6.24989	0.0124201	0.085755
ENSG00000117616	C1orf63	protein_coding	1	25568728	25664704	-1	chromosome 1 open reading frame 63 [Source:HGNC Symbol;Acc:25234]	0.286537	6.26811	6.25267	0.0124006	0.085755
ENSG00000132773	TOE1	protein_coding	1	45805342	45809647	1	target of EGR1, member 1 (nuclear) [Source:HGNC Symbol;Acc:15954]	-0.264131	5.23077	6.25373	0.0123932	0.085755
ENSG00000189319	FAM53B	protein_coding	10	126307861	126432838	-1	family with sequence similarity 53, member B [Source:HGNC Symbol;Acc:28968]	0.311277	4.73579	6.25067	0.0124146	0.085755
ENSG00000123360	PDE1B	protein_coding	12	54943134	54973023	1	phosphodiesterase 1B, calmodulin-dependent [Source:HGNC Symbol;Acc:8775]	0.57401	3.49765	6.24249	0.0124721	0.085881
ENSG00000129514	FOXA1	protein_coding	14	38059189	38069245	-1	forkhead box A1 [Source:HGNC Symbol;Acc:5021]	1.29114	0.877098	6.24229	0.0124735	0.085881
ENSG00000141524	TMC6	protein_coding	17	76106539	76128488	-1	transmembrane channel-like 6 [Source:HGNC Symbol;Acc:18021]	-0.28639	7.67188	6.2423	0.0124735	0.085881
ENSG00000167566	NCKAP5L	protein_coding	12	50184929	50222533	-1	NCK-associated protein 5-like [Source:HGNC Symbol;Acc:29321]	-0.821202	2.3391	6.24257	0.0124715	0.085881
ENSG00000181894	ZNF329	protein_coding	19	58637619	58666477	-1	zinc finger protein 329 [Source:HGNC Symbol;Acc:14209]	-0.521951	2.94879	6.24515	0.0124534	0.085881
ENSG00000096060	FKBP5	protein_coding	6	35541362	35696360	-1	FK506 binding protein 5 [Source:HGNC Symbol;Acc:3721]	-0.237336	7.46607	6.23904	0.0124964	0.0859904
ENSG00000119185	ITGB1BP1	protein_coding	2	9543604	9563676	-1	integrin beta 1 binding protein 1 [Source:HGNC Symbol;Acc:23927]	0.313604	5.32922	6.23593	0.0125184	0.0860238
ENSG00000120539	MASTL	protein_coding	10	27443753	27475848	1	microtubule associated serine/threonine kinase-like [Source:HGNC Symbol;Acc:19042]	-0.315281	4.44113	6.23536	0.0125224	0.0860238
ENSG00000197701	ZNF595	protein_coding	4	53179	88099	1	zinc finger protein 595 [Source:HGNC Symbol;Acc:27196]	-1.45427	1.4104	6.2366	0.0125137	0.0860238
ENSG00000143851	PTPN7	protein_coding	1	202116141	202130716	-1	protein tyrosine phosphatase, non-receptor type 7 [Source:HGNC Symbol;Acc:9659]	0.217249	7.64944	6.2319	0.0125469	0.0861435
ENSG00000137817	PARP6	protein_coding	15	72533522	72565340	-1	poly (ADP-ribose) polymerase family, member 6 [Source:HGNC Symbol;Acc:26921]	0.238759	6.21833	6.21614	0.0126591	0.0868162
ENSG00000170425	ADORA2B	protein_coding	17	15848231	15879060	1	adenosine A2b receptor [Source:HGNC Symbol;Acc:264]	-1.23515	1.08408	6.21633	0.0126577	0.0868162
ENSG00000112667	C6orf108	protein_coding	6	43193367	43197222	-1	chromosome 6 open reading frame 108 [Source:HGNC Symbol;Acc:21218]	0.303453	4.85548	6.20913	0.0127093	0.087112
ENSG00000114933	INO80D	protein_coding	2	206858445	206951027	-1	INO80 complex subunit D [Source:HGNC Symbol;Acc:25997]	-0.261031	6.11706	6.20748	0.0127212	0.0871444
ENSG00000073712	FERMT2	protein_coding	14	53323986	53419153	-1	fermitin family member 2 [Source:HGNC Symbol;Acc:15767]	-0.776533	1.98327	6.20306	0.012753	0.0872644
ENSG00000144152	FBLN7	protein_coding	2	112895962	112945791	1	fibulin 7 [Source:HGNC Symbol;Acc:26740]	-0.445469	5.50157	6.20319	0.012752	0.0872644
ENSG00000116690	PRG4	protein_coding	1	186265405	186283694	1	proteoglycan 4 [Source:HGNC Symbol;Acc:9364]	-0.704061	4.44497	6.20029	0.0127729	0.0873031
ENSG00000120690	ELF1	protein_coding	13	41506056	41635576	-1	E74-like factor 1 (ets domain transcription factor) [Source:HGNC Symbol;Acc:3316]	-0.185591	7.04233	6.20112	0.012767	0.0873031
ENSG00000145808	ADAMTS19	protein_coding	5	128795958	129074376	1	ADAM metallopeptidase with thrombospondin type 1 motif, 19 [Source:HGNC Symbol;Acc:17111]	2.18988	-0.709028	6.19477	0.0128128	0.0875267
ENSG00000086666	ZFAND6	protein_coding	15	80351910	80430735	1	zinc finger, AN1-type domain 6 [Source:HGNC Symbol;Acc:30164]	-0.214098	5.84577	6.19259	0.0128286	0.0875276
ENSG00000134899	ERCC5	protein_coding	13	103497194	103528345	1	excision repair cross-complementing rodent repair deficiency, complementation group 5 [Source:HGNC Symbol;Acc:3437]	0.272204	4.83507	6.1912	0.0128387	0.0875276
ENSG00000163932	PRKCD	protein_coding	3	53190025	53226733	1	protein kinase C, delta [Source:HGNC Symbol;Acc:9399]	-0.309128	6.05912	6.19236	0.0128303	0.0875276
ENSG00000164252	AGGF1	protein_coding	5	76325076	76361059	1	angiogenic factor with G patch and FHA domains 1 [Source:HGNC Symbol;Acc:24684]	0.309937	5.15997	6.18982	0.0128487	0.0875276
ENSG00000172660	TAF15	protein_coding	17	34136459	34191619	1	TAF15 RNA polymerase II, TATA box binding protein (TBP)-associated factor, 68kDa [Source:HGNC Symbol;Acc:11547]	-0.187558	7.05525	6.19031	0.0128452	0.0875276
ENSG00000177082	WDR73	protein_coding	15	85185999	85197574	-1	WD repeat domain 73 [Source:HGNC Symbol;Acc:25928]	0.284887	5.11472	6.18516	0.0128826	0.0877096
ENSG00000213741	RPS29	protein_coding	14	50043390	50065408	-1	ribosomal protein S29 [Source:HGNC Symbol;Acc:10419]	-0.262104	8.19706	6.17712	0.0129413	0.08806
ENSG00000204632	HLA-G	protein_coding	6	29794744	29798902	1	major histocompatibility complex, class I, G [Source:HGNC Symbol;Acc:4964]	-0.27819	6.20566	6.17104	0.0129858	0.0883139
ENSG00000145416	2001-03-01	protein_coding	4	164445450	165305202	-1	membrane-associated ring finger (C3HC4) 1, E3 ubiquitin protein ligase [Source:HGNC Symbol;Acc:26077]	0.571121	2.53465	6.16174	0.0130543	0.0886973
ENSG00000197837	HIST4H4	protein_coding	12	14920933	14924065	-1	histone cluster 4, H4 [Source:HGNC Symbol;Acc:20510]	0.868542	1.17038	6.16141	0.0130567	0.0886973
ENSG00000049130	KITLG	protein_coding	12	88885885	88974628	-1	KIT ligand [Source:HGNC Symbol;Acc:6343]	1.36132	0.668819	6.15934	0.013072	0.0887021
ENSG00000143398	PIP5K1A	protein_coding	1	151170425	151222012	1	phosphatidylinositol-4-phosphate 5-kinase, type I, alpha [Source:HGNC Symbol;Acc:8994]	-0.197853	6.84664	6.16016	0.0130659	0.0887021
ENSG00000111605	CPSF6	protein_coding	12	69633317	69668138	1	cleavage and polyadenylation specific factor 6, 68kDa [Source:HGNC Symbol;Acc:13871]	-0.184299	6.87239	6.15629	0.0130946	0.0887619
ENSG00000148840	PPRC1	protein_coding	10	103892787	103910082	1	peroxisome proliferator-activated receptor gamma, coactivator-related 1 [Source:HGNC Symbol;Acc:30025]	-0.240111	8.68212	6.15619	0.0130953	0.0887619
ENSG00000137642	SORL1	protein_coding	11	121322912	121504387	1	sortilin-related receptor, L(DLR class) A repeats containing [Source:HGNC Symbol;Acc:11185]	-0.254282	5.353	6.1483	0.0131539	0.0891094
ENSG00000140992	PDPK1	protein_coding	16	2587965	2653189	1	3-phosphoinositide dependent protein kinase-1 [Source:HGNC Symbol;Acc:8816]	-0.202391	6.77444	6.14589	0.0131718	0.0891812
ENSG00000137106	GRHPR	protein_coding	9	37422663	37436987	1	glyoxylate reductase/hydroxypyruvate reductase [Source:HGNC Symbol;Acc:4570]	0.28786	4.7993	6.14178	0.0132025	0.0893396
ENSG00000157193	LRP8	protein_coding	1	53711217	53793742	-1	low density lipoprotein receptor-related protein 8, apolipoprotein e receptor [Source:HGNC Symbol;Acc:6700]	0.233322	5.75241	6.13356	0.013264	0.0897063
ENSG00000074621	SLC24A1	protein_coding	15	65903704	65953333	1	solute carrier family 24 (sodium/potassium/calcium exchanger), member 1 [Source:HGNC Symbol;Acc:10975]	-0.833446	2.61568	6.13116	0.013282	0.0897697
ENSG00000197261	C6orf141	protein_coding	6	49518113	49529620	1	chromosome 6 open reading frame 141 [Source:HGNC Symbol;Acc:21351]	1.71744	-0.0846499	6.13035	0.0132881	0.0897697
ENSG00000001561	ENPP4	protein_coding	6	46097701	46114435	1	ectonucleotide pyrophosphatase/phosphodiesterase 4 (putative) [Source:HGNC Symbol;Acc:3359]	-0.360144	3.82045	6.12771	0.0133079	0.0898542
ENSG00000041802	LSG1	protein_coding	3	194361517	194393206	-1	large subunit GTPase 1 homolog (S. cerevisiae) [Source:HGNC Symbol;Acc:25652]	0.2136	6.75883	6.1212	0.013357	0.0901359
ENSG00000173209	AHSA2	protein_coding	2	61404553	61414686	1	AHA1, activator of heat shock 90kDa protein ATPase homolog 2 (yeast) [Source:HGNC Symbol;Acc:20437]	0.353339	5.55189	6.1196	0.0133691	0.0901679
ENSG00000144843	ADPRH	protein_coding	3	119298115	119308792	1	ADP-ribosylarginine hydrolase [Source:HGNC Symbol;Acc:269]	1.30663	1.11107	6.11452	0.0134076	0.0903771
ENSG00000256223	ZNF10	protein_coding	12	133707161	133736051	1	zinc finger protein 10 [Source:HGNC Symbol;Acc:12879]	-0.635725	2.17101	6.11126	0.0134324	0.0904944
ENSG00000174547	MRPL11	protein_coding	11	66202546	66234209	-1	mitochondrial ribosomal protein L11 [Source:HGNC Symbol;Acc:14042]	0.321679	4.34357	6.108	0.0134572	0.0906116
ENSG00000165272	AQP3	protein_coding	9	33441152	33447609	-1	aquaporin 3 (Gill blood group) [Source:HGNC Symbol;Acc:636]	-0.287098	7.47266	6.1069	0.0134655	0.0906178
ENSG00000064489	MEF2BNB-MEF2B	protein_coding	19	19256376	19302937	-1	MEF2BNB-MEF2B readthrough [Source:HGNC Symbol;Acc:39979]	-3.34431	0.205175	6.10527	0.0134779	0.0906513
ENSG00000155629	PIK3AP1	protein_coding	10	98353069	98480271	-1	phosphoinositide-3-kinase adaptor protein 1 [Source:HGNC Symbol;Acc:30034]	-0.810718	1.6239	6.10249	0.0134991	0.0907443
ENSG00000086544	ITPKC	protein_coding	19	41223008	41246765	1	inositol-trisphosphate 3-kinase C [Source:HGNC Symbol;Acc:14897]	-0.262786	5.17812	6.09654	0.0135447	0.0909503
ENSG00000122882	ECD	protein_coding	10	74889913	74927853	-1	ecdysoneless homolog (Drosophila) [Source:HGNC Symbol;Acc:17029]	-0.251415	5.79141	6.09738	0.0135382	0.0909503
ENSG00000108771	DHX58	protein_coding	17	40253422	40264751	-1	DEXH (Asp-Glu-X-His) box polypeptide 58 [Source:HGNC Symbol;Acc:29517]	0.68725	2.28122	6.09174	0.0135815	0.0911477
ENSG00000135211	TMEM60	protein_coding	7	77423045	77427897	-1	transmembrane protein 60 [Source:HGNC Symbol;Acc:21754]	0.637035	2.44542	6.08975	0.0135968	0.0912001
ENSG00000100302	RASD2	protein_coding	22	35936915	35950048	1	RASD family, member 2 [Source:HGNC Symbol;Acc:18229]	-2.28328	0.423437	6.0843	0.0136389	0.0914319
ENSG00000062650	WAPAL	protein_coding	10	88195013	88281572	-1	wings apart-like homolog (Drosophila) [Source:HGNC Symbol;Acc:23293]	-0.187344	7.16621	6.08217	0.0136553	0.0914724
ENSG00000105393	BABAM1	protein_coding	19	17378159	17392058	1	BRISC and BRCA1 A complex member 1 [Source:HGNC Symbol;Acc:25008]	0.269009	5.00417	6.08068	0.0136668	0.0914724
ENSG00000185504	C17orf70	protein_coding	17	79506911	79520987	-1	chromosome 17 open reading frame 70 [Source:HGNC Symbol;Acc:26171]	0.241834	6.83458	6.08061	0.0136673	0.0914724
ENSG00000164040	PGRMC2	protein_coding	4	129190392	129209984	-1	progesterone receptor membrane component 2 [Source:HGNC Symbol;Acc:16089]	-0.275137	5.20823	6.07464	0.0137136	0.0917034
ENSG00000169884	WNT10B	protein_coding	12	49359123	49365546	-1	wingless-type MMTV integration site family, member 10B [Source:HGNC Symbol;Acc:12775]	-0.586337	2.76178	6.07422	0.0137169	0.0917034
ENSG00000215067	MIR497HG	protein_coding	17	6779954	6915668	-1	Protein MIR497HG [Source:UniProtKB/TrEMBL;Acc:A8MUH5]	0.7149	2.08735	6.07303	0.0137262	0.0917154
ENSG00000172366	FAM195A	protein_coding	16	691813	698474	1	family with sequence similarity 195, member A [Source:HGNC Symbol;Acc:14142]	0.368094	3.8062	6.07173	0.0137362	0.0917323
ENSG00000140995	DEF8	protein_coding	16	90014333	90034468	1	differentially expressed in FDCP 8 homolog (mouse) [Source:HGNC Symbol;Acc:25969]	0.298985	4.87197	6.06426	0.0137944	0.092013
ENSG00000164751	PEX2	protein_coding	8	77892494	77913280	-1	peroxisomal biogenesis factor 2 [Source:HGNC Symbol;Acc:9717]	0.310576	5.02378	6.0628	0.0138058	0.092013
ENSG00000169992	NLGN2	protein_coding	17	7308193	7323179	1	neuroligin 2 [Source:HGNC Symbol;Acc:14290]	-0.79581	1.83362	6.06248	0.0138084	0.092013
ENSG00000197635	DPP4	protein_coding	2	162848751	162931052	-1	dipeptidyl-peptidase 4 [Source:HGNC Symbol;Acc:3009]	-0.35515	4.98444	6.06339	0.0138013	0.092013
ENSG00000167183	PRR15L	protein_coding	17	46029333	46035244	-1	proline rich 15-like [Source:HGNC Symbol;Acc:28149]	2.3496	-0.103608	6.05955	0.0138313	0.0920994
ENSG00000198001	IRAK4	protein_coding	12	44152747	44183346	1	interleukin-1 receptor-associated kinase 4 [Source:HGNC Symbol;Acc:17967]	0.402057	4.13168	6.0589	0.0138364	0.0920994
ENSG00000137154	RPS6	protein_coding	9	19375713	19380252	-1	ribosomal protein S6 [Source:HGNC Symbol;Acc:10429]	-0.260213	10.9693	6.05065	0.0139012	0.0923683
ENSG00000138448	ITGAV	protein_coding	2	187454792	187545628	1	integrin, alpha V [Source:HGNC Symbol;Acc:6150]	-0.198487	8.38052	6.04991	0.013907	0.0923683
ENSG00000139263	LRIG3	protein_coding	12	59265931	59314303	-1	leucine-rich repeats and immunoglobulin-like domains 3 [Source:HGNC Symbol;Acc:30991]	3.06702	-1.02206	6.05138	0.0138954	0.0923683
ENSG00000156709	AIFM1	protein_coding	X	129263337	129299861	-1	apoptosis-inducing factor, mitochondrion-associated, 1 [Source:HGNC Symbol;Acc:8768]	0.351749	3.86407	6.05245	0.013887	0.0923683
ENSG00000131149	GSE1	protein_coding	16	85645015	85709810	1	Gse1 coiled-coil protein homolog (mouse) [Source:HGNC Symbol;Acc:28979]	-0.232653	5.98781	6.04673	0.013932	0.0924842
ENSG00000143612	C1orf43	protein_coding	1	154179196	154193104	-1	chromosome 1 open reading frame 43 [Source:HGNC Symbol;Acc:29876]	0.194327	6.9849	6.04417	0.0139523	0.0925682
ENSG00000147118	ZNF182	protein_coding	X	47834250	47863377	-1	zinc finger protein 182 [Source:HGNC Symbol;Acc:13001]	0.579147	2.75286	6.03698	0.0140093	0.092846
ENSG00000163577	EIF5A2	protein_coding	3	170606204	170626482	-1	eukaryotic translation initiation factor 5A2 [Source:HGNC Symbol;Acc:3301]	-0.422655	3.70182	6.03697	0.0140093	0.092846
ENSG00000213906	LTB4R2	protein_coding	14	24774940	24781259	1	leukotriene B4 receptor 2 [Source:HGNC Symbol;Acc:19260]	0.520396	3.70186	6.03374	0.0140349	0.0929653
ENSG00000131732	ZCCHC9	protein_coding	5	80597409	80609116	1	zinc finger, CCHC domain containing 9 [Source:HGNC Symbol;Acc:25424]	0.300297	4.5475	6.03123	0.0140549	0.0930471
ENSG00000166401	SERPINB8	protein_coding	18	61637159	61672278	1	serpin peptidase inhibitor, clade B (ovalbumin), member 8 [Source:HGNC Symbol;Acc:8952]	-0.305474	4.63456	6.02741	0.0140854	0.0931987
ENSG00000087157	PGS1	protein_coding	17	76374721	76421195	1	phosphatidylglycerophosphate synthase 1 [Source:HGNC Symbol;Acc:30029]	0.223922	6.66273	6.02197	0.0141288	0.0934353
ENSG00000101542	CDH20	protein_coding	18	59000815	59223006	1	cadherin 20, type 2 [Source:HGNC Symbol;Acc:1760]	-0.743769	2.23697	6.02034	0.014142	0.0934604
ENSG00000142676	RPL11	protein_coding	1	24018269	24022915	1	ribosomal protein L11 [Source:HGNC Symbol;Acc:10301]	-0.254849	9.71332	6.01959	0.0141479	0.0934604
ENSG00000203668	CHML	protein_coding	1	241792155	241799232	-1	choroideremia-like (Rab escort protein 2) [Source:HGNC Symbol;Acc:1941]	-0.348304	4.30703	6.0133	0.0141985	0.0937436
ENSG00000004059	ARF5	protein_coding	7	127228399	127231759	1	ADP-ribosylation factor 5 [Source:HGNC Symbol;Acc:658]	0.213876	6.2638	6.00184	0.014291	0.0943037
ENSG00000143479	DYRK3	protein_coding	1	206808881	206857764	1	dual-specificity tyrosine-(Y)-phosphorylation regulated kinase 3 [Source:HGNC Symbol;Acc:3094]	-0.39719	4.32076	5.99438	0.0143515	0.0946504
ENSG00000157881	PANK4	protein_coding	1	2439972	2458039	-1	pantothenate kinase 4 [Source:HGNC Symbol;Acc:19366]	0.355378	5.00207	5.99346	0.014359	0.0946504
ENSG00000141295	SCRN2	protein_coding	17	45915058	45918699	-1	secernin 2 [Source:HGNC Symbol;Acc:30381]	0.532521	2.81407	5.99195	0.0143713	0.0946802
ENSG00000117335	CD46	protein_coding	1	207925402	207968858	1	CD46 molecule, complement regulatory protein [Source:HGNC Symbol;Acc:6953]	0.268874	5.64721	5.99076	0.014381	0.0946929
ENSG00000154451	GBP5	protein_coding	1	89724633	89738544	-1	guanylate binding protein 5 [Source:HGNC Symbol;Acc:19895]	0.221541	7.0888	5.98964	0.0143901	0.0947019
ENSG00000174106	LEMD3	protein_coding	12	65563351	65642107	1	LEM domain containing 3 [Source:HGNC Symbol;Acc:28887]	-0.20563	6.20708	5.98429	0.0144339	0.0949002
ENSG00000179933	C14orf119	protein_coding	14	23563974	23569665	1	chromosome 14 open reading frame 119 [Source:HGNC Symbol;Acc:20270]	0.341006	4.35073	5.98406	0.0144358	0.0949002
ENSG00000149289	ZC3H12C	protein_coding	11	109964087	110042566	1	zinc finger CCCH-type containing 12C [Source:HGNC Symbol;Acc:29362]	0.493555	3.39959	5.96762	0.0145709	0.0957372
ENSG00000215440	NPEPL1	protein_coding	20	57264187	57294294	1	aminopeptidase-like 1 [Source:HGNC Symbol;Acc:16244]	0.320495	5.14537	5.9633	0.0146067	0.0959206
ENSG00000154845	PPP4R1	protein_coding	18	9546789	9615238	-1	protein phosphatase 4, regulatory subunit 1 [Source:HGNC Symbol;Acc:9320]	-0.22318	5.35712	5.96041	0.0146306	0.0960263
ENSG00000136720	HS6ST1	protein_coding	2	128994290	129076151	-1	heparan sulfate 6-O-sulfotransferase 1 [Source:HGNC Symbol;Acc:5201]	-0.253506	5.61874	5.95769	0.0146532	0.0960743
ENSG00000162777	DENND2D	protein_coding	1	111729796	111747157	-1	DENN/MADD domain containing 2D [Source:HGNC Symbol;Acc:26192]	0.210238	6.55847	5.95764	0.0146537	0.0960743
ENSG00000168936	TMEM129	protein_coding	4	1717679	1723085	-1	transmembrane protein 129 [Source:HGNC Symbol;Acc:25137]	0.270482	4.87858	5.95217	0.0146992	0.0963211
ENSG00000132002	DNAJB1	protein_coding	19	14625582	14640582	-1	DnaJ (Hsp40) homolog, subfamily B, member 1 [Source:HGNC Symbol;Acc:5270]	-0.27229	5.98808	5.95015	0.014716	0.0963798
ENSG00000145425	RPS3A	protein_coding	4	152020725	152025804	1	ribosomal protein S3A [Source:HGNC Symbol;Acc:10421]	-0.257265	9.50415	5.94819	0.0147324	0.0963983
ENSG00000169756	LIMS1	protein_coding	2	109150857	109303702	1	LIM and senescent cell antigen-like domains 1 [Source:HGNC Symbol;Acc:6616]	0.224889	6.83219	5.94792	0.0147346	0.0963983
ENSG00000153904	DDAH1	protein_coding	1	85784168	86044046	-1	dimethylarginine dimethylaminohydrolase 1 [Source:HGNC Symbol;Acc:2715]	2.68495	-0.678106	5.94323	0.0147739	0.0966037
ENSG00000119729	RHOQ	protein_coding	2	46768945	46810260	1	ras homolog family member Q [Source:HGNC Symbol;Acc:17736]	-0.439166	4.4477	5.94041	0.0147975	0.0966652
ENSG00000132376	INPP5K	protein_coding	17	1397865	1420182	-1	inositol polyphosphate-5-phosphatase K [Source:HGNC Symbol;Acc:33882]	0.223867	5.57579	5.94022	0.0147992	0.0966652
ENSG00000133703	KRAS	protein_coding	12	25357723	25403870	-1	v-Ki-ras2 Kirsten rat sarcoma viral oncogene homolog [Source:HGNC Symbol;Acc:6407]	-0.190517	6.85482	5.93773	0.0148201	0.0967501
ENSG00000164244	PRRC1	protein_coding	5	126853301	126890782	1	proline-rich coiled-coil 1 [Source:HGNC Symbol;Acc:28164]	-0.210247	5.82196	5.93595	0.0148351	0.0967963
ENSG00000008517	IL32	protein_coding	16	3115298	3131908	1	interleukin 32 [Source:HGNC Symbol;Acc:16830]	0.201538	8.25308	5.93277	0.0148618	0.0969192
ENSG00000128534	NAA38	protein_coding	7	117824086	117832878	1	N(alpha)-acetyltransferase 38, NatC auxiliary subunit [Source:HGNC Symbol;Acc:20471]	0.237934	4.98209	5.93005	0.0148848	0.0969378
ENSG00000160877	NACC1	protein_coding	19	13228917	13251955	1	nucleus accumbens associated 1, BEN and BTB (POZ) domain containing [Source:HGNC Symbol;Acc:20967]	-0.179564	7.21858	5.92961	0.0148885	0.0969378
ENSG00000197586	ENTPD6	protein_coding	20	25176329	25207365	1	ectonucleoside triphosphate diphosphohydrolase 6 (putative) [Source:HGNC Symbol;Acc:3368]	0.311651	4.50634	5.93027	0.014883	0.0969378
ENSG00000173230	GOLGB1	protein_coding	3	121382046	121468602	-1	golgin B1 [Source:HGNC Symbol;Acc:4429]	-0.269138	6.60921	5.92827	0.0148999	0.0969604
ENSG00000163249	CCNYL1	protein_coding	2	208576264	208626563	1	cyclin Y-like 1 [Source:HGNC Symbol;Acc:26868]	-0.227082	5.72497	5.92207	0.0149524	0.0972504
ENSG00000130755	GMFG	protein_coding	19	39818993	39833012	-1	glia maturation factor, gamma [Source:HGNC Symbol;Acc:4374]	0.206645	6.31617	5.91832	0.0149842	0.0974054
ENSG00000107581	EIF3A	protein_coding	10	120794356	120840396	-1	eukaryotic translation initiation factor 3, subunit A [Source:HGNC Symbol;Acc:3271]	-0.218534	9.6235	5.91475	0.0150146	0.0974631
ENSG00000125148	MT2A	protein_coding	16	56642111	56643409	1	metallothionein 2A [Source:HGNC Symbol;Acc:7406]	-0.257925	5.31861	5.9151	0.0150116	0.0974631
ENSG00000176393	RNPEP	protein_coding	1	201951500	201975275	1	arginyl aminopeptidase (aminopeptidase B) [Source:HGNC Symbol;Acc:10078]	0.503726	3.53295	5.91447	0.015017	0.0974631
ENSG00000168228	ZCCHC4	protein_coding	4	25314407	25372005	1	zinc finger, CCHC domain containing 4 [Source:HGNC Symbol;Acc:22917]	-0.510566	2.60179	5.91122	0.0150448	0.0975915
ENSG00000150768	DLAT	protein_coding	11	111895538	111935114	1	dihydrolipoamide S-acetyltransferase [Source:HGNC Symbol;Acc:2896]	-0.238229	5.8286	5.90541	0.0150944	0.0978616
ENSG00000110841	PPFIBP1	protein_coding	12	27676364	27848497	1	PTPRF interacting protein, binding protein 1 (liprin beta 1) [Source:HGNC Symbol;Acc:9249]	-0.600992	2.26314	5.90428	0.0151041	0.0978725
ENSG00000120742	SERP1	protein_coding	3	150259781	150321015	-1	stress-associated endoplasmic reticulum protein 1 [Source:HGNC Symbol;Acc:10759]	-0.222997	8.17286	5.9017	0.0151263	0.097964
ENSG00000113360	DROSHA	protein_coding	5	31400604	31532303	-1	drosha, ribonuclease type III [Source:HGNC Symbol;Acc:17904]	0.308104	4.48803	5.89945	0.0151456	0.0980297
ENSG00000126581	BECN1	protein_coding	17	40962152	40985367	-1	beclin 1, autophagy related [Source:HGNC Symbol;Acc:1034]	0.186592	6.34962	5.89866	0.0151524	0.0980297
ENSG00000184986	TMEM121	protein_coding	14	105992940	105996539	1	transmembrane protein 121 [Source:HGNC Symbol;Acc:20511]	-0.452017	3.74913	5.89629	0.0151728	0.0981094
ENSG00000165731	RET	protein_coding	10	43572475	43625799	1	ret proto-oncogene [Source:HGNC Symbol;Acc:9967]	1.35229	0.986998	5.89417	0.0151911	0.0981757
ENSG00000157036	EXOG	protein_coding	3	38537618	38583652	1	endo/exonuclease (5'-3'), endonuclease G-like [Source:HGNC Symbol;Acc:3347]	0.328512	4.03398	5.89227	0.0152075	0.0982297
ENSG00000005379	BZRAP1	protein_coding	17	56378592	56406152	-1	benzodiazapine receptor (peripheral) associated protein 1 [Source:HGNC Symbol;Acc:16831]	0.258078	6.51169	5.88753	0.0152484	0.0984422
ENSG00000175606	TMEM70	protein_coding	8	74884672	74895018	1	transmembrane protein 70 [Source:HGNC Symbol;Acc:26050]	0.178223	6.76772	5.88492	0.0152711	0.0985362
ENSG00000126709	IFI6	protein_coding	1	27992572	27998729	-1	interferon, alpha-inducible protein 6 [Source:HGNC Symbol;Acc:4054]	0.381327	3.51662	5.87294	0.0153754	0.0991129
ENSG00000180611	MB21D2	protein_coding	3	192514604	192635950	-1	Mab-21 domain containing 2 [Source:HGNC Symbol;Acc:30438]	-0.408984	4.00051	5.87279	0.0153767	0.0991129
ENSG00000092208	GEMIN2	protein_coding	14	39583427	39606177	1	gem (nuclear organelle) associated protein 2 [Source:HGNC Symbol;Acc:10884]	0.801606	2.03509	5.86289	0.0154634	0.0996196
ENSG00000142731	PLK4	protein_coding	4	128802016	128820350	1	polo-like kinase 4 [Source:HGNC Symbol;Acc:11397]	0.525654	3.3349	5.85636	0.0155209	0.0999371
ENSG00000032742	IFT88	protein_coding	13	21140585	21265503	1	intraflagellar transport 88 homolog (Chlamydomonas) [Source:HGNC Symbol;Acc:20606]	-1.04852	0.804788	5.84742	0.0155999	0.100393
ENSG00000154957	ZNF18	protein_coding	17	11880762	11900827	-1	zinc finger protein 18 [Source:HGNC Symbol;Acc:12969]	0.433673	3.05187	5.84309	0.0156384	0.100588
ENSG00000156030	ELMSAN1	protein_coding	14	74181825	74256988	-1	ELM2 and Myb/SANT-like domain containing 1 [Source:HGNC Symbol;Acc:19853]	-0.1937	8.35914	5.84215	0.0156467	0.100588
ENSG00000187608	ISG15	protein_coding	1	948803	949920	1	ISG15 ubiquitin-like modifier [Source:HGNC Symbol;Acc:4053]	0.459463	3.49206	5.8411	0.0156561	0.100596
ENSG00000122482	ZNF644	protein_coding	1	91380859	91487829	-1	zinc finger protein 644 [Source:HGNC Symbol;Acc:29222]	-0.193092	6.23853	5.83631	0.0156987	0.100666
ENSG00000134758	RNF138	protein_coding	18	29671818	29711524	1	ring finger protein 138, E3 ubiquitin protein ligase [Source:HGNC Symbol;Acc:17765]	-0.29054	6.04053	5.83616	0.0157001	0.100666
ENSG00000168243	GNG4	protein_coding	1	235710987	235814054	-1	guanine nucleotide binding protein (G protein), gamma 4 [Source:HGNC Symbol;Acc:4407]	-0.258716	5.73186	5.83676	0.0156947	0.100666
ENSG00000180354	C7orf41	protein_coding	7	30174426	30202378	1	chromosome 7 open reading frame 41 [Source:HGNC Symbol;Acc:25457]	-0.437474	3.05593	5.83852	0.015679	0.100666
ENSG00000129235	TXNDC17	protein_coding	17	6544078	6547861	1	thioredoxin domain containing 17 [Source:HGNC Symbol;Acc:28218]	0.298932	4.31854	5.82182	0.0158285	0.101437
ENSG00000186834	HEXIM1	protein_coding	17	43224684	43229468	1	hexamethylene bis-acetamide inducible 1 [Source:HGNC Symbol;Acc:24953]	-0.294014	6.35087	5.81397	0.0158994	0.101838
ENSG00000071553	ATP6AP1	protein_coding	X	153656978	153664862	1	ATPase, H+ transporting, lysosomal accessory protein 1 [Source:HGNC Symbol;Acc:868]	0.245571	5.08998	5.80796	0.0159538	0.102133
ENSG00000172197	MBOAT1	protein_coding	6	20100935	20212670	-1	membrane bound O-acyltransferase domain containing 1 [Source:HGNC Symbol;Acc:21579]	0.484644	3.9474	5.80571	0.0159742	0.10221
ENSG00000120910	PPP3CC	protein_coding	8	22298332	22398652	1	protein phosphatase 3, catalytic subunit, gamma isozyme [Source:HGNC Symbol;Acc:9316]	0.215591	6.23479	5.79935	0.0160321	0.102527
ENSG00000183955	SETD8	protein_coding	12	123868320	123893905	1	SET domain containing (lysine methyltransferase) 8 [Source:HGNC Symbol;Acc:29489]	-0.243807	5.79072	5.79746	0.0160493	0.102583
ENSG00000132793	LPIN3	protein_coding	20	39969560	39989222	1	lipin 3 [Source:HGNC Symbol;Acc:14451]	1.68839	-0.632096	5.7943	0.0160782	0.102714
ENSG00000131115	ZNF227	protein_coding	19	44711700	44741421	1	zinc finger protein 227 [Source:HGNC Symbol;Acc:13020]	0.301421	4.26694	5.78755	0.01614	0.103055
ENSG00000128185	DGCR6L	protein_coding	22	20301799	20307603	-1	DiGeorge syndrome critical region gene 6-like [Source:HGNC Symbol;Acc:18551]	0.72727	2.2063	5.78354	0.0161769	0.103237
ENSG00000114529	C3orf52	protein_coding	3	111805182	111849851	1	chromosome 3 open reading frame 52 [Source:HGNC Symbol;Acc:26255]	-0.636718	2.76617	5.78151	0.0161956	0.10324
ENSG00000138081	FBXO11	protein_coding	2	48016455	48132932	-1	F-box protein 11 [Source:HGNC Symbol;Acc:13590]	-0.190727	6.87173	5.78154	0.0161954	0.10324
ENSG00000165689	SDCCAG3	protein_coding	9	139296377	139305061	-1	serologically defined colon cancer antigen 3 [Source:HGNC Symbol;Acc:10667]	0.27127	5.13052	5.78074	0.0162027	0.10324
ENSG00000198160	MIER1	protein_coding	1	67390578	67454302	1	mesoderm induction early response 1 homolog (Xenopus laevis) [Source:HGNC Symbol;Acc:29657]	-0.193476	7.62497	5.77794	0.0162286	0.10335
ENSG00000204371	EHMT2	protein_coding	6	31847536	31865464	-1	euchromatic histone-lysine N-methyltransferase 2 [Source:HGNC Symbol;Acc:14129]	0.315966	4.3759	5.77402	0.0162648	0.103527
ENSG00000169689	STRA13	protein_coding	17	79976578	79981983	-1	stimulated by retinoic acid 13 homolog (mouse) [Source:HGNC Symbol;Acc:11422]	0.276937	4.59356	5.77166	0.0162866	0.103612
ENSG00000099769	IGFALS	protein_coding	16	1840414	1844972	-1	insulin-like growth factor binding protein, acid labile subunit [Source:HGNC Symbol;Acc:5468]	-3.00757	-0.761261	5.76795	0.0163211	0.103761
ENSG00000115137	DNAJC27	protein_coding	2	25166505	25194963	-1	DnaJ (Hsp40) homolog, subfamily C, member 27 [Source:HGNC Symbol;Acc:30290]	0.349112	4.27254	5.76677	0.016332	0.103761
ENSG00000115816	CEBPZ	protein_coding	2	37428755	37458856	-1	CCAAT/enhancer binding protein (C/EBP), zeta [Source:HGNC Symbol;Acc:24218]	-0.205115	7.72524	5.76549	0.0163439	0.103761
ENSG00000123575	FAM199X	protein_coding	X	103411301	103440583	1	family with sequence similarity 199, X-linked [Source:HGNC Symbol;Acc:25195]	-0.315283	4.69583	5.76614	0.0163379	0.103761
ENSG00000104884	ERCC2	protein_coding	19	45853095	45874176	-1	excision repair cross-complementing rodent repair deficiency, complementation group 2 [Source:HGNC Symbol;Acc:3434]	0.539321	3.18448	5.7545	0.0164465	0.104358
ENSG00000090061	CCNK	protein_coding	14	99947506	100001381	1	cyclin K [Source:HGNC Symbol;Acc:1596]	-0.202891	6.88319	5.74354	0.0165494	0.104684
ENSG00000124795	DEK	protein_coding	6	18224099	18265054	-1	DEK oncogene [Source:HGNC Symbol;Acc:2768]	-0.202174	7.63812	5.74416	0.0165436	0.104684
ENSG00000142864	SERBP1	protein_coding	1	67873493	67896098	-1	SERPINE1 mRNA binding protein 1 [Source:HGNC Symbol;Acc:17860]	-0.245083	9.78266	5.74457	0.0165397	0.104684
ENSG00000165071	TMEM71	protein_coding	8	133697253	133772958	-1	transmembrane protein 71 [Source:HGNC Symbol;Acc:26572]	-0.405074	3.91182	5.747	0.0165168	0.104684
ENSG00000165417	GTF2A1	protein_coding	14	81641796	81687721	-1	general transcription factor IIA, 1, 19/37kDa [Source:HGNC Symbol;Acc:4646]	-0.215864	5.54312	5.74605	0.0165257	0.104684
ENSG00000197063	MAFG	protein_coding	17	79876146	79885590	-1	v-maf musculoaponeurotic fibrosarcoma oncogene homolog G (avian) [Source:HGNC Symbol;Acc:6781]	0.214415	6.98694	5.74612	0.0165251	0.104684
ENSG00000076242	MLH1	protein_coding	3	37034823	37107380	1	mutL homolog 1, colon cancer, nonpolyposis type 2 (E. coli) [Source:HGNC Symbol;Acc:7127]	0.302964	4.54485	5.74074	0.0165758	0.104797
ENSG00000124209	RAB22A	protein_coding	20	56884752	56942563	1	RAB22A, member RAS oncogene family [Source:HGNC Symbol;Acc:9764]	-0.180267	6.70597	5.73767	0.0166048	0.104926
ENSG00000110619	CARS	protein_coding	11	3022152	3078843	-1	cysteinyl-tRNA synthetase [Source:HGNC Symbol;Acc:1493]	0.192529	6.88797	5.73676	0.0166134	0.104926
ENSG00000166704	ZNF606	protein_coding	19	58488421	58514717	-1	zinc finger protein 606 [Source:HGNC Symbol;Acc:25879]	0.679939	1.78793	5.73418	0.0166378	0.105026
ENSG00000127585	FBXL16	protein_coding	16	742500	755829	-1	F-box and leucine-rich repeat protein 16 [Source:HGNC Symbol;Acc:14150]	-1.8055	-0.301243	5.72832	0.0166934	0.105214
ENSG00000168970	JMJD7-PLA2G4B	protein_coding	15	42120283	42140353	1	JMJD7-PLA2G4B readthrough [Source:HGNC Symbol;Acc:34449]	0.478494	3.13815	5.72859	0.0166909	0.105214
ENSG00000243646	IL10RB	protein_coding	21	34638663	34669539	1	interleukin 10 receptor, beta [Source:HGNC Symbol;Acc:5965]	0.412413	4.18795	5.72896	0.0166874	0.105214
ENSG00000136052	SLC41A2	protein_coding	12	105196331	105352522	-1	solute carrier family 41, member 2 [Source:HGNC Symbol;Acc:31045]	-0.428974	3.04862	5.72669	0.016709	0.105258
ENSG00000141682	PMAIP1	protein_coding	18	57567180	57571538	1	phorbol-12-myristate-13-acetate-induced protein 1 [Source:HGNC Symbol;Acc:9108]	-0.222668	7.59554	5.72556	0.0167197	0.105271
ENSG00000253710	ALG11	protein_coding	13	52586534	52603800	1	asparagine-linked glycosylation 11, alpha-1,2-mannosyltransferase homolog (yeast) [Source:HGNC Symbol;Acc:32456]	-0.375638	4.2859	5.724	0.0167346	0.105311
ENSG00000140577	CRTC3	protein_coding	15	91073157	91188577	1	CREB regulated transcription coactivator 3 [Source:HGNC Symbol;Acc:26148]	-0.20888	6.04974	5.72257	0.0167482	0.105342
ENSG00000005020	SKAP2	protein_coding	7	26706681	27034858	-1	src kinase associated phosphoprotein 2 [Source:HGNC Symbol;Acc:15687]	-1.69841	0.667733	5.72095	0.0167637	0.105385
ENSG00000177707	PVRL3	protein_coding	3	110788918	110994410	1	poliovirus receptor-related 3 [Source:HGNC Symbol;Acc:17664]	-0.369945	3.84251	5.71991	0.0167736	0.105394
ENSG00000149243	KLHL35	protein_coding	11	75133438	75141674	-1	kelch-like 35 (Drosophila) [Source:HGNC Symbol;Acc:26597]	0.927289	0.933784	5.71757	0.016796	0.10548
ENSG00000103855	CD276	protein_coding	15	73976307	74006859	1	CD276 molecule [Source:HGNC Symbol;Acc:19137]	1.73308	0.308978	5.71384	0.0168317	0.105633
ENSG00000198035	AGAP9	protein_coding	10	48189612	48237508	1	ArfGAP with GTPase domain, ankyrin repeat and PH domain 9 [Source:HGNC Symbol;Acc:23463]	3.31469	0.608047	5.71322	0.0168376	0.105633
ENSG00000102901	CENPT	protein_coding	16	67862060	67881714	-1	centromere protein T [Source:HGNC Symbol;Acc:25787]	0.297397	5.20089	5.70907	0.0168775	0.105779
ENSG00000128928	IVD	protein_coding	15	40697686	40728146	1	isovaleryl-CoA dehydrogenase [Source:HGNC Symbol;Acc:6186]	0.23628	5.57987	5.70898	0.0168783	0.105779
ENSG00000166508	MCM7	protein_coding	7	99690351	99699563	-1	minichromosome maintenance complex component 7 [Source:HGNC Symbol;Acc:6950]	0.193148	6.53137	5.70554	0.0169114	0.105933
ENSG00000143816	WNT9A	protein_coding	1	228106357	228135631	-1	wingless-type MMTV integration site family, member 9A [Source:HGNC Symbol;Acc:12778]	-0.587147	4.11939	5.70269	0.0169389	0.106039
ENSG00000164236	ANKRD33B	protein_coding	5	10564442	10650308	1	ankyrin repeat domain 33B [Source:HGNC Symbol;Acc:35240]	-0.92326	0.86873	5.70198	0.0169458	0.106039
ENSG00000077454	LRCH4	protein_coding	7	100169855	100183776	-1	leucine-rich repeats and calponin homology (CH) domain containing 4 [Source:HGNC Symbol;Acc:6691]	0.285891	5.38383	5.69181	0.0170442	0.106601
ENSG00000094631	HDAC6	protein_coding	X	48659784	48683392	1	histone deacetylase 6 [Source:HGNC Symbol;Acc:14064]	0.304973	4.19475	5.69026	0.0170593	0.106612
ENSG00000259642	C15orf37	protein_coding	15	80215113	80217194	1	chromosome 15 open reading frame 37 [Source:HGNC Symbol;Acc:27521]	-0.921897	2.05361	5.68983	0.0170635	0.106612
ENSG00000104957	CCDC130	protein_coding	19	13842574	13874110	1	coiled-coil domain containing 130 [Source:HGNC Symbol;Acc:28118]	0.293159	5.31526	5.68645	0.0170964	0.106763
ENSG00000108100	CCNY	protein_coding	10	35535953	35860852	1	cyclin Y [Source:HGNC Symbol;Acc:23354]	-0.233781	6.98226	5.68472	0.0171132	0.106784
ENSG00000185291	IL3RA	protein_coding	X	1455509	1501578	1	interleukin 3 receptor, alpha (low affinity) [Source:HGNC Symbol;Acc:6012]	-0.883505	1.1267	5.68431	0.0171172	0.106784
ENSG00000012817	KDM5D	protein_coding	Y	21865751	21906825	-1	lysine (K)-specific demethylase 5D [Source:HGNC Symbol;Acc:11115]	0.309364	5.82439	5.67457	0.0172126	0.107105
ENSG00000064961	HMG20B	protein_coding	19	3572775	3579086	1	high mobility group 20B [Source:HGNC Symbol;Acc:5002]	0.315652	4.58502	5.67681	0.0171906	0.107105
ENSG00000108039	XPNPEP1	protein_coding	10	111624524	111683311	-1	X-prolyl aminopeptidase (aminopeptidase P) 1, soluble [Source:HGNC Symbol;Acc:12822]	0.211586	5.58208	5.67745	0.0171843	0.107105
ENSG00000132825	PPP1R3D	protein_coding	20	58511894	58515352	-1	protein phosphatase 1, regulatory subunit 3D [Source:HGNC Symbol;Acc:9294]	0.754466	2.43709	5.67629	0.0171957	0.107105
ENSG00000148218	ALAD	protein_coding	9	116148597	116163613	-1	aminolevulinate dehydratase [Source:HGNC Symbol;Acc:395]	0.598811	2.48484	5.67515	0.0172069	0.107105
ENSG00000135976	ANKRD36	protein_coding	2	97779233	97930258	1	ankyrin repeat domain 36 [Source:HGNC Symbol;Acc:24079]	-0.359796	4.02014	5.67288	0.0172291	0.10711
ENSG00000138668	HNRNPD	protein_coding	4	83273651	83295656	-1	heterogeneous nuclear ribonucleoprotein D (AU-rich element RNA binding protein 1, 37kDa) [Source:HGNC Symbol;Acc:5036]	-0.197256	8.66514	5.67182	0.0172395	0.10711
ENSG00000197077	KIAA1671	protein_coding	22	25421600	25593415	1	KIAA1671 [Source:HGNC Symbol;Acc:29345]	1.39759	0.389071	5.67219	0.0172359	0.10711
ENSG00000168056	LTBP3	protein_coding	11	65306276	65326401	-1	latent transforming growth factor beta binding protein 3 [Source:HGNC Symbol;Acc:6716]	-0.354488	4.35137	5.66448	0.0173119	0.107504
ENSG00000110911	SLC11A2	protein_coding	12	51373184	51422349	-1	solute carrier family 11 (proton-coupled divalent metal ion transporters), member 2 [Source:HGNC Symbol;Acc:10908]	0.302797	5.22189	5.66063	0.0173499	0.107631
ENSG00000213186	TRIM59	protein_coding	3	160150233	160203561	-1	tripartite motif containing 59 [Source:HGNC Symbol;Acc:30834]	0.243972	5.23694	5.66103	0.017346	0.107631
ENSG00000182010	RTKN2	protein_coding	10	63942794	64028466	-1	rhotekin 2 [Source:HGNC Symbol;Acc:19364]	-0.713934	1.62447	5.65612	0.0173946	0.107853
ENSG00000080200	CRYBG3	protein_coding	3	97595819	97663810	1	beta-gamma crystallin domain containing 3 [Source:HGNC Symbol;Acc:34427]	-0.42276	3.57572	5.64724	0.0174829	0.108291
ENSG00000182500	ORAI1	protein_coding	12	122064455	122080583	1	ORAI calcium release-activated calcium modulator 1 [Source:HGNC Symbol;Acc:25896]	-0.207059	7.56826	5.6473	0.0174823	0.108291
ENSG00000185246	PRPF39	protein_coding	14	45553302	45585485	1	PRP39 pre-mRNA processing factor 39 homolog (S. cerevisiae) [Source:HGNC Symbol;Acc:20314]	0.232434	6.62011	5.64516	0.0175036	0.108364
ENSG00000171475	WIPF2	protein_coding	17	38375556	38440388	1	WAS/WASL interacting protein family, member 2 [Source:HGNC Symbol;Acc:30923]	-0.197552	6.16262	5.64324	0.0175228	0.108428
ENSG00000086598	TMED2	protein_coding	12	124069078	124083116	1	transmembrane emp24 domain trafficking protein 2 [Source:HGNC Symbol;Acc:16996]	-0.185351	7.84628	5.63777	0.0175776	0.108712
ENSG00000196950	SLC39A10	protein_coding	2	196440701	196602426	1	solute carrier family 39 (zinc transporter), member 10 [Source:HGNC Symbol;Acc:20861]	-0.222632	5.76697	5.62757	0.0176801	0.109291
ENSG00000169951	ZNF764	protein_coding	16	30565085	30569819	-1	zinc finger protein 764 [Source:HGNC Symbol;Acc:28200]	0.277979	5.06691	5.62316	0.0177246	0.109511
ENSG00000132740	IGHMBP2	protein_coding	11	68671310	68708070	1	immunoglobulin mu binding protein 2 [Source:HGNC Symbol;Acc:5542]	0.210645	5.64649	5.61963	0.0177604	0.109628
ENSG00000172531	PPP1CA	protein_coding	11	67165654	67188654	-1	protein phosphatase 1, catalytic subunit, alpha isozyme [Source:HGNC Symbol;Acc:9281]	0.196576	6.54289	5.61952	0.0177615	0.109628
ENSG00000051523	CYBA	protein_coding	16	88709691	88717560	-1	cytochrome b-245, alpha polypeptide [Source:HGNC Symbol;Acc:2577]	0.190736	6.81595	5.61695	0.0177876	0.109734
ENSG00000004468	CD38	protein_coding	4	15779898	15851069	1	CD38 molecule [Source:HGNC Symbol;Acc:1667]	0.503969	3.64602	5.61248	0.017833	0.109958
ENSG00000031081	ARHGAP31	protein_coding	3	119013220	119139561	1	Rho GTPase activating protein 31 [Source:HGNC Symbol;Acc:29216]	-0.303614	4.54123	5.6114	0.017844	0.109971
ENSG00000155640	C10orf12	protein_coding	10	98741041	98745582	1	chromosome 10 open reading frame 12 [Source:HGNC Symbol;Acc:23420]	-0.526927	3.12236	5.60797	0.017879	0.110131
ENSG00000091527	CDV3	protein_coding	3	133292574	133309105	1	CDV3 homolog (mouse) [Source:HGNC Symbol;Acc:26928]	-0.230546	9.51536	5.60481	0.0179112	0.110273
ENSG00000106404	CLDN15	protein_coding	7	100875373	100882101	-1	claudin 15 [Source:HGNC Symbol;Acc:2036]	0.416327	3.76647	5.6035	0.0179247	0.110301
ENSG00000050405	LIMA1	protein_coding	12	50569571	50677353	-1	LIM domain and actin binding 1 [Source:HGNC Symbol;Acc:24636]	0.230061	5.76653	5.60255	0.0179343	0.110305
ENSG00000225556	C2CD4D	protein_coding	1	151810295	151813033	-1	C2 calcium-dependent domain containing 4D [Source:HGNC Symbol;Acc:37210]	-0.463029	3.3174	5.59884	0.0179724	0.110483
ENSG00000214265	SNURF	protein_coding	15	25200133	25245423	1	SNRPN upstream reading frame [Source:HGNC Symbol;Acc:11171]	-0.485821	3.86678	5.59539	0.0180078	0.110645
ENSG00000133812	SBF2	protein_coding	11	9800214	10315754	-1	SET binding factor 2 [Source:HGNC Symbol;Acc:2135]	-0.975935	1.14887	5.5929	0.0180335	0.110716
ENSG00000196866	HIST1H2AD	protein_coding	6	26199079	26199471	-1	histone cluster 1, H2ad [Source:HGNC Symbol;Acc:4729]	1.23325	0.66095	5.59251	0.0180374	0.110716
ENSG00000113569	NUP155	protein_coding	5	37288239	37371283	-1	nucleoporin 155kDa [Source:HGNC Symbol;Acc:8063]	-0.218343	5.50281	5.59055	0.0180576	0.110745
ENSG00000143947	RPS27A	protein_coding	2	55459039	55462989	1	ribosomal protein S27a [Source:HGNC Symbol;Acc:10417]	-0.24802	9.0432	5.5896	0.0180674	0.110745
ENSG00000188846	RPL14	protein_coding	3	40498783	40503861	1	ribosomal protein L14 [Source:HGNC Symbol;Acc:10305]	-0.233487	8.93571	5.58941	0.0180694	0.110745
ENSG00000119203	CPSF3	protein_coding	2	9563697	9613230	1	cleavage and polyadenylation specific factor 3, 73kDa [Source:HGNC Symbol;Acc:2326]	0.348115	4.5294	5.58469	0.0181181	0.110988
ENSG00000086102	NFX1	protein_coding	9	33290509	33371155	1	nuclear transcription factor, X-box binding 1 [Source:HGNC Symbol;Acc:7803]	0.19613	6.31814	5.5833	0.0181326	0.111021
ENSG00000169375	SIN3A	protein_coding	15	75661720	75748183	-1	SIN3 transcription regulator homolog A (yeast) [Source:HGNC Symbol;Acc:19353]	-0.169737	6.84796	5.57743	0.0181935	0.111338
ENSG00000008282	SYPL1	protein_coding	7	105730949	105753022	-1	synaptophysin-like 1 [Source:HGNC Symbol;Acc:11507]	-0.346222	4.80704	5.57293	0.0182402	0.111569
ENSG00000119686	FLVCR2	protein_coding	14	76044960	76129557	1	feline leukemia virus subgroup C cellular receptor family, member 2 [Source:HGNC Symbol;Acc:20105]	0.312983	4.01936	5.56896	0.0182817	0.111766
[truncated: 10,222 more rows]
