# Supplementary material for: IL-10-producing Th1 cells possess a distinct molecular signature in malaria
Source: J Clin Invest. 2023 Jan 3;133(1):e153733. doi: 10.1172/JCI153733 (PMC9797345; doi:10.1172/JCI153733)
Supplement: Supplemental table 3 [file jci-133-153733-s010.xlsx]

## Sheet: Tr1 vs Th1
Gene.Name	Associated.Gene.Name	logFC	unshrunk.logFC	logCPM	PValue	FDR	Gene.Biotype	Chromosome.Name	Gene.Start..bp.	Gene.End..bp.	Strand	Description
ENSMUSG00000020297	Nsg2	-4.99818501528175	-5.00286760019738	6.78236348330089	5.46334071540209e-13	6.10255157910413e-09	protein_coding	11	32000463	32059202	1	neuron specific gene family member 2 [Source:MGI Symbol;Acc:MGI:1202070]
ENSMUSG00000021262	Evl	-2.31603673223092	-2.31634422948762	7.60912964433912	2.55985107488947e-12	9.63376273480691e-09	protein_coding	12	108554720	108688513	1	Ena-vasodilator stimulated phosphoprotein [Source:MGI Symbol;Acc:MGI:1194884]
ENSMUSG00000022508	Bcl6	-3.71814657892122	-3.72251307772687	4.85477363043632	2.58740270406631e-12	9.63376273480691e-09	protein_coding	16	23965052	23988852	-1	B cell leukemia/lymphoma 6 [Source:MGI Symbol;Acc:MGI:107187]
ENSMUSG00000000782	Tcf7	-3.85283570294714	-3.85309868042842	9.52092460583765	4.42194671522404e-12	1.12629179894988e-08	protein_coding	11	52252371	52283014	-1	transcription factor 7, T cell specific [Source:MGI Symbol;Acc:MGI:98507]
ENSMUSG00000007872	Id3	-5.88026285192385	-5.9054811786438	5.10452637310719	5.14331619271395e-12	1.12629179894988e-08	protein_coding	4	136143497	136145755	1	inhibitor of DNA binding 3 [Source:MGI Symbol;Acc:MGI:96398]
ENSMUSG00000028362	Tnfsf8	-3.55992879568609	-3.56074234745782	7.05553757467934	6.04991118504857e-12	1.12629179894988e-08	protein_coding	4	63831308	63861347	-1	tumor necrosis factor (ligand) superfamily, member 8 [Source:MGI Symbol;Acc:MGI:88328]
ENSMUSG00000037138	Aff3	-4.380720391312	-4.39038422011604	4.76818580126934	8.33943255029165e-12	1.16527177859871e-08	protein_coding	1	38177326	38664955	-1	AF4/FMR2 family, member 3 [Source:MGI Symbol;Acc:MGI:106927]
ENSMUSG00000022377	Asap1	-2.05416501861793	-2.05437795020475	7.63501527539568	8.34572446623963e-12	1.16527177859871e-08	protein_coding	15	64086857	64382919	-1	ArfGAP with SH3 domain, ankyrin repeat and PH domain1 [Source:MGI Symbol;Acc:MGI:1342335]
ENSMUSG00000034833	Tespa1	-2.93116024082948	-2.93290435337332	5.57134947914051	3.99067765746294e-11	4.95287438154012e-08	protein_coding	10	130322852	130362642	1	thymocyte expressed, positive selection associated 1 [Source:MGI Symbol;Acc:MGI:1914846]
ENSMUSG00000039697	Ncoa7	-1.94168818755298	-1.94216569488318	6.40462182698805	7.90195353952486e-11	8.40807533476493e-08	protein_coding	10	30645584	30803107	-1	nuclear receptor coactivator 7 [Source:MGI Symbol;Acc:MGI:2444847]
ENSMUSG00000036169	Sostdc1	-6.33010604396503	-6.34189403684617	5.98974665682121	8.74563340126269e-11	8.40807533476493e-08	protein_coding	12	36314169	36318452	1	sclerostin domain containing 1 [Source:MGI Symbol;Acc:MGI:1913292]
ENSMUSG00000000184	Ccnd2	1.38037813351695	1.38041486227799	8.68536297023121	9.03284727100977e-11	8.40807533476493e-08	protein_coding	6	127125779	127151048	-1	cyclin D2 [Source:MGI Symbol;Acc:MGI:88314]
ENSMUSG00000030844	Rgs10	-3.69199839765608	-3.69359853722634	6.54843449699593	1.49511641287906e-10	1.28465002552762e-07	protein_coding	7	128373621	128418758	-1	regulator of G-protein signalling 10 [Source:MGI Symbol;Acc:MGI:1915115]
ENSMUSG00000020547	Bzw2	-1.42543453095802	-1.42572538642905	6.2232011265657	1.78440593360917e-10	1.42370101988675e-07	protein_coding	12	36091846	36156825	-1	basic leucine zipper and W2 domains 2 [Source:MGI Symbol;Acc:MGI:1914162]
ENSMUSG00000038304	Cd160	-2.94019459559907	-2.94113101787331	5.84585898308378	3.56712640389368e-10	2.56245062572118e-07	protein_coding	3	96798763	96829351	-1	CD160 antigen [Source:MGI Symbol;Acc:MGI:1860383]
ENSMUSG00000045775	Slc16a5	-6.08905148019902	-6.28051072785966	2.98892081090709	3.67047538151646e-10	2.56245062572118e-07	protein_coding	11	115462474	115474398	1	solute carrier family 16 (monocarboxylic acid transporters), member 5 [Source:MGI Symbol;Acc:MGI:2443515]
ENSMUSG00000079071	Gm14085	-5.08954458833668	-5.09997215730434	5.74551077861705	4.09001834194817e-10	2.68738263997418e-07	protein_coding	2	122484941	122528040	1	predicted gene 14085 [Source:MGI Symbol;Acc:MGI:3702173]
ENSMUSG00000024793	Tnfrsf25	-1.92643269588028	-1.92822884369395	4.78517963901458	4.4015922980681e-10	2.73143255385671e-07	protein_coding	4	152115934	152120119	1	tumor necrosis factor receptor superfamily, member 25 [Source:MGI Symbol;Acc:MGI:1934667]
ENSMUSG00000046031	Fam26f	-1.66523470982852	-1.66598877853754	5.05768477217351	5.55782648674334e-10	3.26741693983806e-07	protein_coding	10	34126069	34127972	-1	family with sequence similarity 26, member F [Source:MGI Symbol;Acc:MGI:2443082]
ENSMUSG00000074607	Tox2	-4.45744487516274	-4.45963338873753	7.00829842369984	6.25122096792669e-10	3.35673699699828e-07	protein_coding	2	163203125	163324170	1	TOX high mobility group box family member 2 [Source:MGI Symbol;Acc:MGI:3611233]
ENSMUSG00000061859	Inadl	-3.04108629780008	-3.04669798283392	4.96046812735063	6.31078575979981e-10	3.35673699699828e-07	protein_coding	4	98395785	98719603	1	InaD-like (Drosophila) [Source:MGI Symbol;Acc:MGI:1277960]
ENSMUSG00000032021	Crtam	-2.95008181045448	-2.95587449418446	3.19256091467954	7.00951756983257e-10	3.55892323886499e-07	protein_coding	9	40972753	41004628	-1	cytotoxic and regulatory T cell molecule [Source:MGI Symbol;Acc:MGI:1859822]
ENSMUSG00000021728	Emb	-1.92995279532463	-1.93011145614388	8.01736957819977	7.77210473461474e-10	3.77453956024551e-07	protein_coding	13	117220625	117274098	1	embigin [Source:MGI Symbol;Acc:MGI:95321]
ENSMUSG00000055044	Pdlim1	-1.68714534322462	-1.68795892847249	5.55178981620439	9.09027748640074e-10	4.23076664679568e-07	protein_coding	19	40222241	40271616	-1	PDZ and LIM domain 1 (elfin) [Source:MGI Symbol;Acc:MGI:1860611]
ENSMUSG00000034394	Lif	-3.85336560638128	-3.85992621742982	4.43467863256259	1.27863196620868e-09	5.71292762502038e-07	protein_coding	11	4257557	4272514	1	leukemia inhibitory factor [Source:MGI Symbol;Acc:MGI:96787]
ENSMUSG00000053931	Cnn3	-1.9173179785053	-1.92010891878683	4.49111148182451	1.40128261320539e-09	6.02012568827086e-07	protein_coding	3	121426541	121458205	1	calponin 3, acidic [Source:MGI Symbol;Acc:MGI:1919244]
ENSMUSG00000044258	Ctla2a	1.57141772353192	1.57159496691779	6.39278872941093	1.48442076296981e-09	6.14110367495288e-07	protein_coding	13	60934155	60936625	-1	cytotoxic T lymphocyte-associated protein 2 alpha [Source:MGI Symbol;Acc:MGI:88554]
ENSMUSG00000021725	Parp8	-2.5394856621518	-2.54558202319426	3.71640314483928	1.76699773370049e-09	7.0490588162266e-07	protein_coding	13	116854824	117025516	-1	poly (ADP-ribose) polymerase family, member 8 [Source:MGI Symbol;Acc:MGI:1098713]
ENSMUSG00000056498	Tmem154	1.81869367527893	1.81875182105879	8.2665485484377	1.96696403487183e-09	7.51688885500793e-07	protein_coding	3	84666192	84704575	1	transmembrane protein 154 [Source:MGI Symbol;Acc:MGI:2444725]
ENSMUSG00000031342	Gpm6b	-3.18720623549928	-3.18870002232066	5.86231588802326	2.01886003267894e-09	7.51688885500793e-07	protein_coding	X	166238911	166388988	1	glycoprotein m6b [Source:MGI Symbol;Acc:MGI:107672]
ENSMUSG00000004933	Matk	-2.87255080658868	-2.87350275188749	6.23350265020081	2.10754261218897e-09	7.59395192843575e-07	protein_coding	10	81252935	81263365	1	megakaryocyte-associated tyrosine kinase [Source:MGI Symbol;Acc:MGI:99259]
ENSMUSG00000046546	Fam43a	-3.49590473580755	-3.49931410057458	4.83945564262316	2.3909445527228e-09	8.34589082934803e-07	protein_coding	16	30599723	30602797	1	family with sequence similarity 43, member A [Source:MGI Symbol;Acc:MGI:2676309]
ENSMUSG00000037944	Ccr7	-2.51983724734611	-2.52047412312006	8.193857196189	2.7075470681583e-09	9.16463659131158e-07	protein_coding	11	99144196	99155077	-1	chemokine (C-C motif) receptor 7 [Source:MGI Symbol;Acc:MGI:103011]
ENSMUSG00000021127	Zfp36l1	-1.60367905217444	-1.60376061579363	8.52449787591929	3.0546139167171e-09	1.00353051322735e-06	protein_coding	12	80107760	80113013	-1	zinc finger protein 36, C3H type-like 1 [Source:MGI Symbol;Acc:MGI:107946]
ENSMUSG00000037202	Prf1	1.7205173186902	1.7206688418897	6.81504687931119	3.35015152771219e-09	1.06917693041558e-06	protein_coding	10	61297836	61304263	1	perforin 1 (pore forming protein) [Source:MGI Symbol;Acc:MGI:97551]
ENSMUSG00000021785	Ngly1	1.23540179704228	1.23543030576105	8.67529704435486	3.61094849712452e-09	1.1203970753578e-06	protein_coding	14	16249280	16311926	1	N-glycanase 1 [Source:MGI Symbol;Acc:MGI:1913276]
ENSMUSG00000015396	Cd83	-2.79893440746292	-2.80107588829494	4.66713902832949	3.81205223630946e-09	1.13744673400661e-06	protein_coding	13	43785107	43803130	1	CD83 antigen [Source:MGI Symbol;Acc:MGI:1328316]
ENSMUSG00000021675	F2rl2	2.77656209399642	2.77718697315201	5.93902762113403	3.93900380988812e-09	1.13744673400661e-06	protein_coding	13	95696853	95702739	1	coagulation factor II (thrombin) receptor-like 2 [Source:MGI Symbol;Acc:MGI:1298208]
ENSMUSG00000000982	Ccl3	2.59561845608674	2.59651712876487	5.20315660371175	4.04114231101158e-09	1.13744673400661e-06	protein_coding	11	83647844	83649355	-1	chemokine (C-C motif) ligand 3 [Source:MGI Symbol;Acc:MGI:98260]
ENSMUSG00000053746	Ptrh1	-2.56239793891519	-2.56501294182419	4.31166351295931	4.0915436669244e-09	1.13744673400661e-06	protein_coding	2	32775786	32777597	1	peptidyl-tRNA hydrolase 1 homolog (S. cerevisiae) [Source:MGI Symbol;Acc:MGI:1913779]
ENSMUSG00000043153	Ispd	-3.1064279077398	-3.11635423160133	2.93279344079331	4.17505067988104e-09	1.13744673400661e-06	protein_coding	12	36381519	36689444	1	isoprenoid synthase domain containing [Source:MGI Symbol;Acc:MGI:1923097]
ENSMUSG00000030775	Trat1	-2.34963994020545	-2.354699712812	4.00823718970694	4.51570143672669e-09	1.17657015592772e-06	protein_coding	16	48734690	48771956	-1	T cell receptor associated transmembrane adaptor 1 [Source:MGI Symbol;Acc:MGI:1924897]
ENSMUSG00000029468	P2rx7	-2.70039596408628	-2.70163151374259	5.73515095053999	4.5293211016018e-09	1.17657015592772e-06	protein_coding	5	122643911	122691432	1	purinergic receptor P2X, ligand-gated ion channel, 7 [Source:MGI Symbol;Acc:MGI:1339957]
ENSMUSG00000026770	Il2ra	1.43755202076365	1.43768890787146	6.47401049848109	5.14908719242026e-09	1.30716599862123e-06	protein_coding	2	11642792	11693191	1	interleukin 2 receptor, alpha chain [Source:MGI Symbol;Acc:MGI:96549]
ENSMUSG00000024402	Lta	-2.81824290750991	-2.82579821503126	3.36107235110244	6.86352371409121e-09	1.70367910858664e-06	protein_coding	17	35203165	35205351	-1	lymphotoxin A [Source:MGI Symbol;Acc:MGI:104797]
ENSMUSG00000021591	Glrx	1.81119004262306	1.81121758210579	9.31457511903629	7.6011533016582e-09	1.84575831259831e-06	protein_coding	13	75839868	75850151	1	glutaredoxin [Source:MGI Symbol;Acc:MGI:2135625]
ENSMUSG00000026576	Atp1b1	-3.6389759822172	-3.65546046805751	5.42646830024078	7.86214197462995e-09	1.86851331609822e-06	protein_coding	1	164437267	164458355	-1	ATPase, Na+/K+ transporting, beta 1 polypeptide [Source:MGI Symbol;Acc:MGI:88108]
ENSMUSG00000027456	Sdcbp2	1.92790434482823	1.92800116337404	7.76272190575063	8.56140140757804e-09	1.97510137010894e-06	protein_coding	2	151572622	151590005	1	syndecan binding protein (syntenin) 2 [Source:MGI Symbol;Acc:MGI:2385156]
ENSMUSG00000038776	Ephx1	-2.89778110990278	-2.89874932513323	6.59096788504128	8.70218330756139e-09	1.97510137010894e-06	protein_coding	1	180976155	181020904	-1	epoxide hydrolase 1, microsomal [Source:MGI Symbol;Acc:MGI:95405]
ENSMUSG00000030577	Cd22	-2.13058814178313	-2.13207757068467	4.71059122434965	8.8410983442656e-09	1.97510137010894e-06	protein_coding	7	30865402	30880342	-1	CD22 antigen [Source:MGI Symbol;Acc:MGI:88322]
ENSMUSG00000043079	Synpo	-4.80642630274339	-4.8226488509532	4.67585736598943	9.28364421045003e-09	2.03330011432798e-06	protein_coding	18	60593973	60660142	-1	synaptopodin [Source:MGI Symbol;Acc:MGI:1099446]
ENSMUSG00000050157	Gm867	2.68583416640499	2.69148667265239	2.54328242032228	9.54798795734226e-09	2.05098125929833e-06	protein_coding	10	75937721	75940672	-1	predicted gene 867 [Source:MGI Symbol;Acc:MGI:2685713]
ENSMUSG00000026018	Ica1l	-3.57235606082837	-3.59388306051551	2.63889186522717	9.77427880463575e-09	2.05997536316569e-06	protein_coding	1	59989070	60043087	-1	islet cell autoantigen 1-like [Source:MGI Symbol;Acc:MGI:1917625]
ENSMUSG00000037972	Snn	-2.1483367352943	-2.1533303646949	3.46727325989267	1.17793309554093e-08	2.43657642170225e-06	protein_coding	16	11066298	11074983	1	stannin [Source:MGI Symbol;Acc:MGI:1276549]
ENSMUSG00000041954	Tnfrsf18	1.32663216617408	1.32666990632023	8.43049202715209	1.214036984881e-08	2.46559874929469e-06	protein_coding	4	156026164	156028895	1	tumor necrosis factor receptor superfamily, member 18 [Source:MGI Symbol;Acc:MGI:894675]
ENSMUSG00000030717	Nupr1	2.88225590059533	2.89318300378836	1.99488140671849	1.31339777902978e-08	2.61975949852903e-06	protein_coding	7	126623249	126627010	-1	nuclear protein 1 [Source:MGI Symbol;Acc:MGI:1891834]
ENSMUSG00000001156	Mxd1	1.60808380769995	1.60819512348508	7.27281479418089	1.36031467307271e-08	2.64427866993192e-06	protein_coding	6	86647044	86669159	-1	MAX dimerization protein 1 [Source:MGI Symbol;Acc:MGI:96908]
ENSMUSG00000022018	1190002H23Rik	-1.86854745643186	-1.8706648854226	4.20416325578522	1.37303637292795e-08	2.64427866993192e-06	protein_coding	14	79288756	79301645	-1	RIKEN cDNA 1190002H23 gene [Source:MGI Symbol;Acc:MGI:1913464]
ENSMUSG00000042594	Sh2b3	-2.3183372080445	-2.3203145453462	4.88019336498061	1.61885408414317e-08	3.06354241364862e-06	protein_coding	5	121815488	121836859	-1	SH2B adaptor protein 3 [Source:MGI Symbol;Acc:MGI:893598]
ENSMUSG00000026072	Il1r1	-3.35737843553128	-3.36824396714568	3.49006903497781	1.65421830718422e-08	3.06354241364862e-06	protein_coding	1	40225080	40316198	1	interleukin 1 receptor, type I [Source:MGI Symbol;Acc:MGI:96545]
ENSMUSG00000071068	Treml2	-3.40629758801075	-3.41531658252827	4.7564382957816	1.67703772453637e-08	3.06354241364862e-06	protein_coding	17	48300038	48312534	1	triggering receptor expressed on myeloid cells-like 2 [Source:MGI Symbol;Acc:MGI:2147038]
ENSMUSG00000019256	Ahr	2.73077387792428	2.7319175263604	4.93503486212578	1.70044431196253e-08	3.06354241364862e-06	protein_coding	12	35497974	35535038	-1	aryl-hydrocarbon receptor [Source:MGI Symbol;Acc:MGI:105043]
ENSMUSG00000022913	Psmg1	-1.11652304397054	-1.11693126631132	5.20837378174685	1.77952583923717e-08	3.15512755940939e-06	protein_coding	16	95979933	95990960	-1	proteasome (prosome, macropain) assembly chaperone 1 [Source:MGI Symbol;Acc:MGI:1860263]
ENSMUSG00000039497	Dse	-1.81260274796458	-1.81421910706261	4.11973832065264	1.93369457512278e-08	3.37490131314397e-06	protein_coding	10	34151394	34207551	-1	dermatan sulfate epimerase [Source:MGI Symbol;Acc:MGI:2443455]
ENSMUSG00000035042	Ccl5	2.53413106218862	2.53422101756495	8.31411120958074	1.98103519816092e-08	3.40433279437807e-06	protein_coding	11	83525778	83530518	-1	chemokine (C-C motif) ligand 5 [Source:MGI Symbol;Acc:MGI:98262]
ENSMUSG00000028223	Decr1	-1.59872165717779	-1.59975343985059	4.60231943879761	2.05359929830988e-08	3.47556123668506e-06	protein_coding	4	15917240	15945507	-1	2,4-dienoyl CoA reductase 1, mitochondrial [Source:MGI Symbol;Acc:MGI:1914710]
ENSMUSG00000037224	Zfyve28	-2.84474760808634	-2.85949326561357	2.43791795932656	2.10083531834385e-08	3.50243738894043e-06	protein_coding	5	34194874	34288449	-1	zinc finger, FYVE domain containing 28 [Source:MGI Symbol;Acc:MGI:2684992]
ENSMUSG00000041729	Coro2b	-1.90558868299124	-1.90659710231943	4.91818191080802	2.43147011682351e-08	3.99404723601744e-06	protein_coding	9	62419492	62537044	-1	coronin, actin binding protein, 2B [Source:MGI Symbol;Acc:MGI:2444283]
ENSMUSG00000022015	Tnfsf11	-2.47911994420703	-2.48403026628836	3.54413369986225	2.57505342884062e-08	4.16860098552894e-06	protein_coding	14	78277445	78308043	-1	tumor necrosis factor (ligand) superfamily, member 11 [Source:MGI Symbol;Acc:MGI:1100089]
ENSMUSG00000034855	Cxcl10	-2.32551007022723	-2.33420290172094	2.11615476967752	2.72401633313608e-08	4.34675177730429e-06	protein_coding	5	92346638	92348889	-1	chemokine (C-X-C motif) ligand 10 [Source:MGI Symbol;Acc:MGI:1352450]
ENSMUSG00000032020	Ubash3b	1.1270923540521	1.12717684455882	7.00120363852323	2.77472149887466e-08	4.36530128766619e-06	protein_coding	9	41011098	41161697	-1	ubiquitin associated and SH3 domain containing, B [Source:MGI Symbol;Acc:MGI:1920078]
ENSMUSG00000023827	Agpat4	1.89562427723331	1.89586579840906	6.29885575536151	2.90543112103095e-08	4.5074535585994e-06	protein_coding	17	12118704	12219645	1	1-acylglycerol-3-phosphate O-acyltransferase 4 (lysophosphatidic acid acyltransferase, delta) [Source:MGI Symbol;Acc:MGI:1915512]
ENSMUSG00000049103	Ccr2	1.7980325260284	1.79812852053778	7.49183188966805	3.39675134511867e-08	5.19749486643501e-06	protein_coding	9	124101950	124113557	1	chemokine (C-C motif) receptor 2 [Source:MGI Symbol;Acc:MGI:106185]
ENSMUSG00000002489	Tiam1	-1.98891028958831	-1.99108196653605	3.89708146431	3.44602812376688e-08	5.20163974898325e-06	protein_coding	16	89787111	89980080	-1	T cell lymphoma invasion and metastasis 1 [Source:MGI Symbol;Acc:MGI:103306]
ENSMUSG00000048163	Selplg	0.961379981563804	0.961388625569287	10.0316702259564	3.68434715553124e-08	5.42187591838655e-06	protein_coding	5	113817798	113830501	-1	selectin, platelet (p-selectin) ligand [Source:MGI Symbol;Acc:MGI:106689]
ENSMUSG00000041046	Ramp3	-2.80538930309429	-2.81059860358327	4.30917681004568	3.68901136792639e-08	5.42187591838655e-06	protein_coding	11	6658521	6677475	1	receptor (calcitonin) activity modifying protein 3 [Source:MGI Symbol;Acc:MGI:1860292]
ENSMUSG00000020027	Socs2	1.63974127232677	1.64045456011046	4.36076536201598	3.81327856783464e-08	5.53173007827441e-06	protein_coding	10	95385362	95417180	-1	suppressor of cytokine signaling 2 [Source:MGI Symbol;Acc:MGI:1201787]
ENSMUSG00000019996	Mtap7	-1.45679641763833	-1.45736575792422	5.46059412596092	3.94093616030559e-08	5.64362268084788e-06	protein_coding	10	20148471	20281589	1	microtubule-associated protein 7 [Source:MGI Symbol;Acc:MGI:1328328]
ENSMUSG00000005824	Tnfsf14	-2.08455984496724	-2.08656184907449	4.06908256518476	4.39484120142083e-08	6.21397167340135e-06	protein_coding	17	57189492	57194189	-1	tumor necrosis factor (ligand) superfamily, member 14 [Source:MGI Symbol;Acc:MGI:1355317]
ENSMUSG00000026991	Pkp4	-2.16067208404904	-2.16192617906824	5.06557122203929	4.56788393493846e-08	6.37790794415783e-06	protein_coding	2	59160850	59355208	1	plakophilin 4 [Source:MGI Symbol;Acc:MGI:109281]
ENSMUSG00000028224	Nbn	-1.33199902040812	-1.33266234762551	5.02087223155405	4.67296982428673e-08	6.44408307867689e-06	protein_coding	4	15957925	15992589	1	nibrin [Source:MGI Symbol;Acc:MGI:1351625]
ENSMUSG00000021061	Spnb1	-4.53050353860585	-4.63940494487711	1.19313369543889	5.14904090974042e-08	7.01399840997567e-06	protein_coding	12	76580488	76710547	-1	spectrin beta 1 [Source:MGI Symbol;Acc:MGI:98387]
ENSMUSG00000027947	Il6ra	-1.68399295641616	-1.68429108199584	7.21660581947241	5.3005027770789e-08	7.13332723132184e-06	protein_coding	3	89869324	89913162	-1	interleukin 6 receptor, alpha [Source:MGI Symbol;Acc:MGI:105304]
ENSMUSG00000026489	Adck3	-1.40875525869316	-1.40933502947745	5.03731825201549	5.43884520002433e-08	7.23236915288949e-06	protein_coding	1	180165238	180199602	-1	aarF domain containing kinase 3 [Source:MGI Symbol;Acc:MGI:1914676]
ENSMUSG00000023267	Gabrr2	-4.22005163329434	-4.31503514955309	2.3155404620105	5.55512627477597e-08	7.30008946932324e-06	protein_coding	4	33062999	33095865	1	gamma-aminobutyric acid (GABA) C receptor, subunit rho 2 [Source:MGI Symbol;Acc:MGI:95626]
ENSMUSG00000043336	Filip1l	-1.25577930342619	-1.25667307359149	4.84186865341134	5.83961696706033e-08	7.53397442830718e-06	protein_coding	16	57353093	57573126	1	filamin A interacting protein 1-like [Source:MGI Symbol;Acc:MGI:1925999]
ENSMUSG00000030325	Klrb1c	-4.13128695186775	-4.13789049177298	4.61638961424298	5.86800156904857e-08	7.53397442830718e-06	protein_coding	6	128778485	128789215	-1	killer cell lectin-like receptor subfamily B member 1C [Source:MGI Symbol;Acc:MGI:107538]
ENSMUSG00000026358	Rgs1	1.43222816257268	1.43225971587402	8.67557630943283	6.20396009628563e-08	7.87479934948982e-06	protein_coding	1	144243972	144249242	-1	regulator of G-protein signaling 1 [Source:MGI Symbol;Acc:MGI:1354694]
ENSMUSG00000030616	Sytl2	1.82479030004047	1.82493881095312	6.83594940168101	6.59169979455738e-08	8.27295356238269e-06	protein_coding	7	90348699	90410438	1	synaptotagmin-like 2 [Source:MGI Symbol;Acc:MGI:1933366]
ENSMUSG00000028108	Ecm1	1.43319168022527	1.43327704890874	7.6747480530501	6.89715849462711e-08	8.51726349090132e-06	protein_coding	3	95734147	95739569	-1	extracellular matrix protein 1 [Source:MGI Symbol;Acc:MGI:103060]
ENSMUSG00000074923	Pak6	1.6156132009656	1.61640433124881	4.33738821677112	6.93886282607001e-08	8.51726349090132e-06	protein_coding	2	118663303	118698020	1	p21 protein (Cdc42/Rac)-activated kinase 6 [Source:MGI Symbol;Acc:MGI:2679420]
ENSMUSG00000034903	Cobll1	1.54908114232714	1.54940496145705	5.52971297102787	7.05971377955702e-08	8.57141336061434e-06	protein_coding	2	65088339	65239403	-1	Cobl-like 1 [Source:MGI Symbol;Acc:MGI:2442894]
ENSMUSG00000033316	Galnt9	-2.10820939135546	-2.11178016995804	3.60763940540246	7.36372643181635e-08	8.84438970359018e-06	protein_coding	5	110544345	110621382	1	UDP-N-acetyl-alpha-D-galactosamine:polypeptide N-acetylgalactosaminyltransferase 9 [Source:MGI Symbol;Acc:MGI:2677965]
ENSMUSG00000039046	Usp6nl	-1.68501757774004	-1.68632246846277	4.42264593728522	7.55119127330454e-08	8.97306452370338e-06	protein_coding	2	6322667	6446390	1	USP6 N-terminal like [Source:MGI Symbol;Acc:MGI:2138893]
ENSMUSG00000025597	Klhl4	-3.1291031724341	-3.14302641505232	2.93667235765845	8.44109848781724e-08	9.92495474830722e-06	protein_coding	X	114474333	114560829	1	kelch-like 4 (Drosophila) [Source:MGI Symbol;Acc:MGI:2442829]
ENSMUSG00000020009	Ifngr1	1.1100518494338	1.11006206188973	10.0221313547584	9.14856121834191e-08	1.06447321675916e-05	protein_coding	10	19591949	19610229	1	interferon gamma receptor 1 [Source:MGI Symbol;Acc:MGI:107655]
ENSMUSG00000037926	Ssh2	-1.55390877554643	-1.55399448850603	8.45810661618317	9.47693424852717e-08	1.09131294387679e-05	protein_coding	11	77216287	77460220	1	slingshot homolog 2 (Drosophila) [Source:MGI Symbol;Acc:MGI:2679255]
ENSMUSG00000038587	Akap12	-1.27504444594145	-1.27534769651872	5.97660958972076	1.05849559169361e-07	1.2064689550222e-05	protein_coding	10	4266329	4359468	1	A kinase (PRKA) anchor protein (gravin) 12 [Source:MGI Symbol;Acc:MGI:1932576]
ENSMUSG00000020614	Fam20a	1.55947948116703	1.55998504138287	4.88068565791823	1.07800294695704e-07	1.21629221388991e-05	protein_coding	11	109669749	109722279	-1	family with sequence similarity 20, member A [Source:MGI Symbol;Acc:MGI:2388266]
ENSMUSG00000025203	Scd2	-1.54796205967359	-1.54850768207732	5.25724390943622	1.12113908879569e-07	1.25169367840406e-05	protein_coding	19	44293676	44306864	1	stearoyl-Coenzyme A desaturase 2 [Source:MGI Symbol;Acc:MGI:98240]
ENSMUSG00000006931	Leprel4	2.63815509699372	2.66225795420256	0.46452370384647	1.13179106104574e-07	1.25169367840406e-05	protein_coding	11	100408456	100414836	-1	leprecan-like 4 [Source:MGI Symbol;Acc:MGI:1913430]
ENSMUSG00000079110	Capn3	-4.38224778651977	-4.44421615635913	2.09677737964469	1.16077672162981e-07	1.27116431182402e-05	protein_coding	2	120456019	120504913	1	calpain 3 [Source:MGI Symbol;Acc:MGI:107437]
ENSMUSG00000054404	Slfn5	-2.22956129419645	-2.23173768299893	4.64272465418066	1.19177614717763e-07	1.29244073436642e-05	protein_coding	11	82951349	82962941	1	schlafen 5 [Source:MGI Symbol;Acc:MGI:1329004]
ENSMUSG00000003534	Ddr1	1.90364358376752	1.90443169552017	4.96971172178426	1.25829367520728e-07	1.34964614293322e-05	protein_coding	17	35681567	35704621	-1	discoidin domain receptor family, member 1 [Source:MGI Symbol;Acc:MGI:99216]
ENSMUSG00000034041	Lyl1	-3.64683095352941	-3.69648361167727	1.64548380039297	1.27884623389656e-07	1.34964614293322e-05	protein_coding	8	84701457	84704715	1	lymphoblastomic leukemia 1 [Source:MGI Symbol;Acc:MGI:96891]
ENSMUSG00000033436	Armcx2	-1.50651182284701	-1.5083253151919	3.90012107644486	1.28077431648094e-07	1.34964614293322e-05	protein_coding	X	134804145	134809221	-1	armadillo repeat containing, X-linked 2 [Source:MGI Symbol;Acc:MGI:1914666]
ENSMUSG00000018930	Ccl4	2.88664853690171	2.88690845943495	7.40528243335027	1.3219152500818e-07	1.37998068630035e-05	protein_coding	11	83662584	83664683	1	chemokine (C-C motif) ligand 4 [Source:MGI Symbol;Acc:MGI:98261]
ENSMUSG00000016529	Il10	3.62207978135171	3.62320918567031	5.94140864253158	1.4169663384388e-07	1.46551055558902e-05	protein_coding	1	131019845	131024974	1	interleukin 10 [Source:MGI Symbol;Acc:MGI:96537]
ENSMUSG00000017493	Igfbp4	-4.21550345685345	-4.26745399027466	5.09072267944457	1.44529261102667e-07	1.48109343717137e-05	protein_coding	11	99041244	99054392	1	insulin-like growth factor binding protein 4 [Source:MGI Symbol;Acc:MGI:96439]
ENSMUSG00000031239	Itm2a	-1.21593989912607	-1.21620684053878	6.48264605712022	1.48185193076877e-07	1.50475327878974e-05	protein_coding	X	107397099	107403376	-1	integral membrane protein 2A [Source:MGI Symbol;Acc:MGI:107706]
ENSMUSG00000030365	Clec2i	-1.50749168088655	-1.50771702611725	6.72201735844148	1.64072590251522e-07	1.65107282262117e-05	protein_coding	6	128887588	128898167	1	C-type lectin domain family 2, member i [Source:MGI Symbol;Acc:MGI:2136650]
ENSMUSG00000063931	Pepd	0.780274313336656	0.780335228291901	6.85824688872501	1.75678262928187e-07	1.74445316187061e-05	protein_coding	7	34912379	35044710	1	peptidase D [Source:MGI Symbol;Acc:MGI:97542]
ENSMUSG00000022132	Cldn10	-3.27407504646623	-3.3080563545046	2.26716454811994	1.76475566062112e-07	1.74445316187061e-05	protein_coding	14	118787871	118875489	1	claudin 10 [Source:MGI Symbol;Acc:MGI:1913101]
ENSMUSG00000040681	Hmgn1	-0.903729566872628	-0.903813462495879	7.234011688201	1.82863576667609e-07	1.79174223805017e-05	protein_coding	16	96120618	96127729	-1	high mobility group nucleosomal binding domain 1 [Source:MGI Symbol;Acc:MGI:96120]
ENSMUSG00000034028	Cd226	-1.73814996711984	-1.74088676048446	3.40600702816257	1.85486203423307e-07	1.80163555846812e-05	protein_coding	18	89197431	89270201	1	CD226 antigen [Source:MGI Symbol;Acc:MGI:3039602]
ENSMUSG00000000078	Klf6	1.04668149822246	1.04670593435895	8.82387499422122	1.938139080388e-07	1.82667334705832e-05	protein_coding	13	5861489	5870393	1	Kruppel-like factor 6 [Source:MGI Symbol;Acc:MGI:1346318]
ENSMUSG00000029461	Fam168a	-1.26142750904345	-1.26178407092009	5.57077620085137	1.94098639836621e-07	1.82667334705832e-05	protein_coding	7	100706651	100841628	1	family with sequence similarity 168, member A [Source:MGI Symbol;Acc:MGI:2442372]
ENSMUSG00000025330	Padi4	-2.36121142139559	-2.36189847004721	6.0686881715331	1.94443908907406e-07	1.82667334705832e-05	protein_coding	4	140745865	140774236	-1	peptidyl arginine deiminase, type IV [Source:MGI Symbol;Acc:MGI:1338898]
ENSMUSG00000032841	Prr5l	1.8106727242607	1.81349540161479	2.66391904952744	1.94605307341039e-07	1.82667334705832e-05	protein_coding	2	101714285	101883027	-1	proline rich 5 like [Source:MGI Symbol;Acc:MGI:1919696]
ENSMUSG00000021263	Degs2	-2.41420603007854	-2.42164331351401	2.94631291325709	2.13854111810286e-07	1.99062535743408e-05	protein_coding	12	108686792	108702306	-1	degenerative spermatocyte homolog 2 (Drosophila), lipid desaturase [Source:MGI Symbol;Acc:MGI:1917309]
ENSMUSG00000033083	Tbc1d4	-1.53310852479185	-1.53327518300451	7.04115545766499	2.1903185029681e-07	2.02197170893832e-05	protein_coding	14	101442360	101609191	-1	TBC1 domain family, member 4 [Source:MGI Symbol;Acc:MGI:2429660]
ENSMUSG00000030930	Chst15	-2.3355332769551	-2.34102822081145	3.6825617230985	2.46084931580549e-07	2.25308908668421e-05	protein_coding	7	132235780	132317228	-1	carbohydrate (N-acetylgalactosamine 4-sulfate 6-O) sulfotransferase 15 [Source:MGI Symbol;Acc:MGI:1924840]
ENSMUSG00000000244	Tspan32	-1.11047607692606	-1.11057524803658	7.48549713544851	2.51627294381756e-07	2.28510315304408e-05	protein_coding	7	143005046	143019644	1	tetraspanin 32 [Source:MGI Symbol;Acc:MGI:1350360]
ENSMUSG00000006356	Crip2	1.4831775662468	1.48356200295682	5.43177529518761	2.55295546412036e-07	2.29971875276004e-05	protein_coding	12	113140236	113145504	1	cysteine rich protein 2 [Source:MGI Symbol;Acc:MGI:1915587]
ENSMUSG00000022602	Arc	-1.65759571669656	-1.65984367943706	3.72785382902136	2.66119759729992e-07	2.3780461729472e-05	protein_coding	15	74669083	74672570	-1	activity regulated cytoskeletal-associated protein [Source:MGI Symbol;Acc:MGI:88067]
ENSMUSG00000024544	D18Ertd653e	-1.47278314468542	-1.47454565963119	3.76440368001346	2.80775345003423e-07	2.46960144060725e-05	protein_coding	18	67933257	68255549	1	DNA segment, Chr 18, ERATO Doi 653, expressed [Source:MGI Symbol;Acc:MGI:1277150]
ENSMUSG00000039911	Spsb1	-2.65926200973894	-2.67260906962353	2.90959642833586	2.80787272119177e-07	2.46960144060725e-05	protein_coding	4	149896283	149955043	-1	splA/ryanodine receptor domain and SOCS box containing 1 [Source:MGI Symbol;Acc:MGI:1921896]
ENSMUSG00000026989	Dapl1	-4.82066838683097	-4.93153449855299	3.64744782242825	2.84416105794331e-07	2.48197492322084e-05	protein_coding	2	59484653	59505020	1	death associated protein-like 1 [Source:MGI Symbol;Acc:MGI:1923997]
ENSMUSG00000002365	Snx9	2.18911890532512	2.19005673643936	4.75389643292414	2.94462725052792e-07	2.5410340133058e-05	protein_coding	17	5841328	5931033	1	sorting nexin 9 [Source:MGI Symbol;Acc:MGI:1913866]
ENSMUSG00000043629	1700019D03Rik	-2.74041390598386	-2.75369725216561	2.1414603718509	2.95733591521714e-07	2.5410340133058e-05	protein_coding	1	52922324	52963260	-1	RIKEN cDNA 1700019D03 gene [Source:MGI Symbol;Acc:MGI:1914330]
ENSMUSG00000014599	Csf1	1.75003215916112	1.75034582055846	5.76493583756466	3.21750904028083e-07	2.74347908243793e-05	protein_coding	3	107741048	107760469	-1	colony stimulating factor 1 (macrophage) [Source:MGI Symbol;Acc:MGI:1339753]
ENSMUSG00000036356	Csgalnact1	-2.59823361653687	-2.61718293205529	1.19522685202545	3.47888464781843e-07	2.94387435728272e-05	protein_coding	8	68356781	68735146	-1	chondroitin sulfate N-acetylgalactosaminyltransferase 1 [Source:MGI Symbol;Acc:MGI:2442354]
ENSMUSG00000024130	Abca3	-1.11982915308277	-1.12028856255735	5.13836585427776	3.68049358670011e-07	3.09106115514588e-05	protein_coding	17	24351950	24410201	1	ATP-binding cassette, sub-family A (ABC1), member 3 [Source:MGI Symbol;Acc:MGI:1351617]
ENSMUSG00000036721	Zscan12	-1.96560777256446	-1.97269784900582	2.73632288472997	3.70824986944192e-07	3.09113067475121e-05	protein_coding	13	21362827	21369824	1	zinc finger and SCAN domain containing 12 [Source:MGI Symbol;Acc:MGI:1099444]
ENSMUSG00000038623	Tm6sf1	1.53820605377897	1.53985996182226	3.33792684054732	3.740787636114e-07	3.09515539965877e-05	protein_coding	7	81859001	81884434	1	transmembrane 6 superfamily member 1 [Source:MGI Symbol;Acc:MGI:1933209]
ENSMUSG00000026880	Stom	1.80553774719923	1.80622180818486	4.70165288004227	3.91526493125331e-07	3.21569921191908e-05	protein_coding	2	35313986	35336976	-1	stomatin [Source:MGI Symbol;Acc:MGI:95403]
ENSMUSG00000032380	Dapk2	1.64358954508785	1.64443319244609	4.11379658311388	4.07010089396814e-07	3.31846912303826e-05	protein_coding	9	66158223	66272242	1	death-associated protein kinase 2 [Source:MGI Symbol;Acc:MGI:1341297]
ENSMUSG00000040253	Gbp7	1.08151649722373	1.08153534353576	9.06007160360098	4.15590966943942e-07	3.35584095352336e-05	protein_coding	3	142530338	142550083	1	guanylate binding protein 7 [Source:MGI Symbol;Acc:MGI:2444421]
ENSMUSG00000040249	Lrp1	-2.85044505335501	-2.86472031959251	1.89507080513209	4.20097049083893e-07	3.35584095352336e-05	protein_coding	10	127538161	127621148	-1	low density lipoprotein receptor-related protein 1 [Source:MGI Symbol;Acc:MGI:96828]
ENSMUSG00000005533	Igf1r	-3.41073232997878	-3.41603304839647	4.66917146571821	4.20606744398631e-07	3.35584095352336e-05	protein_coding	7	67952859	68226780	1	insulin-like growth factor I receptor [Source:MGI Symbol;Acc:MGI:96433]
ENSMUSG00000036006	Fam65b	0.858709811229455	0.858719380199647	9.78914710926021	4.25650049992307e-07	3.37199365844969e-05	protein_coding	13	24582189	24733816	1	family with sequence similarity 65, member B [Source:MGI Symbol;Acc:MGI:2444879]
ENSMUSG00000023902	Zscan10	-2.84235051184709	-2.86712906522674	3.17036517688691	4.44735137395523e-07	3.49837428500563e-05	protein_coding	17	23600856	23611019	1	zinc finger and SCAN domain containing 10 [Source:MGI Symbol;Acc:MGI:3040700]
ENSMUSG00000071757	Zhx2	-1.14479651954884	-1.14523891121537	5.57319076041262	4.59399532196631e-07	3.5884564857597e-05	protein_coding	15	57694665	57839833	1	zinc fingers and homeoboxes 2 [Source:MGI Symbol;Acc:MGI:2683087]
ENSMUSG00000041272	Tox	-1.40994748458209	-1.41003559800279	7.83118942505007	4.63176604164485e-07	3.59283518647034e-05	protein_coding	4	6686353	6991557	-1	thymocyte selection-associated high mobility group box [Source:MGI Symbol;Acc:MGI:2181659]
ENSMUSG00000000204	Slfn4	1.7760571999254	1.77735998231135	3.82852530224147	4.73181138978452e-07	3.64512642923401e-05	protein_coding	11	83175186	83190221	1	schlafen 4 [Source:MGI Symbol;Acc:MGI:1329010]
ENSMUSG00000058006	Mdn1	-1.18481819512591	-1.18556601148792	4.67704503336282	5.0529262561252e-07	3.86583467677524e-05	protein_coding	4	32657119	32775217	1	midasin homolog (yeast) [Source:MGI Symbol;Acc:MGI:1926159]
ENSMUSG00000030413	Pglyrp1	1.09296432022447	1.0930287046397	7.19802498511168	5.10465840885499e-07	3.87884587938165e-05	protein_coding	7	18884690	18890438	1	peptidoglycan recognition protein 1 [Source:MGI Symbol;Acc:MGI:1345092]
ENSMUSG00000034353	Ramp1	-2.65123800466204	-2.66475681943943	3.65250028315947	5.18171584496174e-07	3.91079499920423e-05	protein_coding	1	91179822	91225196	1	receptor (calcitonin) activity modifying protein 1 [Source:MGI Symbol;Acc:MGI:1858418]
ENSMUSG00000003352	Cacnb3	1.69071620668089	1.69292339033884	3.17806782770273	5.28097813766874e-07	3.9589614629369e-05	protein_coding	15	98632220	98644530	1	calcium channel, voltage-dependent, beta 3 subunit [Source:MGI Symbol;Acc:MGI:103307]
ENSMUSG00000029344	Tpst2	0.930577028284376	0.930596370154343	8.8099724644889	5.42170283410108e-07	4.01385305261172e-05	protein_coding	5	112276691	112315361	1	protein-tyrosine sulfotransferase 2 [Source:MGI Symbol;Acc:MGI:1309516]
ENSMUSG00000052727	Mtap1b	-2.97227325574667	-2.97925743618526	3.08260176819714	5.42606813737126e-07	4.01385305261172e-05	protein_coding	13	99421464	99516602	-1	microtubule-associated protein 1B [Source:MGI Symbol;Acc:MGI:1306778]
ENSMUSG00000022324	Matn2	2.22137778072924	2.22196361664074	5.33491667486506	5.55616884269459e-07	4.0830530245328e-05	protein_coding	15	34306680	34436242	1	matrilin 2 [Source:MGI Symbol;Acc:MGI:109613]
ENSMUSG00000006519	Cyba	0.958017709264375	0.95803534237469	8.93609254109511	5.60709046827256e-07	4.09354251834017e-05	protein_coding	8	122424772	122432940	-1	cytochrome b-245, alpha polypeptide [Source:MGI Symbol;Acc:MGI:1316658]
ENSMUSG00000020747	2310067B10Rik	-1.1278008969109	-1.12835907494589	4.95057754329356	5.68149216538608e-07	4.12092646021835e-05	protein_coding	11	115765433	115799366	1	RIKEN cDNA 2310067B10 gene [Source:MGI Symbol;Acc:MGI:1919197]
ENSMUSG00000030124	Lag3	1.43905768423621	1.43907560630231	9.61781263817685	5.90422998806014e-07	4.25485477204076e-05	protein_coding	6	124904361	124911705	-1	lymphocyte-activation gene 3 [Source:MGI Symbol;Acc:MGI:106588]
ENSMUSG00000028599	Tnfrsf1b	1.28181288817193	1.28189004584122	7.20157349837824	6.11831499745697e-07	4.38087041805092e-05	protein_coding	4	145213463	145246870	-1	tumor necrosis factor receptor superfamily, member 1b [Source:MGI Symbol;Acc:MGI:1314883]
ENSMUSG00000037860	Aim2	-1.25218702428044	-1.25341160731347	3.80858297272954	6.26421506815931e-07	4.45676957397067e-05	protein_coding	1	173350879	173466040	1	absent in melanoma 2 [Source:MGI Symbol;Acc:MGI:2686159]
ENSMUSG00000037280	Galnt6	0.773063173034863	0.773085104779611	8.47447245058055	6.39732892321162e-07	4.52266861216923e-05	protein_coding	15	100691813	100729376	-1	UDP-N-acetyl-alpha-D-galactosamine:polypeptide N-acetylgalactosaminyltransferase 6 [Source:MGI Symbol;Acc:MGI:1891640]
ENSMUSG00000030256	Bhlhe41	-4.00499576002229	-4.03962189512301	1.63319462651448	6.54701555672147e-07	4.59818254705373e-05	protein_coding	6	145858243	145865558	-1	basic helix-loop-helix family, member e41 [Source:MGI Symbol;Acc:MGI:1930704]
ENSMUSG00000050052	2610019F03Rik	-4.02642019043634	-4.11030239634096	3.11531378774501	6.59047158021316e-07	4.59818254705373e-05	protein_coding	8	13952009	13975032	-1	RIKEN cDNA 2610019F03 gene [Source:MGI Symbol;Acc:MGI:1919398]
ENSMUSG00000048120	Entpd1	1.93118294182972	1.93132839747242	7.06865422674317	6.65905720121091e-07	4.59818254705373e-05	protein_coding	19	40612366	40741602	1	ectonucleoside triphosphate diphosphohydrolase 1 [Source:MGI Symbol;Acc:MGI:102805]
ENSMUSG00000021892	Sh3bp5	-1.65851544123129	-1.65912808220396	6.19963545028526	6.6688054845363e-07	4.59818254705373e-05	protein_coding	14	31359880	31436078	-1	SH3-domain binding protein 5 (BTK-associated) [Source:MGI Symbol;Acc:MGI:1344391]
ENSMUSG00000070501	BC094916	0.97839274202195	0.978474417764586	6.86067431540874	6.85076287568249e-07	4.69466388474684e-05	protein_coding	1	173519717	173535957	-1	cDNA sequence BC094916 [Source:MGI Symbol;Acc:MGI:3584522]
ENSMUSG00000000817	Fasl	1.33056539447357	1.33076807992052	5.84575907700095	6.98613441417861e-07	4.75823911014482e-05	protein_coding	1	161780691	161788495	-1	Fas ligand (TNF superfamily, member 6) [Source:MGI Symbol;Acc:MGI:99255]
ENSMUSG00000038843	Gcnt1	1.49955357445179	1.50016028911846	4.49295156352779	7.25292306392074e-07	4.91000912872695e-05	protein_coding	19	17326141	17356667	-1	glucosaminyl (N-acetyl) transferase 1, core 2 [Source:MGI Symbol;Acc:MGI:95676]
ENSMUSG00000038576	Susd4	-5.43238485081021	-6.07453146362926	-0.108493320320502	7.40842647234567e-07	4.98506769253622e-05	protein_coding	1	182763860	182896598	1	sushi domain containing 4 [Source:MGI Symbol;Acc:MGI:2138351]
ENSMUSG00000043671	Dpy19l3	-1.3788616843027	-1.38004400693256	4.00267021947432	7.52966758303914e-07	5.0363105929669e-05	protein_coding	7	35685165	35754454	-1	dpy-19-like 3 (C. elegans) [Source:MGI Symbol;Acc:MGI:2443952]
ENSMUSG00000079339	Gm14446	1.43546219187814	1.43551744475055	8.10775275894154	7.76074913300212e-07	5.1599742747401e-05	protein_coding	19	34592888	34601968	-1	predicted gene 14446 [Source:MGI Symbol;Acc:MGI:3650685]
ENSMUSG00000078566	Bnip3	-1.43295651643915	-1.43391638185437	4.37410534697255	7.9509109672636e-07	5.24073431567068e-05	protein_coding	7	138890836	138909519	-1	BCL2/adenovirus E1B interacting protein 3 [Source:MGI Symbol;Acc:MGI:109326]
ENSMUSG00000012889	Podnl1	1.03375321293237	1.03381482485651	7.14937692934483	7.97605043566711e-07	5.24073431567068e-05	protein_coding	8	84125989	84132527	1	podocan-like 1 [Source:MGI Symbol;Acc:MGI:2685352]
ENSMUSG00000000290	Itgb2	0.772257984942919	0.772263581319175	10.2762129233818	8.06983509489935e-07	5.27134842163893e-05	protein_coding	10	77530252	77565708	1	integrin beta 2 [Source:MGI Symbol;Acc:MGI:96611]
ENSMUSG00000022971	Ifnar2	-1.17388088783366	-1.17416953901259	5.90840587965873	8.21971204047579e-07	5.33803392396015e-05	protein_coding	16	91372783	91405589	1	interferon (alpha and beta) receptor 2 [Source:MGI Symbol;Acc:MGI:1098243]
ENSMUSG00000004612	Nkg7	1.78493567770863	1.78494822206172	10.5262186096134	8.49927146509833e-07	5.48767989971955e-05	protein_coding	7	43437073	43438246	1	natural killer cell group 7 sequence [Source:MGI Symbol;Acc:MGI:1931250]
ENSMUSG00000009293	Ube2g2	0.802260892589456	0.802285232884255	8.21774426633013	8.69886469741376e-07	5.58427118793746e-05	protein_coding	10	77622275	77645993	1	ubiquitin-conjugating enzyme E2G 2 [Source:MGI Symbol;Acc:MGI:1343188]
ENSMUSG00000047281	Sfn	0.973067031611307	0.973444297649741	4.70067559183676	8.85998572193446e-07	5.64358464114572e-05	protein_coding	4	133600556	133602168	-1	stratifin [Source:MGI Symbol;Acc:MGI:1891831]
ENSMUSG00000039680	Mrps6	-1.15275001638396	-1.15320787459755	4.99656803337845	8.89230883475064e-07	5.64358464114572e-05	protein_coding	16	92058270	92112227	1	mitochondrial ribosomal protein S6 [Source:MGI Symbol;Acc:MGI:2153111]
ENSMUSG00000000791	Il12rb1	1.01279350128779	1.01292469550297	6.04951638871204	9.01239609732775e-07	5.68748386481079e-05	protein_coding	8	70808449	70821424	1	interleukin 12 receptor, beta 1 [Source:MGI Symbol;Acc:MGI:104579]
ENSMUSG00000021756	Il6st	-1.2095407665953	-1.20973683797569	6.86964687460215	9.42160164313571e-07	5.89821654614154e-05	protein_coding	13	112475008	112506860	1	interleukin 6 signal transducer [Source:MGI Symbol;Acc:MGI:96560]
ENSMUSG00000018340	Anxa6	0.992610384184132	0.992624925241619	9.22484129522957	9.45193161825725e-07	5.89821654614154e-05	protein_coding	11	54979108	55033445	-1	annexin A6 [Source:MGI Symbol;Acc:MGI:88255]
ENSMUSG00000038286	Bphl	-1.33856452705914	-1.34007294445623	3.79252521513656	9.50899405845942e-07	5.90085909072176e-05	protein_coding	13	34037641	34074074	1	biphenyl hydrolase-like (serine hydrolase, breast epithelial mucin-associated antigen) [Source:MGI Symbol;Acc:MGI:1915271]
ENSMUSG00000048307	Ankrd46	-0.92932767265107	-0.92946177341636	6.50396176877496	9.87828154259579e-07	6.07759531618423e-05	protein_coding	15	36477668	36496791	-1	ankyrin repeat domain 46 [Source:MGI Symbol;Acc:MGI:1916089]
ENSMUSG00000023944	Hsp90ab1	-0.776643956209818	-0.776652965201422	9.83549008818638	9.90261725645058e-07	6.07759531618423e-05	protein_coding	17	45567775	45573271	-1	heat shock protein 90 alpha (cytosolic), class B member 1 [Source:MGI Symbol;Acc:MGI:96247]
ENSMUSG00000047898	Ccr4	-1.87049629169438	-1.87867349200609	2.26775482442905	1.01509464025881e-06	6.19596018125188e-05	protein_coding	9	114490316	114496544	-1	chemokine (C-C motif) receptor 4 [Source:MGI Symbol;Acc:MGI:107824]
ENSMUSG00000022010	Tsc22d1	1.48654681539872	1.48825069219228	3.52179363627652	1.04236960872935e-06	6.32786333125372e-05	protein_coding	14	76414961	76507765	1	TSC22 domain family, member 1 [Source:MGI Symbol;Acc:MGI:109127]
ENSMUSG00000028268	Gbp3	1.09816326677024	1.09823224784627	7.15244764254001	1.06141600907866e-06	6.40865774130196e-05	protein_coding	3	142560052	142573209	1	guanylate binding protein 3 [Source:MGI Symbol;Acc:MGI:1926263]
ENSMUSG00000078202	Nrarp	2.82087154036917	2.8272795300428	2.69505712345637	1.08239834370535e-06	6.50020940816601e-05	protein_coding	2	25180758	25183330	1	Notch-regulated ankyrin repeat protein [Source:MGI Symbol;Acc:MGI:1914372]
ENSMUSG00000023067	Cdkn1a	1.4784920082822	1.47869315101771	5.9938101432499	1.15760372065382e-06	6.91467035278246e-05	protein_coding	17	29090979	29100722	1	cyclin-dependent kinase inhibitor 1A (P21) [Source:MGI Symbol;Acc:MGI:104556]
ENSMUSG00000043931	Gimap7	1.14969769323004	1.14972841169592	8.42343246908849	1.17900412060762e-06	7.00504043999313e-05	protein_coding	6	48718621	48724636	1	GTPase, IMAP family member 7 [Source:MGI Symbol;Acc:MGI:1349657]
ENSMUSG00000074207	Adh1	-4.83112893497198	-5.07533597622062	1.89142627101777	1.23393832768304e-06	7.29264080434898e-05	protein_coding	3	138260991	138290698	1	alcohol dehydrogenase 1 (class I) [Source:MGI Symbol;Acc:MGI:87921]
ENSMUSG00000037731	Themis2	1.30358848453795	1.30372574518675	6.42483677310862	1.2618186939655e-06	7.41350710665852e-05	protein_coding	4	132781843	132796387	-1	thymocyte selection associated family member 2 [Source:MGI Symbol;Acc:MGI:2446213]
ENSMUSG00000030029	Lrig1	-3.15999426204065	-3.19067609545499	2.03008100437747	1.26766325637581e-06	7.41350710665852e-05	protein_coding	6	94604529	94700158	-1	leucine-rich repeats and immunoglobulin-like domains 1 [Source:MGI Symbol;Acc:MGI:107935]
ENSMUSG00000030659	Nucb2	-2.42379179724402	-2.43179914996527	2.76818915865613	1.28810785846004e-06	7.49383582239515e-05	protein_coding	7	116504374	116540584	1	nucleobindin 2 [Source:MGI Symbol;Acc:MGI:1858179]
ENSMUSG00000034165	Ccnd3	0.915459891912689	0.915481952084924	8.55546742002704	1.37343910503885e-06	7.90070897408317e-05	protein_coding	17	47505051	47599683	1	cyclin D3 [Source:MGI Symbol;Acc:MGI:88315]
ENSMUSG00000020593	Lpin1	1.29767235806453	1.29778230548223	6.80986934947795	1.37752839204362e-06	7.90070897408317e-05	protein_coding	12	16535669	16589770	-1	lipin 1 [Source:MGI Symbol;Acc:MGI:1891340]
ENSMUSG00000006494	Pdk1	-1.1164761052666	-1.11660787966418	7.31920394083429	1.37926432403421e-06	7.90070897408317e-05	protein_coding	2	71873224	71903858	1	pyruvate dehydrogenase kinase, isoenzyme 1 [Source:MGI Symbol;Acc:MGI:1926119]
ENSMUSG00000021876	Rnase4	1.27464683211133	1.2758790545222	3.25558101538448	1.39051218616798e-06	7.92450057117163e-05	protein_coding	14	51091077	51106151	1	ribonuclease, RNase A family 4 [Source:MGI Symbol;Acc:MGI:1926217]
ENSMUSG00000026581	Sell	1.88238737823973	1.88261285487903	7.76286932904712	1.41182719244041e-06	7.93396645948277e-05	protein_coding	1	164062076	164080785	1	selectin, lymphocyte [Source:MGI Symbol;Acc:MGI:98279]
ENSMUSG00000052949	Rnf157	-1.5375239128489	-1.53924063508628	3.5422388310122	1.41554511929638e-06	7.93396645948277e-05	protein_coding	11	116336353	116413032	-1	ring finger protein 157 [Source:MGI Symbol;Acc:MGI:2442484]
ENSMUSG00000030653	Pde2a	0.865960847360839	0.866009860029369	7.57411618375594	1.41805640272798e-06	7.93396645948277e-05	protein_coding	7	101421691	101512829	1	phosphodiesterase 2A, cGMP-stimulated [Source:MGI Symbol;Acc:MGI:2446107]
ENSMUSG00000021458	2010111I01Rik	0.869400027501877	0.869501498717765	6.3193715707058	1.42058486293335e-06	7.93396645948277e-05	protein_coding	13	63014934	63326096	1	RIKEN cDNA 2010111I01 gene [Source:MGI Symbol;Acc:MGI:1919311]
ENSMUSG00000079362	Gbp6	0.830737840596027	0.830771426597467	8.14365199009953	1.44448558608961e-06	7.95493479424698e-05	protein_coding	5	105270704	105293699	-1	guanylate binding protein 6 [Source:MGI Symbol;Acc:MGI:2140937]
ENSMUSG00000044768	D1Ertd622e	1.3307433370198	1.3309354048084	6.14683521778836	1.45269075631342e-06	7.95493479424698e-05	protein_coding	1	97643903	97662074	-1	DNA segment, Chr 1, ERATO Doi 622, expressed [Source:MGI Symbol;Acc:MGI:1277184]
ENSMUSG00000019851	Perp	1.42041948072816	1.42217672570356	2.86455675164467	1.45619293048044e-06	7.95493479424698e-05	protein_coding	10	18845071	18857073	1	PERP, TP53 apoptosis effector [Source:MGI Symbol;Acc:MGI:1929938]
ENSMUSG00000013698	Pea15a	0.750272923941215	0.75032344474685	7.131265868596	1.45699719583881e-06	7.95493479424698e-05	protein_coding	1	172196728	172206804	-1	phosphoprotein enriched in astrocytes 15A [Source:MGI Symbol;Acc:MGI:104799]
ENSMUSG00000025557	Slc15a1	-7.47566348256345	-29.062016271386	0.771529786446235	1.45994774648221e-06	7.95493479424698e-05	protein_coding	14	121459621	121505254	-1	solute carrier family 15 (oligopeptide transporter), member 1 [Source:MGI Symbol;Acc:MGI:1861376]
ENSMUSG00000071648	Rom1	1.34727347357169	1.3474548360261	6.14862050876327	1.48657645504713e-06	8.06070825382352e-05	protein_coding	19	8927382	8929356	-1	rod outer segment membrane protein 1 [Source:MGI Symbol;Acc:MGI:97998]
ENSMUSG00000047880	Cxcr5	-1.21682532444548	-1.21689070399066	8.00993887654334	1.5035603234619e-06	8.1134148855408e-05	protein_coding	9	44511788	44556391	-1	chemokine (C-X-C motif) receptor 5 [Source:MGI Symbol;Acc:MGI:103567]
ENSMUSG00000024065	Ehd3	-0.886913886732278	-0.886951484345903	8.17880244900647	1.51432196185666e-06	8.13220015093216e-05	protein_coding	17	73804841	73832093	1	EH-domain containing 3 [Source:MGI Symbol;Acc:MGI:1928900]
ENSMUSG00000037994	Nhedc2	-1.94994677266836	-1.9559876168969	2.43811240018295	1.57263839908785e-06	8.375226881395e-05	protein_coding	3	135307700	135342767	1	Na+/H+ exchanger domain containing 2 [Source:MGI Symbol;Acc:MGI:2140077]
ENSMUSG00000020846	Fam101b	-1.70816798565527	-1.70958350981964	5.58043249101145	1.57457264556218e-06	8.375226881395e-05	protein_coding	11	76019194	76027782	-1	family with sequence similarity 101, member B [Source:MGI Symbol;Acc:MGI:1923816]
ENSMUSG00000079037	Prnp	-1.37880102010367	-1.37951612461034	4.54646363144845	1.65674339372618e-06	8.77053256299596e-05	protein_coding	2	131909928	131938429	1	prion protein [Source:MGI Symbol;Acc:MGI:97769]
ENSMUSG00000032053	Pou2af1	-1.39313541583428	-1.39390690478576	4.70294285456476	1.68374469055211e-06	8.87142839314484e-05	protein_coding	9	51213690	51240079	1	POU domain, class 2, associating factor 1 [Source:MGI Symbol;Acc:MGI:105086]
ENSMUSG00000027430	Dtd1	-0.703466777799006	-0.703606045895971	5.89838996125906	1.71820329396827e-06	9.0104839406693e-05	protein_coding	2	144599897	144768758	1	D-tyrosyl-tRNA deacylase 1 homolog (S. cerevisiae) [Source:MGI Symbol;Acc:MGI:1913294]
ENSMUSG00000034792	Gna15	1.04923467432419	1.04937526262769	6.16039972261175	1.75681630540552e-06	9.1699243604578e-05	protein_coding	10	81502306	81524225	-1	guanine nucleotide binding protein, alpha 15 [Source:MGI Symbol;Acc:MGI:95770]
ENSMUSG00000024772	Ehd1	1.22427371265411	1.22439478100147	6.52131107633297	1.77767955024092e-06	9.23566538427492e-05	protein_coding	19	6276725	6300096	1	EH-domain containing 1 [Source:MGI Symbol;Acc:MGI:1341878]
ENSMUSG00000028524	Sgip1	-2.921562805458	-2.94125682241975	2.25904718958401	1.81395196866635e-06	9.35499920795751e-05	protein_coding	4	102741297	102973628	1	SH3-domain GRB2-like (endophilin) interacting protein 1 [Source:MGI Symbol;Acc:MGI:1920344]
ENSMUSG00000028967	Errfi1	1.01814119878675	1.01831650704863	5.81995104501602	1.8173991299255e-06	9.35499920795751e-05	protein_coding	4	150853919	150868892	1	ERBB receptor feedback inhibitor 1 [Source:MGI Symbol;Acc:MGI:1921405]
ENSMUSG00000021298	Gpr132	0.639524741248151	0.639578210689729	7.0485888315452	1.92640017129504e-06	9.83669486864386e-05	protein_coding	12	112850876	112860916	-1	G protein-coupled receptor 132 [Source:MGI Symbol;Acc:MGI:1890220]
ENSMUSG00000039377	Hlx	2.20851973938799	2.20949724797425	4.64372382264905	1.928591026171e-06	9.83669486864386e-05	protein_coding	1	184727140	184732619	-1	H2.0-like homeobox [Source:MGI Symbol;Acc:MGI:96109]
ENSMUSG00000034438	Gbp8	0.946551214850089	0.946751879442806	5.96171658806759	1.96799300493013e-06	9.99203721139527e-05	protein_coding	5	105014153	105139540	-1	guanylate-binding protein 8 [Source:MGI Symbol;Acc:MGI:1923324]
ENSMUSG00000043924	Ncmap	1.29587683199081	1.29703139113577	3.62891067941246	1.99255112509845e-06	0.000100236937969748	protein_coding	4	135369576	135398227	-1	noncompact myelin associated protein [Source:MGI Symbol;Acc:MGI:2444888]
ENSMUSG00000026347	Tmem163	2.33432096913933	2.33974141119541	2.28143445455585	1.99262561497187e-06	0.000100236937969748	protein_coding	1	127486546	127678096	-1	transmembrane protein 163 [Source:MGI Symbol;Acc:MGI:1919410]
ENSMUSG00000040605	Bace2	-4.57402714652119	-4.73110017022959	0.350892761970392	2.00114925400662e-06	0.000100236937969748	protein_coding	16	97356728	97439012	1	beta-site APP-cleaving enzyme 2 [Source:MGI Symbol;Acc:MGI:1860440]
ENSMUSG00000023805	Synj2	-1.08110595967904	-1.08136720445494	5.88609648952369	2.01264974653504e-06	0.000100247343334807	protein_coding	17	5941280	6044290	1	synaptojanin 2 [Source:MGI Symbol;Acc:MGI:1201671]
ENSMUSG00000043932	Klri2	-2.57624383407449	-2.60867419525383	0.308416571051413	2.02513123173251e-06	0.000100247343334807	protein_coding	6	129729041	129740484	-1	killer cell lectin-like receptor family I member 2 [Source:MGI Symbol;Acc:MGI:2443965]
ENSMUSG00000025473	Adam8	1.59466556679367	1.59496854030519	5.52926461412909	2.02828107373916e-06	0.000100247343334807	protein_coding	7	139978932	139992562	-1	a disintegrin and metallopeptidase domain 8 [Source:MGI Symbol;Acc:MGI:107825]
ENSMUSG00000028943	Espn	-1.91522164524848	-1.93707994991437	1.25176220354543	2.05240293387961e-06	0.000100992690623063	protein_coding	4	152120331	152152371	-1	espin [Source:MGI Symbol;Acc:MGI:1861630]
ENSMUSG00000028884	Rpa2	0.906595358857912	0.90662628882846	8.05338966469152	2.08417804416827e-06	0.0001021064419007	protein_coding	4	132768332	132778752	1	replication protein A2 [Source:MGI Symbol;Acc:MGI:1339939]
ENSMUSG00000035960	Apex1	-0.959985265062407	-0.960279380867793	5.49935402564748	2.11139496226352e-06	0.000102988129818705	protein_coding	14	50924968	50927139	1	apurinic/apyrimidinic endonuclease 1 [Source:MGI Symbol;Acc:MGI:88042]
ENSMUSG00000049734	Trex1	1.21400658120115	1.21433185439575	5.14072537184469	2.13210724560481e-06	0.000103233032333043	protein_coding	9	109057933	109060338	-1	three prime repair exonuclease 1 [Source:MGI Symbol;Acc:MGI:1328317]
ENSMUSG00000047407	Tgif1	-1.07300741622746	-1.07350697750424	5.01113733860993	2.13489977340492e-06	0.000103233032333043	protein_coding	17	70844205	70853546	-1	TGFB-induced factor homeobox 1 [Source:MGI Symbol;Acc:MGI:1194497]
ENSMUSG00000027011	Ube2e3	1.93094493084056	1.93124285112148	6.15505578196759	2.14623819987345e-06	0.000103333968502528	protein_coding	2	78868124	78921293	1	ubiquitin-conjugating enzyme E2E 3 [Source:MGI Symbol;Acc:MGI:107412]
ENSMUSG00000028270	Gbp2	1.282234495885	1.28227572820055	8.47738220021609	2.16289908515047e-06	0.00010368919648554	protein_coding	3	142620602	142638008	1	guanylate binding protein 2 [Source:MGI Symbol;Acc:MGI:102772]
ENSMUSG00000028480	Glipr2	0.842047038090051	0.842062536953088	8.96440243856437	2.20792530327378e-06	0.000105169814074667	protein_coding	4	43957401	43979118	1	GLI pathogenesis-related 2 [Source:MGI Symbol;Acc:MGI:1917770]
ENSMUSG00000037940	Inpp4b	-1.35158424446867	-1.35166724069472	8.08965338377351	2.21261470971771e-06	0.000105169814074667	protein_coding	8	81342556	82125036	1	inositol polyphosphate-4-phosphatase, type II [Source:MGI Symbol;Acc:MGI:2158925]
ENSMUSG00000060477	Irak2	0.924790474229578	0.924968047898769	5.60693902236783	2.27127015228991e-06	0.00010750037119101	protein_coding	6	113638467	113695009	1	interleukin-1 receptor-associated kinase 2 [Source:MGI Symbol;Acc:MGI:2429603]
ENSMUSG00000089704	Galnt2	1.5081415996322	1.50827651909286	6.81294233507121	2.39299546028189e-06	0.000112783794478265	protein_coding	8	124231391	124345724	1	UDP-N-acetyl-alpha-D-galactosamine:polypeptide N-acetylgalactosaminyltransferase 2 [Source:MGI Symbol;Acc:MGI:894694]
ENSMUSG00000027639	Samhd1	0.682488261018431	0.682498688894403	9.49249639379595	2.43001029774815e-06	0.00011404712195734	protein_coding	2	157097533	157135265	-1	SAM domain and HD domain, 1 [Source:MGI Symbol;Acc:MGI:1927468]
ENSMUSG00000024066	Xdh	1.04255183588573	1.04259785414829	7.57393410554767	2.51143349364939e-06	0.000117235284036622	protein_coding	17	73883908	73950182	-1	xanthine dehydrogenase [Source:MGI Symbol;Acc:MGI:98973]
ENSMUSG00000045538	Ddx28	0.97696158686852	0.977063483191269	6.43985350988866	2.51893179666869e-06	0.000117235284036622	protein_coding	8	106009616	106011486	-1	DEAD (Asp-Glu-Ala-Asp) box polypeptide 28 [Source:MGI Symbol;Acc:MGI:1919236]
ENSMUSG00000043487	Acot6	-4.63142434913964	-4.87421965699919	0.721709270738553	2.61180966116403e-06	0.000121053584710383	protein_coding	12	84100654	84111349	1	acyl-CoA thioesterase 6 [Source:MGI Symbol;Acc:MGI:1921287]
ENSMUSG00000024251	Thada	-1.07178747668172	-1.07196304603912	6.6157696865445	2.68289780708918e-06	0.000123463378846011	protein_coding	17	84190056	84466196	-1	thyroid adenoma associated [Source:MGI Symbol;Acc:MGI:3039623]
ENSMUSG00000049422	Chchd10	1.37388879920172	1.37412018378168	5.80546527090669	2.69306782401812e-06	0.000123463378846011	protein_coding	10	75935573	75937725	1	coiled-coil-helix-coiled-coil-helix domain containing 10 [Source:MGI Symbol;Acc:MGI:2143558]
ENSMUSG00000043740	B430306N03Rik	-1.94259899170586	-1.95156747328094	2.91476168989375	2.70520147327213e-06	0.000123463378846011	protein_coding	17	48316141	48327024	1	RIKEN cDNA B430306N03 gene [Source:MGI Symbol;Acc:MGI:2443478]
ENSMUSG00000038515	Grtp1	-3.39524769004394	-3.47677668727272	0.494530574583159	2.71054931089679e-06	0.000123463378846011	protein_coding	8	13176869	13200624	-1	GH regulated TBC protein 1 [Source:MGI Symbol;Acc:MGI:1914040]
ENSMUSG00000030134	Rasgef1a	-2.34378995605733	-2.35418261091641	2.4226019075495	2.71906814647437e-06	0.000123463378846011	protein_coding	6	118066385	118091546	1	RasGEF domain family, member 1A [Source:MGI Symbol;Acc:MGI:1917977]
ENSMUSG00000031834	Pik3r2	-1.34931630564136	-1.35025195012742	4.3943403989094	2.74543647867027e-06	0.000123706642737275	protein_coding	8	70768176	70776713	-1	phosphatidylinositol 3-kinase, regulatory subunit, polypeptide 2 (p85 beta) [Source:MGI Symbol;Acc:MGI:1098772]
ENSMUSG00000014554	Dguok	-0.764915182971318	-0.765242448600483	4.94772293055169	2.74657541619017e-06	0.000123706642737275	protein_coding	6	83480217	83506969	-1	deoxyguanosine kinase [Source:MGI Symbol;Acc:MGI:1351602]
ENSMUSG00000022864	D16Ertd472e	0.787184015409319	0.787245526893377	6.83675717538237	2.76644237389714e-06	0.000124101049463578	protein_coding	16	78544012	78576657	-1	DNA segment, Chr 16, ERATO Doi 472, expressed [Source:MGI Symbol;Acc:MGI:1196400]
ENSMUSG00000049086	Bmyc	-1.71546785301194	-1.71941125855409	3.48460773479498	2.97660234636088e-06	0.000132994592835404	protein_coding	2	25706879	25707717	1	brain expressed myelocytomatosis oncogene [Source:MGI Symbol;Acc:MGI:88184]
ENSMUSG00000062082	Cd200r4	1.09138109261247	1.09192776159136	4.01376828228199	3.02897358287686e-06	0.000134795358249938	protein_coding	16	44811733	44839150	1	CD200 receptor 4 [Source:MGI Symbol;Acc:MGI:3036289]
ENSMUSG00000036067	Slc2a6	-3.48967286319453	-3.53084722609147	1.09798973993248	3.0884275801621e-06	0.00013681764524077	protein_coding	2	27021363	27027998	-1	solute carrier family 2 (facilitated glucose transporter), member 6 [Source:MGI Symbol;Acc:MGI:2443286]
ENSMUSG00000066363	Serpina3f	1.45241173281957	1.45276293088906	5.25921407993686	3.10249258441057e-06	0.00013681764524077	protein_coding	12	104214544	104221129	1	serine (or cysteine) peptidase inhibitor, clade A, member 3F [Source:MGI Symbol;Acc:MGI:2182838]
ENSMUSG00000001687	Ubl3	1.14730443969695	1.1473692742637	7.4998181150096	3.11116221048842e-06	0.00013681764524077	protein_coding	5	148504631	148552789	-1	ubiquitin-like 3 [Source:MGI Symbol;Acc:MGI:1344373]
ENSMUSG00000040363	Bcor	-0.870097341374029	-0.870456968655511	4.9956267719017	3.13948187677906e-06	0.000137521617896557	protein_coding	X	12036740	12160355	-1	BCL6 interacting corepressor [Source:MGI Symbol;Acc:MGI:1918708]
ENSMUSG00000028559	Osbpl9	0.646010906744604	0.646036918796994	7.9321703766289	3.17291282764442e-06	0.000138443110487454	protein_coding	4	109061145	109202272	-1	oxysterol binding protein-like 9 [Source:MGI Symbol;Acc:MGI:1923784]
ENSMUSG00000023055	Calcoco1	-0.976469042522542	-0.976740668271937	5.89649084123223	3.2411925784969e-06	0.000140872066544009	protein_coding	15	102706779	102722178	-1	calcium binding and coiled coil domain 1 [Source:MGI Symbol;Acc:MGI:1914738]
ENSMUSG00000015437	Gzmb	1.75449390949047	1.75450263372762	11.0769063571866	3.33204907238989e-06	0.000144053041310761	protein_coding	14	56258856	56262260	-1	granzyme B [Source:MGI Symbol;Acc:MGI:109267]
ENSMUSG00000036699	Zcchc12	-4.31542993973949	-4.50331830640509	0.504101511861034	3.34017347354406e-06	0.000144053041310761	protein_coding	X	36195904	36199158	1	zinc finger, CCHC domain containing 12 [Source:MGI Symbol;Acc:MGI:1919943]
ENSMUSG00000028073	Pear1	-0.948974683433557	-0.949218764941674	5.61701094103525	3.36255120281278e-06	0.000144460372828534	protein_coding	3	87747890	87824306	-1	platelet endothelial aggregation receptor 1 [Source:MGI Symbol;Acc:MGI:1920432]
ENSMUSG00000029638	Glcci1	0.8639958127007	0.864304368123048	4.89134065799243	3.40849459548367e-06	0.000145873121193688	protein_coding	6	8509600	8597548	1	glucocorticoid induced transcript 1 [Source:MGI Symbol;Acc:MGI:2179717]
ENSMUSG00000074785	Plxnc1	-1.11045205767495	-1.11079882266661	5.34942608696213	3.42480720750105e-06	0.00014601181873201	protein_coding	10	94790866	94944578	-1	plexin C1 [Source:MGI Symbol;Acc:MGI:1890127]
ENSMUSG00000059920	4930453N24Rik	0.727657749800981	0.727742025204689	6.29095508855103	3.48628596629637e-06	0.000148067734766275	protein_coding	16	64751751	64771161	-1	RIKEN cDNA 4930453N24 gene [Source:MGI Symbol;Acc:MGI:1914859]
ENSMUSG00000026450	Chit1	2.76988914449362	2.78067628524887	2.15887434627154	3.60076797313203e-06	0.000152350675226836	protein_coding	1	134111242	134151540	1	chitinase 1 (chitotriosidase) [Source:MGI Symbol;Acc:MGI:1919134]
ENSMUSG00000048001	Hes5	-3.87590139189392	-3.95988332393649	0.959371824383415	3.65577724697887e-06	0.000154094459806619	protein_coding	4	154960923	154962371	1	hairy and enhancer of split 5 (Drosophila) [Source:MGI Symbol;Acc:MGI:104876]
ENSMUSG00000059149	Mfsd4	-1.2046315382322	-1.20566028770309	4.03150696895928	3.76199645857463e-06	0.000157975565572476	protein_coding	1	132022806	132068062	-1	major facilitator superfamily domain containing 4 [Source:MGI Symbol;Acc:MGI:2442786]
ENSMUSG00000031901	Dus2l	0.837827463931444	0.83794692897527	5.94673093890881	3.87924900765618e-06	0.000162289181331534	protein_coding	8	105991337	106053840	1	dihydrouridine synthase 2-like (SMM1, S. cerevisiae) [Source:MGI Symbol;Acc:MGI:1913619]
ENSMUSG00000036817	Sun1	0.673508155500112	0.673549690786245	7.28171523319669	3.92616282370896e-06	0.000163638950525481	protein_coding	5	139200637	139249840	1	Sad1 and UNC84 domain containing 1 [Source:MGI Symbol;Acc:MGI:1924303]
ENSMUSG00000038910	Plcl2	0.914429582928079	0.914621206177054	5.48847833731211	3.97089741356008e-06	0.000164606404174994	protein_coding	17	50509547	50688493	1	phospholipase C-like 2 [Source:MGI Symbol;Acc:MGI:1352756]
ENSMUSG00000030122	Ptms	2.30628621219739	2.30677442151182	5.87116723445136	3.97964414261727e-06	0.000164606404174994	protein_coding	6	124913681	124917946	-1	parathymosin [Source:MGI Symbol;Acc:MGI:1916452]
ENSMUSG00000042156	Dzip1	-1.31805968028025	-1.31992602667416	3.84071685378901	3.99358420155985e-06	0.000164606404174994	protein_coding	14	118875520	118925314	-1	DAZ interacting protein 1 [Source:MGI Symbol;Acc:MGI:1914311]
ENSMUSG00000017417	Plxdc1	1.47099799647208	1.47153582060149	4.78994472500853	4.05927556632186e-06	0.000166288224070569	protein_coding	11	97923238	97986444	-1	plexin domain containing 1 [Source:MGI Symbol;Acc:MGI:1919574]
ENSMUSG00000037868	Egr2	-1.89312164439689	-1.89340211738706	6.86985281702198	4.06416160888677e-06	0.000166288224070569	protein_coding	10	67535475	67542188	1	early growth response 2 [Source:MGI Symbol;Acc:MGI:95296]
ENSMUSG00000004113	Cacna1b	-2.35688499253217	-2.37985091988497	1.18713334763296	4.21063189170286e-06	0.000171652402300442	protein_coding	2	24603887	24763152	-1	calcium channel, voltage-dependent, N type, alpha 1B subunit [Source:MGI Symbol;Acc:MGI:88296]
ENSMUSG00000061603	Akap6	-2.98258789027338	-3.02417264713534	0.655649385717994	4.29332924049827e-06	0.000174387227695875	protein_coding	12	52699383	53151015	1	A kinase (PRKA) anchor protein 6 [Source:MGI Symbol;Acc:MGI:3050566]
ENSMUSG00000029570	Lfng	0.939186824802074	0.939219806321329	8.16607602800043	4.39017441365719e-06	0.000177674812320836	protein_coding	5	140607341	140615543	1	LFNG O-fucosylpeptide 3-beta-N-acetylglucosaminyltransferase [Source:MGI Symbol;Acc:MGI:1095413]
ENSMUSG00000032561	Acpp	-1.54096270905548	-1.54658356466863	2.59085607950459	4.44814966649922e-06	0.00017937123384403	protein_coding	9	104288251	104337728	-1	acid phosphatase, prostate [Source:MGI Symbol;Acc:MGI:1928480]
ENSMUSG00000064141	Zfp69	1.12315171814855	1.12415019657677	3.46222951167014	4.50702154592261e-06	0.000181091477222862	protein_coding	4	120930137	120951699	-1	zinc finger protein 69 [Source:MGI Symbol;Acc:MGI:107794]
ENSMUSG00000057133	Chd6	-1.06678680516541	-1.06744729352614	4.81730846448877	4.63211484414188e-06	0.000185308852254274	protein_coding	2	160946978	161109075	-1	chromodomain helicase DNA binding protein 6 [Source:MGI Symbol;Acc:MGI:1918639]
ENSMUSG00000039033	Tasp1	-1.22609134287737	-1.22654103429886	5.47673202620903	4.66156906066558e-06	0.000185308852254274	protein_coding	2	139833480	140066805	-1	taspase, threonine aspartase 1 [Source:MGI Symbol;Acc:MGI:1923062]
ENSMUSG00000063077	Kif1b	-1.26616134759275	-1.26656466938201	6.29840883274107	4.66175357953904e-06	0.000185308852254274	protein_coding	4	149176319	149307693	-1	kinesin family member 1B [Source:MGI Symbol;Acc:MGI:108426]
ENSMUSG00000039208	Metrnl	2.20351202718744	2.21153359576627	1.61758004867708	4.75445718856714e-06	0.000188323712043599	protein_coding	11	121701544	121716306	1	meteorin, glial cell differentiation regulator-like [Source:MGI Symbol;Acc:MGI:2384806]
ENSMUSG00000020732	Rab37	-1.09694759760722	-1.09708573989872	6.83754491581546	4.87040570568416e-06	0.000192234741104212	protein_coding	11	115091431	115162236	1	RAB37, member of RAS oncogene family [Source:MGI Symbol;Acc:MGI:1929945]
ENSMUSG00000027863	Cd2	0.890041228978809	0.890048254001194	10.2732323587462	4.99267259717338e-06	0.000196366735600094	protein_coding	3	101275899	101287939	-1	CD2 antigen [Source:MGI Symbol;Acc:MGI:88320]
ENSMUSG00000036533	Cdc42ep3	1.11870753042815	1.11896673609377	5.3189139636197	5.04643742354948e-06	0.000197784933407185	protein_coding	17	79334025	79355091	-1	CDC42 effector protein (Rho GTPase binding) 3 [Source:MGI Symbol;Acc:MGI:2384718]
ENSMUSG00000033306	Lpp	-1.3045117240839	-1.30479556163904	5.83848933630086	5.08806375486863e-06	0.000198321518154749	protein_coding	16	24393350	24992576	1	LIM domain containing preferred translocation partner in lipoma [Source:MGI Symbol;Acc:MGI:2441849]
ENSMUSG00000058216	BC021614	-1.17586983735831	-1.17638953086768	5.09592920515843	5.10893342079246e-06	0.000198321518154749	protein_coding	19	4057478	4059295	-1	cDNA sequence BC021614 [Source:MGI Symbol;Acc:MGI:2385078]
ENSMUSG00000003363	Pld3	0.589950399389735	0.589969103024405	8.31845018947486	5.11339276889595e-06	0.000198321518154749	protein_coding	7	27532000	27553218	-1	phospholipase D family, member 3 [Source:MGI Symbol;Acc:MGI:1333782]
ENSMUSG00000032249	Anp32a	-0.705291312608052	-0.705321931021871	8.05812221755441	5.14181063210791e-06	0.000198733649690814	protein_coding	9	62341293	62378812	1	acidic (leucine-rich) nuclear phosphoprotein 32 family, member A [Source:MGI Symbol;Acc:MGI:108447]
ENSMUSG00000037827	Gm5884	0.942671701248602	0.94298839281371	4.81930145935867	5.25935874676269e-06	0.000201949654663605	protein_coding	6	128644838	128647096	1	predicted pseudogene 5884 [Source:MGI Symbol;Acc:MGI:3644646]
ENSMUSG00000019943	Atp2b1	0.79399220469881	0.794012499484719	8.49632532719892	5.26117721639294e-06	0.000201949654663605	protein_coding	10	98915152	99026143	1	ATPase, Ca++ transporting, plasma membrane 1 [Source:MGI Symbol;Acc:MGI:104653]
ENSMUSG00000053137	Mapk11	-1.18703136830349	-1.1883331115327	4.22881399905908	5.40231597254319e-06	0.000206657087031875	protein_coding	15	89142486	89149606	-1	mitogen-activated protein kinase 11 [Source:MGI Symbol;Acc:MGI:1338024]
ENSMUSG00000050777	Tmem37	1.44509214727596	1.44671488237042	2.93398003196745	5.53009223312187e-06	0.000210822970115943	protein_coding	1	120067377	120074074	-1	transmembrane protein 37 [Source:MGI Symbol;Acc:MGI:2157899]
ENSMUSG00000035172	Plekhh3	3.73622666947393	3.77351219690899	0.999074435700759	5.59348771028156e-06	0.000212514482053895	protein_coding	11	101162679	101171351	-1	pleckstrin homology domain containing, family H (with MyTH4 domain) member 3 [Source:MGI Symbol;Acc:MGI:2384950]
ENSMUSG00000040957	Cables1	-1.72247263899941	-1.73240468560269	1.24851681132641	5.78936256882731e-06	0.000218956205440228	protein_coding	18	11839220	11945627	1	CDK5 and Abl enzyme substrate 1 [Source:MGI Symbol;Acc:MGI:1927065]
ENSMUSG00000049036	Tmem121	-2.21544582313837	-2.22647751136234	1.54591065463936	5.80224143333102e-06	0.000218956205440228	protein_coding	12	113185903	113189520	1	transmembrane protein 121 [Source:MGI Symbol;Acc:MGI:1916445]
ENSMUSG00000024078	Ttc27	-0.917250268241101	-0.918222727947701	3.91377943092687	5.88639308172712e-06	0.000221383874487852	protein_coding	17	74717750	74863570	1	tetratricopeptide repeat domain 27 [Source:MGI Symbol;Acc:MGI:1921446]
ENSMUSG00000026832	Cytip	0.693995552365307	0.694011157700611	8.83923267340216	6.07794209756222e-06	0.000227820849764329	protein_coding	2	58129137	58195532	-1	cytohesin 1 interacting protein [Source:MGI Symbol;Acc:MGI:2183535]
ENSMUSG00000030682	Cdipt	0.644828622032153	0.644847914430262	8.36704006817826	6.133755146937e-06	0.00022914396318156	protein_coding	7	126976349	126980499	1	CDP-diacylglycerol--inositol 3-phosphatidyltransferase (phosphatidylinositol synthase) [Source:MGI Symbol;Acc:MGI:105491]
ENSMUSG00000038213	Tapbpl	0.631173911722966	0.631213047639026	7.2741845695015	6.18099076871463e-06	0.000230138889621808	protein_coding	6	125223933	125231860	-1	TAP binding protein-like [Source:MGI Symbol;Acc:MGI:2384853]
ENSMUSG00000062906	Hdac10	-0.822502249977467	-0.823209195688263	4.06634235402558	6.21563268897814e-06	0.000230659857594305	protein_coding	15	89123307	89128700	-1	histone deacetylase 10 [Source:MGI Symbol;Acc:MGI:2158340]
ENSMUSG00000026073	Il1r2	-1.34925361531965	-1.34990307981385	4.65450903927629	6.309960693919e-06	0.000233384970036673	protein_coding	1	40084768	40125219	1	interleukin 1 receptor, type II [Source:MGI Symbol;Acc:MGI:96546]
ENSMUSG00000021786	Oxsm	0.897121000501721	0.897432494043267	4.73810020694517	6.45025730386625e-06	0.000237786713149129	protein_coding	14	16238656	16249808	-1	3-oxoacyl-ACP synthase, mitochondrial [Source:MGI Symbol;Acc:MGI:1918397]
ENSMUSG00000031652	N4bp1	1.0002199827539	1.0004458628991	5.30056717947041	6.4775073932636e-06	0.000238005781522219	protein_coding	8	86841139	86885258	-1	NEDD4 binding protein 1 [Source:MGI Symbol;Acc:MGI:2136825]
ENSMUSG00000053253	Ndfip2	1.17538919252491	1.17550763813211	6.66439593940865	6.59157699708765e-06	0.000241403000188423	protein_coding	14	105258573	105309298	1	Nedd4 family interacting protein 2 [Source:MGI Symbol;Acc:MGI:1923523]
ENSMUSG00000021242	Npc2	0.732096235397308	0.732109131549769	9.35507755106713	6.69176647925746e-06	0.000242996147110562	protein_coding	12	84754560	84773112	-1	Niemann Pick type C2 [Source:MGI Symbol;Acc:MGI:1915213]
ENSMUSG00000040276	Pacsin1	-0.865012951359441	-0.865191795209277	6.007713180178	6.6936938191766e-06	0.000242996147110562	protein_coding	17	27655509	27711106	1	protein kinase C and casein kinase substrate in neurons 1 [Source:MGI Symbol;Acc:MGI:1345181]
ENSMUSG00000022389	Tef	2.03266826222114	2.03368426313213	4.62768006065248	6.7145444203442e-06	0.000242996147110562	protein_coding	15	81802421	81826861	1	thyrotroph embryonic factor [Source:MGI Symbol;Acc:MGI:98663]
ENSMUSG00000015766	Eps8	1.66509911668897	1.6688833425378	2.06147708924856	6.7220957437031e-06	0.000242996147110562	protein_coding	6	137477245	137654876	-1	epidermal growth factor receptor pathway substrate 8 [Source:MGI Symbol;Acc:MGI:104684]
ENSMUSG00000021676	Iqgap2	1.02754401849035	1.02772447088152	5.66289515332844	6.74626214377066e-06	0.00024308305853522	protein_coding	13	95627177	95891922	-1	IQ motif containing GTPase activating protein 2 [Source:MGI Symbol;Acc:MGI:2449975]
ENSMUSG00000046879	Irgm1	-0.909664739753402	-0.909792568759832	6.70995787560007	6.9328358896108e-06	0.000249002498028787	protein_coding	11	48861968	48871683	-1	immunity-related GTPase family M member 1 [Source:MGI Symbol;Acc:MGI:107567]
ENSMUSG00000032870	Smap2	0.633537094061767	0.633567099309701	7.68955262549642	6.99272991015329e-06	0.000250048207359692	protein_coding	4	120968317	121017247	-1	stromal membrane-associated GTPase-activating protein 2 [Source:MGI Symbol;Acc:MGI:1917030]
ENSMUSG00000024334	H2-Oa	-1.90434161788016	-1.91143575928654	2.50102173592891	7.00672237274696e-06	0.000250048207359692	protein_coding	17	34092340	34095234	1	histocompatibility 2, O region alpha locus [Source:MGI Symbol;Acc:MGI:95924]
ENSMUSG00000044134	Fam109a	-2.4399222572031	-2.45623592977268	1.91388951149399	7.1316571166398e-06	0.000253696210168365	protein_coding	5	121849028	121854599	1	family with sequence similarity 109, member A [Source:MGI Symbol;Acc:MGI:2442708]
ENSMUSG00000041477	Dcp1b	0.709108681874655	0.709236317505341	5.77909758076724	7.17309243247477e-06	0.000254360134827756	protein_coding	6	119175252	119221614	1	DCP1 decapping enzyme homolog B (S. cerevisiae) [Source:MGI Symbol;Acc:MGI:2442404]
ENSMUSG00000013846	St3gal1	-0.976965482464756	-0.977596164978413	4.47061091824126	7.38092666521774e-06	0.000260680652924677	protein_coding	15	67102875	67113992	-1	ST3 beta-galactoside alpha-2,3-sialyltransferase 1 [Source:MGI Symbol;Acc:MGI:98304]
ENSMUSG00000048521	Cxcr6	1.62596931832321	1.62599528150454	9.20433703892781	7.39800957718198e-06	0.000260680652924677	protein_coding	9	123806477	123811754	1	chemokine (C-X-C motif) receptor 6 [Source:MGI Symbol;Acc:MGI:1934582]
ENSMUSG00000078853	Igtp	0.773502978370011	0.773516544970141	9.36428428322118	7.62475112912255e-06	0.000267150772368608	protein_coding	11	58199556	58207591	1	interferon gamma induced GTPase [Source:MGI Symbol;Acc:MGI:107729]
ENSMUSG00000089989	Flt3l	0.77469705085341	0.774803547597765	6.18441482869303	7.6491184750048e-06	0.000267150772368608	protein_coding	7	45131188	45136432	-1	FMS-like tyrosine kinase 3 ligand [Source:MGI Symbol;Acc:MGI:95560]
ENSMUSG00000000594	Gm2a	0.783024063069842	0.783038266837322	9.01784649258556	7.65337933374706e-06	0.000267150772368608	protein_coding	11	55098115	55113029	1	GM2 ganglioside activator protein [Source:MGI Symbol;Acc:MGI:95762]
ENSMUSG00000037375	Hhat	-1.29433871436488	-1.29812958702382	2.44657767615974	7.79817735039126e-06	0.000271357137083708	protein_coding	1	192512828	192771213	-1	hedgehog acyltransferase [Source:MGI Symbol;Acc:MGI:2444681]
ENSMUSG00000050179	A930002I21Rik	-2.12821492265898	-2.13334248959194	3.18195204354378	8.11331665815955e-06	0.00028144641947715	protein_coding	3	107090962	107098401	1	RIKEN cDNA A930002I21 gene [Source:MGI Symbol;Acc:MGI:1924480]
ENSMUSG00000052681	Rap1b	2.15590287679646	2.15594730682181	9.16672398986333	8.28605229713748e-06	0.000286189381525331	protein_coding	10	117814471	117845935	-1	RAS related protein 1b [Source:MGI Symbol;Acc:MGI:894315]
ENSMUSG00000032815	Fanca	0.927127268729151	0.927523654160977	4.3153995157705	8.30128555185384e-06	0.000286189381525331	protein_coding	8	123268300	123318576	-1	Fanconi anemia, complementation group A [Source:MGI Symbol;Acc:MGI:1341823]
ENSMUSG00000050954	Zfp169	-1.35657177148031	-1.35987372754796	2.70646279076	8.51912639375617e-06	0.000292460905409732	protein_coding	13	48487647	48513451	-1	zinc finger protein 169 [Source:MGI Symbol;Acc:MGI:1915161]
ENSMUSG00000026478	Lamc1	1.13802202376521	1.13841901210478	4.54967913804776	8.54671411380959e-06	0.000292460905409732	protein_coding	1	153218922	153332786	-1	laminin, gamma 1 [Source:MGI Symbol;Acc:MGI:99914]
ENSMUSG00000079227	Ccr5	1.87023879199279	1.87034678030678	7.42326368841973	8.56174718612196e-06	0.000292460905409732	protein_coding	9	124121543	124147699	1	chemokine (C-C motif) receptor 5 [Source:MGI Symbol;Acc:MGI:107182]
ENSMUSG00000052512	Nav2	-2.72850219200525	-2.73328847984217	4.12227416683332	8.64377921370621e-06	0.000294362847003349	protein_coding	7	49246189	49610087	1	neuron navigator 2 [Source:MGI Symbol;Acc:MGI:2183691]
ENSMUSG00000024253	Dync2li1	-2.23646253191436	-2.25633873192088	1.06191330444307	9.12088484676355e-06	0.000308372920207524	protein_coding	17	84626496	84655558	1	dynein cytoplasmic 2 light intermediate chain 1 [Source:MGI Symbol;Acc:MGI:1913996]
ENSMUSG00000026796	Fam129b	1.402388268004	1.40417352629107	2.85193526073688	9.12654235707971e-06	0.000308372920207524	protein_coding	2	32876114	32925254	1	family with sequence similarity 129, member B [Source:MGI Symbol;Acc:MGI:2442910]
ENSMUSG00000043154	Ppp2r3a	-1.72668569758997	-1.73544509432768	1.40705361058049	9.13799790409045e-06	0.000308372920207524	protein_coding	9	101104992	101251832	-1	protein phosphatase 2, regulatory subunit B'', alpha [Source:MGI Symbol;Acc:MGI:2442104]
ENSMUSG00000042870	Tom1	1.00260575587545	1.00292381819245	4.89488558940216	9.20741498407118e-06	0.000309779594494202	protein_coding	8	75033686	75070121	1	target of myb1 homolog (chicken) [Source:MGI Symbol;Acc:MGI:1338026]
ENSMUSG00000030323	Ift122	-1.40607887675726	-1.41212515324272	1.66398324020272	9.28483364255368e-06	0.000311446221583557	protein_coding	6	115853470	115926699	1	intraflagellar transport 122 [Source:MGI Symbol;Acc:MGI:1932386]
ENSMUSG00000000278	Scpep1	1.00435441863039	1.00451706401869	5.89349520234317	9.35177944067401e-06	0.000312752623809367	protein_coding	11	88924020	88955465	-1	serine carboxypeptidase 1 [Source:MGI Symbol;Acc:MGI:1921867]
ENSMUSG00000021214	Akr1c18	3.1139081439676	3.14589795035549	0.630326643987471	9.4431473379232e-06	0.000314865539595827	protein_coding	13	4132615	4150654	-1	aldo-keto reductase family 1, member C18 [Source:MGI Symbol;Acc:MGI:2145420]
ENSMUSG00000035310	Lin54	1.42723704383227	1.42764965508668	5.11541629522219	9.54739576365936e-06	0.000317394079404985	protein_coding	5	100441918	100500639	-1	lin-54 homolog (C. elegans) [Source:MGI Symbol;Acc:MGI:2140902]
ENSMUSG00000033910	Gucy1a3	-4.3187118916802	-4.66717865009015	0.804163008565747	9.92264928129113e-06	0.00032889018537692	protein_coding	3	82092428	82145877	-1	guanylate cyclase 1, soluble, alpha 3 [Source:MGI Symbol;Acc:MGI:1926562]
ENSMUSG00000057137	Tmem140	0.882981346646815	0.883312900296932	4.74278392391458	1.00412149451057e-05	0.000331835416972873	protein_coding	6	34863146	34874946	1	transmembrane protein 140 [Source:MGI Symbol;Acc:MGI:1915737]
ENSMUSG00000027834	Serpini1	1.05306900716263	1.05380637462737	3.7572537229036	1.01336989935047e-05	0.000333561134022241	protein_coding	3	75557547	75643495	1	serine (or cysteine) peptidase inhibitor, clade I, member 1 [Source:MGI Symbol;Acc:MGI:1194506]
ENSMUSG00000030654	Arl6ip1	0.637061988171857	0.637067982796871	9.91370927476751	1.01628620485287e-05	0.000333561134022241	protein_coding	7	118118891	118129625	-1	ADP-ribosylation factor-like 6 interacting protein 1 [Source:MGI Symbol;Acc:MGI:1858943]
ENSMUSG00000050335	Lgals3	1.34747637982185	1.3474986235891	9.46058407322771	1.01830211908312e-05	0.000333561134022241	protein_coding	14	47367751	47386160	1	lectin, galactose binding, soluble 3 [Source:MGI Symbol;Acc:MGI:96778]
ENSMUSG00000032420	Nt5e	-1.27205826642817	-1.27224439019909	6.61111846460078	1.02202497163767e-05	0.000333801723192771	protein_coding	9	88327609	88372089	1	5' nucleotidase, ecto [Source:MGI Symbol;Acc:MGI:99782]
ENSMUSG00000027078	Ube2l6	1.00871112351222	1.00880910529209	6.57674594267127	1.02542914741997e-05	0.000333937130515481	protein_coding	2	84798828	84810335	1	ubiquitin-conjugating enzyme E2L 6 [Source:MGI Symbol;Acc:MGI:1914500]
ENSMUSG00000008999	Bmp7	-1.40768046001472	-1.41137270306844	2.55602002616964	1.0379700618153e-05	0.000336738246776948	protein_coding	2	172868012	172940321	-1	bone morphogenetic protein 7 [Source:MGI Symbol;Acc:MGI:103302]
ENSMUSG00000027346	Gpcpd1	0.68859527589975	0.688629963912856	7.60684658216663	1.04269735442626e-05	0.000336738246776948	protein_coding	2	132529082	132587729	-1	glycerophosphocholine phosphodiesterase GDE1 homolog (S. cerevisiae) [Source:MGI Symbol;Acc:MGI:104898]
ENSMUSG00000025171	Ubtd1	-1.3992368133454	-1.40175659825716	3.36574013165118	1.04307460505662e-05	0.000336738246776948	protein_coding	19	41981763	42034641	1	ubiquitin domain containing 1 [Source:MGI Symbol;Acc:MGI:2385092]
ENSMUSG00000061731	Ext1	-1.11116419615798	-1.11267831874866	3.37603041040701	1.04661310063149e-05	0.000336906868416533	protein_coding	15	53064038	53346159	-1	exostoses (multiple) 1 [Source:MGI Symbol;Acc:MGI:894663]
ENSMUSG00000056737	Capg	1.2213600985596	1.22142516875342	7.42208406457159	1.07395986860452e-05	0.00034471642908944	protein_coding	6	72544391	72562983	1	capping protein (actin filament), gelsolin-like [Source:MGI Symbol;Acc:MGI:1098259]
ENSMUSG00000028743	Akr7a5	-1.15675197795194	-1.15830564915973	3.50643653922392	1.08930865915994e-05	0.000348641195496175	protein_coding	4	139310744	139318426	1	aldo-keto reductase family 7, member A5 (aflatoxin aldehyde reductase) [Source:MGI Symbol;Acc:MGI:107796]
ENSMUSG00000038128	Camk4	-0.606993253136748	-0.6070461044291	6.99888686833167	1.0927696181474e-05	0.000348749618134471	protein_coding	18	32939041	33195767	1	calcium/calmodulin-dependent protein kinase IV [Source:MGI Symbol;Acc:MGI:88258]
ENSMUSG00000007891	Ctsd	0.667216140010568	0.667222946602147	9.72207286410909	1.12048684628165e-05	0.000356044018388305	protein_coding	7	142371148	142388038	-1	cathepsin D [Source:MGI Symbol;Acc:MGI:88562]
ENSMUSG00000038943	Prc1	0.596748952729357	0.596781286139801	7.24972887465945	1.12200084577156e-05	0.000356044018388305	protein_coding	7	80294450	80316259	1	protein regulator of cytokinesis 1 [Source:MGI Symbol;Acc:MGI:1858961]
ENSMUSG00000037752	Xkr8	1.11454990995885	1.11510504020071	4.26853696825822	1.13318560456135e-05	0.000358574594984428	protein_coding	4	132724897	132732546	-1	X Kell blood group precursor related family member 8 homolog [Source:MGI Symbol;Acc:MGI:2685877]
ENSMUSG00000047141	Zfp654	1.41191464399957	1.41236180368487	5.00744326881433	1.14126717473693e-05	0.00035967808747123	protein_coding	16	64780351	64786321	-1	zinc finger protein 654 [Source:MGI Symbol;Acc:MGI:1919270]
ENSMUSG00000016194	Hsd11b1	0.926333025240518	0.92635215722938	8.76601025328557	1.14311299062029e-05	0.00035967808747123	protein_coding	1	193221630	193264054	-1	hydroxysteroid 11-beta dehydrogenase 1 [Source:MGI Symbol;Acc:MGI:103562]
ENSMUSG00000032750	Gab3	1.11939697213442	1.1197224598919	5.11630577380797	1.16655231616129e-05	0.00036602217335735	protein_coding	X	74966843	75085458	-1	growth factor receptor bound protein 2-associated protein 3 [Source:MGI Symbol;Acc:MGI:2387324]
ENSMUSG00000022280	Rnf19a	-1.00856875145161	-1.00861508746572	8.24231473548376	1.17571939526569e-05	0.000367865144120945	protein_coding	15	36239934	36283147	-1	ring finger protein 19A [Source:MGI Symbol;Acc:MGI:1353623]
ENSMUSG00000027332	Ivd	-0.82828581294867	-0.828677009311689	4.82707272396385	1.23548727194748e-05	0.000384960591480319	protein_coding	2	118861954	118882909	1	isovaleryl coenzyme A dehydrogenase [Source:MGI Symbol;Acc:MGI:1929242]
ENSMUSG00000057963	Itpk1	0.734580867167355	0.734644969150074	6.74162569726861	1.2372502447756e-05	0.000384960591480319	protein_coding	12	102568582	102704929	-1	inositol 1,3,4-triphosphate 5/6 kinase [Source:MGI Symbol;Acc:MGI:2446159]
ENSMUSG00000039021	Ttc16	-1.59520042449418	-1.60060209337895	2.03477260102227	1.24594296650499e-05	0.000386588414885021	protein_coding	2	32757026	32775633	-1	tetratricopeptide repeat domain 16 [Source:MGI Symbol;Acc:MGI:2443048]
ENSMUSG00000059146	Ntrk3	-3.16982683413073	-3.23632614618119	0.838369211573582	1.269493682097e-05	0.000392804554820597	protein_coding	7	78192362	78578408	-1	neurotrophic tyrosine kinase, receptor, type 3 [Source:MGI Symbol;Acc:MGI:97385]
ENSMUSG00000025328	Padi3	-1.44248295718799	-1.44590420726321	2.94259432151672	1.28516868059133e-05	0.000395611709114668	protein_coding	4	140785365	140810648	-1	peptidyl arginine deiminase, type III [Source:MGI Symbol;Acc:MGI:1338891]
ENSMUSG00000037370	Enpp1	0.96706618069985	0.967204660493108	6.10368972420891	1.2856495112679e-05	0.000395611709114668	protein_coding	10	24637914	24712159	-1	ectonucleotide pyrophosphatase/phosphodiesterase 1 [Source:MGI Symbol;Acc:MGI:97370]
ENSMUSG00000041308	Sntb2	1.78408431477314	1.78450278995944	5.45955596248888	1.30882363399534e-05	0.000401636263509011	protein_coding	8	106935750	107014192	1	syntrophin, basic 2 [Source:MGI Symbol;Acc:MGI:101771]
ENSMUSG00000030924	2610020H08Rik	0.868054057900793	0.86850566839676	4.13980364055815	1.31460471512485e-05	0.000402305059395741	protein_coding	7	119794006	119848943	1	RIKEN cDNA 2610020H08 gene [Source:MGI Symbol;Acc:MGI:1919402]
ENSMUSG00000020629	Adi1	-0.935184709471825	-0.935602962257638	4.98048032235382	1.32594294659766e-05	0.00040466619435781	protein_coding	12	28675231	28682175	1	acireductone dioxygenase 1 [Source:MGI Symbol;Acc:MGI:2144929]
ENSMUSG00000026509	Capn2	0.824027438519513	0.824057924394999	7.96086291541799	1.34269703766484e-05	0.000408662831354666	protein_coding	1	182467256	182517495	-1	calpain 2 [Source:MGI Symbol;Acc:MGI:88264]
ENSMUSG00000024177	Nme4	-2.32842566215493	-2.34812097229759	1.61388194595377	1.35404833046223e-05	0.000410997822045194	protein_coding	17	26091734	26095508	-1	NME/NM23 nucleoside diphosphate kinase 4 [Source:MGI Symbol;Acc:MGI:1931148]
ENSMUSG00000041607	Mbp	-0.790474053072718	-0.790620699912309	6.09226215743183	1.36080005857182e-05	0.000411927822608327	protein_coding	18	82475146	82585637	1	myelin basic protein [Source:MGI Symbol;Acc:MGI:96925]
ENSMUSG00000020890	Gucy2e	-3.00867378161607	-3.06654390087814	0.226505242111252	1.43266301194217e-05	0.000430857712499464	protein_coding	11	69218117	69237036	-1	guanylate cyclase 2e [Source:MGI Symbol;Acc:MGI:105123]
ENSMUSG00000047586	Nccrp1	1.73451936093323	1.7365201299943	3.22563683828358	1.43291346181019e-05	0.000430857712499464	protein_coding	7	28543596	28547254	-1	non-specific cytotoxic cell receptor protein 1 homolog (zebrafish) [Source:MGI Symbol;Acc:MGI:2685009]
ENSMUSG00000007659	Bcl2l1	0.986390763435718	0.986451639817965	7.16030426146578	1.43497325838151e-05	0.000430857712499464	protein_coding	2	152780668	152831728	-1	BCL2-like 1 [Source:MGI Symbol;Acc:MGI:88139]
ENSMUSG00000027636	Sla2	0.818675422941469	0.818725830792442	7.24339093797274	1.43876389223187e-05	0.000430857712499464	protein_coding	2	156872457	156887192	-1	Src-like-adaptor 2 [Source:MGI Symbol;Acc:MGI:1925049]
ENSMUSG00000033114	Slc35d2	0.794573346572445	0.794650933467867	6.57474412297276	1.45660020343243e-05	0.000435032734554553	protein_coding	13	64096310	64129330	-1	solute carrier family 35, member D2 [Source:MGI Symbol;Acc:MGI:1917734]
ENSMUSG00000026307	Scly	0.723141326084927	0.723233326707613	6.20765414248948	1.46777520170565e-05	0.000436090170306487	protein_coding	1	91298338	91321075	1	selenocysteine lyase [Source:MGI Symbol;Acc:MGI:1355310]
ENSMUSG00000034472	Rasd2	2.90491507516636	2.9243617282296	1.34774690087711	1.46794900658227e-05	0.000436090170306487	protein_coding	8	75213944	75224113	1	RASD family, member 2 [Source:MGI Symbol;Acc:MGI:1922391]
ENSMUSG00000091423	Gm17509	-2.52035662970199	-2.56398804019444	0.88266320897471	1.49159905348069e-05	0.000441940621415897	protein_coding	13	117218701	117221075	-1	predicted gene, 17509 [Source:MGI Symbol;Acc:MGI:4937143]
ENSMUSG00000032518	Rpsa	-0.690335737680346	-0.690355883820844	8.5965327442897	1.49890588902073e-05	0.00044293065556512	protein_coding	9	120127766	120132369	1	ribosomal protein SA [Source:MGI Symbol;Acc:MGI:105381]
ENSMUSG00000049866	Arl4c	1.49211151351544	1.49235197762456	6.03074495161751	1.50614712562053e-05	0.000443686556239374	protein_coding	1	88673125	88702221	-1	ADP-ribosylation factor-like 4C [Source:MGI Symbol;Acc:MGI:2445172]
ENSMUSG00000020101	4632428N05Rik	0.766964369261294	0.766988367268131	8.29035112422575	1.50940815909545e-05	0.000443686556239374	protein_coding	10	60346851	60372684	1	RIKEN cDNA 4632428N05 gene [Source:MGI Symbol;Acc:MGI:1921298]
ENSMUSG00000021585	Cast	0.692155019294904	0.692180993034934	8.0279838886233	1.53667725484003e-05	0.000450112269079002	protein_coding	13	74694286	74807921	-1	calpastatin [Source:MGI Symbol;Acc:MGI:1098236]
ENSMUSG00000026843	Fubp3	-0.843527411621987	-0.843781684555644	5.32099719076137	1.53932754510455e-05	0.000450112269079002	protein_coding	2	31572651	31617526	1	far upstream element (FUSE) binding protein 3 [Source:MGI Symbol;Acc:MGI:2443699]
ENSMUSG00000018983	E2f2	0.786509927836189	0.78655551299068	7.33187723437315	1.55383334176848e-05	0.000453167582964853	protein_coding	4	136172394	136196057	1	E2F transcription factor 2 [Source:MGI Symbol;Acc:MGI:1096341]
ENSMUSG00000047153	Khnyn	0.723687976800514	0.723785322409595	6.23019905717852	1.56661959526371e-05	0.000455706793726449	protein_coding	14	55884969	55896781	1	KH and NYN domain containing [Source:MGI Symbol;Acc:MGI:2451333]
ENSMUSG00000025780	Itih5	1.05310541572447	1.05327899350161	5.92084034381496	1.57819072165605e-05	0.000457880269114237	protein_coding	2	10153571	10256529	1	inter-alpha (globulin) inhibitor H5 [Source:MGI Symbol;Acc:MGI:1925751]
ENSMUSG00000037855	Zfp365	-1.23244029170866	-1.23391318550539	3.66373075695862	1.59167511561986e-05	0.000460596140970825	protein_coding	10	67886103	67912662	-1	zinc finger protein 365 [Source:MGI Symbol;Acc:MGI:2143676]
ENSMUSG00000037103	Dcaf15	0.895522046042558	0.895818863337963	4.81458312777473	1.64964493159143e-05	0.00047613782650843	protein_coding	8	84097075	84104773	-1	DDB1 and CUL4 associated factor 15 [Source:MGI Symbol;Acc:MGI:2684420]
ENSMUSG00000002319	Ipo4	-0.786677747447477	-0.787119361873758	4.4954298536158	1.65754803436286e-05	0.000477185864531782	protein_coding	14	55625400	55637895	-1	importin 4 [Source:MGI Symbol;Acc:MGI:1923001]
ENSMUSG00000035448	Ccr3	1.9876058122641	1.99337439367152	1.87518475649981	1.66584092517032e-05	0.000478340440466646	protein_coding	9	124021971	124031689	1	chemokine (C-C motif) receptor 3 [Source:MGI Symbol;Acc:MGI:104616]
ENSMUSG00000079598	Clec2l	2.64909703725717	2.69903125978018	-0.296635742505908	1.68544864754052e-05	0.000482729779308401	protein_coding	6	38663069	38680864	1	C-type lectin domain family, member L [Source:MGI Symbol;Acc:MGI:2141402]
ENSMUSG00000045087	S1pr5	1.83144292336829	1.84109342016646	1.05867333567726	1.715984179461e-05	0.000490218498326839	protein_coding	9	21242912	21248443	-1	sphingosine-1-phosphate receptor 5 [Source:MGI Symbol;Acc:MGI:2150641]
ENSMUSG00000006345	Ggt1	1.13118280724114	1.13125892162455	7.13409074658144	1.7410197634109e-05	0.000494374692206206	protein_coding	10	75561604	75586200	1	gamma-glutamyltransferase 1 [Source:MGI Symbol;Acc:MGI:95706]
ENSMUSG00000062524	Ncr1	-3.41294003174919	-3.50109741348562	-0.0929882904522336	1.74229231559723e-05	0.000494374692206206	protein_coding	7	4337724	4345164	1	natural cytotoxicity triggering receptor 1 [Source:MGI Symbol;Acc:MGI:1336212]
ENSMUSG00000026670	Uap1	1.12546100272362	1.12604966043891	4.17705692129301	1.74381046310873e-05	0.000494374692206206	protein_coding	1	170141938	170174957	-1	UDP-N-acetylglucosamine pyrophosphorylase 1 [Source:MGI Symbol;Acc:MGI:1334459]
ENSMUSG00000043873	Chi3l7	1.16045344040505	1.16267820098228	2.67530785027891	1.77699886827238e-05	0.000502508287559556	protein_coding	3	106016919	106024916	-1	chitinase 3-like 7 [Source:MGI Symbol;Acc:MGI:2676649]
ENSMUSG00000001542	Ell2	2.06409326629231	2.06681054329365	3.06367472516708	1.78309884144055e-05	0.000502959950982094	protein_coding	13	75707484	75772356	1	elongation factor RNA polymerase II 2 [Source:MGI Symbol;Acc:MGI:2183438]
ENSMUSG00000051111	Sv2c	1.33045588723399	1.33272413207269	2.9758414993037	1.79294909304985e-05	0.000503377218465261	protein_coding	13	95959443	96132577	-1	synaptic vesicle glycoprotein 2c [Source:MGI Symbol;Acc:MGI:1922459]
ENSMUSG00000022517	Mgrn1	-0.827328533323623	-0.827493759067295	6.19921596562014	1.79359116337667e-05	0.000503377218465261	protein_coding	16	4886100	4938296	1	mahogunin, ring finger 1 [Source:MGI Symbol;Acc:MGI:2447670]
ENSMUSG00000027634	Ndrg3	-0.976635897574459	-0.976798400626522	7.10641555346379	1.81214617202761e-05	0.000507310093773142	protein_coding	2	156927345	156992056	-1	N-myc downstream regulated gene 3 [Source:MGI Symbol;Acc:MGI:1352499]
ENSMUSG00000027562	Car2	-1.66676513965551	-1.67567533720979	1.64096603900384	1.82243637657212e-05	0.000508915358157763	protein_coding	3	14886426	14900769	1	carbonic anhydrase 2 [Source:MGI Symbol;Acc:MGI:88269]
ENSMUSG00000070056	Mfhas1	-0.885260279319987	-0.885627902946462	5.15576139583631	1.82895394907156e-05	0.000509461735938388	protein_coding	8	35587798	35679449	1	malignant fibrous histiocytoma amplified sequence 1 [Source:MGI Symbol;Acc:MGI:1098644]
ENSMUSG00000052298	Cdc42se2	0.561152788930557	0.561163879610929	9.00956782957473	1.84722410122602e-05	0.000513270975390414	protein_coding	11	54717456	54787675	-1	CDC42 small effector 2 [Source:MGI Symbol;Acc:MGI:1919979]
ENSMUSG00000028691	Prdx1	0.54687383230165	0.54688054613582	9.47675165184205	1.85924127701132e-05	0.000515328165365174	protein_coding	4	116685544	116700822	1	peroxiredoxin 1 [Source:MGI Symbol;Acc:MGI:99523]
ENSMUSG00000006390	Elovl1	0.671140553277276	0.671178038368847	7.36978091818239	1.88001136792662e-05	0.000518867604404956	protein_coding	4	118428093	118432953	1	elongation of very long chain fatty acids (FEN1/Elo2, SUR4/Elo3, yeast)-like 1 [Source:MGI Symbol;Acc:MGI:1858959]
ENSMUSG00000023088	Abcc1	-1.01369953686012	-1.01410697414594	4.98102725489851	1.88130152000007e-05	0.000518867604404956	protein_coding	16	14361558	14475737	1	ATP-binding cassette, sub-family C (CFTR/MRP), member 1 [Source:MGI Symbol;Acc:MGI:102676]
ENSMUSG00000049044	Rapgef4	-1.69685710697221	-1.7062595660463	2.8003628739566	1.88651169190073e-05	0.000519023044298797	protein_coding	2	71981240	72257474	1	Rap guanine nucleotide exchange factor (GEF) 4 [Source:MGI Symbol;Acc:MGI:1917723]
ENSMUSG00000059878	Zfp422	-0.683943056000297	-0.684110797411125	5.67159445280156	1.94747393783131e-05	0.000534068714819327	protein_coding	6	116624016	116628999	-1	zinc finger protein 422 [Source:MGI Symbol;Acc:MGI:1914505]
ENSMUSG00000046572	Zfp518b	-1.63135597041427	-1.63935539494905	1.65731799063446	1.95392642955822e-05	0.000534068714819327	protein_coding	5	38668484	38684826	-1	zinc finger protein 518B [Source:MGI Symbol;Acc:MGI:2140750]
ENSMUSG00000034177	Rnf43	-1.41463584924008	-1.4178486171451	2.80481470084854	1.95554256366253e-05	0.000534068714819327	protein_coding	11	87662722	87735539	1	ring finger protein 43 [Source:MGI Symbol;Acc:MGI:2442609]
ENSMUSG00000030268	Bcat1	-1.15341764684928	-1.15452457777773	3.60132987886093	2.04363976239207e-05	0.000555488489355219	protein_coding	6	144993835	145076184	-1	branched chain aminotransferase 1, cytosolic [Source:MGI Symbol;Acc:MGI:104861]
ENSMUSG00000048285	Frmd6	0.756332700520448	0.756676453403168	4.67708002951691	2.04391915062663e-05	0.000555488489355219	protein_coding	12	70825514	70902232	1	FERM domain containing 6 [Source:MGI Symbol;Acc:MGI:2442579]
ENSMUSG00000057531	Dtnbp1	1.36410168942998	1.3655913083424	3.22528438203474	2.06772995982061e-05	0.000559401873483545	protein_coding	13	44922079	45002096	-1	dystrobrevin binding protein 1 [Source:MGI Symbol;Acc:MGI:2137586]
ENSMUSG00000047676	Rpsa-ps10	-0.712348010166782	-0.712458593260823	6.19969291129609	2.06833459040917e-05	0.000559401873483545	protein_coding	3	150072590	150073620	-1	ribosomal protein SA, pseudogene 10 [Source:MGI Symbol;Acc:MGI:3704228]
ENSMUSG00000034765	Dusp5	2.63678647469787	2.63703805318435	7.15971945804876	2.08331720870107e-05	0.000562093072975626	protein_coding	19	53529109	53542431	1	dual specificity phosphatase 5 [Source:MGI Symbol;Acc:MGI:2685183]
ENSMUSG00000026011	Ctla4	1.57930071173857	1.57933396455736	8.89523428482103	2.1298795976769e-05	0.000573271207374721	protein_coding	1	60887000	60915832	1	cytotoxic T-lymphocyte-associated protein 4 [Source:MGI Symbol;Acc:MGI:88556]
ENSMUSG00000022584	Ly6c2	1.16691259951575	1.1669400186071	8.62542895936496	2.14097997200954e-05	0.000574873708830446	protein_coding	15	75108160	75111684	-1	lymphocyte antigen 6 complex, locus C2 [Source:MGI Symbol;Acc:MGI:3712069]
ENSMUSG00000023990	Tfeb	1.02378681444346	1.02418960745045	4.53379487704839	2.15013939240239e-05	0.000575948609427691	protein_coding	17	47737030	47792419	1	transcription factor EB [Source:MGI Symbol;Acc:MGI:103270]
ENSMUSG00000035783	Acta2	-3.61172560737942	-3.70694714335806	0.565410966496688	2.17007430723225e-05	0.000579897847171872	protein_coding	19	34241090	34255336	-1	actin, alpha 2, smooth muscle, aorta [Source:MGI Symbol;Acc:MGI:87909]
ENSMUSG00000056290	Ms4a4b	0.708160959187101	0.708163405289385	11.4179921600288	2.19515688667938e-05	0.000585200535183977	protein_coding	19	11443553	11463549	1	membrane-spanning 4-domains, subfamily A, member 4B [Source:MGI Symbol;Acc:MGI:1913083]
ENSMUSG00000051615	Rap2a	1.3024941329584	1.30387291445534	3.10772448526524	2.22218222679194e-05	0.000590994654125379	protein_coding	14	120478461	120507194	1	RAS related protein 2a [Source:MGI Symbol;Acc:MGI:97855]
ENSMUSG00000025967	Eef1b2	-0.72231447821457	-0.722371881281968	7.22710473597299	2.23286203535675e-05	0.000592424440259737	protein_coding	1	63176825	63180486	1	eukaryotic translation elongation factor 1 beta 2 [Source:MGI Symbol;Acc:MGI:1929520]
ENSMUSG00000023909	Paqr4	0.909203823378823	0.909307032119328	6.35471676215177	2.26957056875642e-05	0.00060073704391017	protein_coding	17	23736186	23740330	-1	progestin and adipoQ receptor family member IV [Source:MGI Symbol;Acc:MGI:1923748]
ENSMUSG00000034958	Atcay	-1.08700102255082	-1.08782397974749	4.10825614609896	2.28037183584799e-05	0.000602169111262932	protein_coding	10	81204508	81230833	-1	ataxia, cerebellar, Cayman type homolog (human) [Source:MGI Symbol;Acc:MGI:2448730]
ENSMUSG00000047712	Ust	2.03648481349205	2.03816767713097	3.86611520226989	2.29436820459795e-05	0.000604436152013186	protein_coding	10	8204753	8518825	-1	uronyl-2-sulfotransferase [Source:MGI Symbol;Acc:MGI:2442406]
ENSMUSG00000017760	Ctsa	0.685141736288302	0.685154859585123	9.02323426568319	2.30197524738037e-05	0.000605013259135028	protein_coding	2	164832873	164841032	1	cathepsin A [Source:MGI Symbol;Acc:MGI:97748]
ENSMUSG00000051495	Irf2bp2	-0.992659457184747	-0.993092049176594	4.94875956977665	2.31061888498649e-05	0.000605859458809839	protein_coding	8	126588296	126593436	-1	interferon regulatory factor 2 binding protein 2 [Source:MGI Symbol;Acc:MGI:2443921]
ENSMUSG00000040225	Prrc2c	-0.846869639055666	-0.846933864537762	7.32712592048401	2.39231619370599e-05	0.000624180970907083	protein_coding	1	162673402	162740495	-1	proline-rich coiled-coil 2C [Source:MGI Symbol;Acc:MGI:1913754]
ENSMUSG00000031168	Ebp	0.600920415619037	0.600966754984881	6.89236402637689	2.39428221404934e-05	0.000624180970907083	protein_coding	X	8185329	8193512	-1	phenylalkylamine Ca2+ antagonist (emopamil) binding protein [Source:MGI Symbol;Acc:MGI:107822]
ENSMUSG00000025348	Itga7	-1.36792228158873	-1.36964769895229	4.0525873389389	2.39725726516686e-05	0.000624180970907083	protein_coding	10	128933813	128958277	1	integrin alpha 7 [Source:MGI Symbol;Acc:MGI:102700]
ENSMUSG00000002233	Rhoc	1.41263113945566	1.41322531143375	4.39245546905487	2.41581234900972e-05	0.000627549393917177	protein_coding	3	104789011	104794459	1	ras homolog gene family, member C [Source:MGI Symbol;Acc:MGI:106028]
ENSMUSG00000034354	Mtmr3	0.791201112377647	0.791321865753815	6.02277193674619	2.43826754010699e-05	0.000631912956450002	protein_coding	11	4480868	4594863	-1	myotubularin related protein 3 [Source:MGI Symbol;Acc:MGI:1921552]
ENSMUSG00000020029	Nudt4	1.158002200106	1.15833135431425	5.0458549073864	2.44834586002809e-05	0.000632385306474291	protein_coding	10	95547007	95564167	-1	nudix (nucleoside diphosphate linked moiety X)-type motif 4 [Source:MGI Symbol;Acc:MGI:1918457]
ENSMUSG00000025153	Fasn	-0.95772690630114	-0.957939116557571	5.97388353967426	2.45141305016444e-05	0.000632385306474291	protein_coding	11	120805940	120824178	-1	fatty acid synthase [Source:MGI Symbol;Acc:MGI:95485]
ENSMUSG00000030207	8430419L09Rik	-0.706817412813445	-0.707096310030491	5.03475643972582	2.54235837711214e-05	0.000654335093832779	protein_coding	6	135197977	135244955	1	RIKEN cDNA 8430419L09 gene [Source:MGI Symbol;Acc:MGI:1921775]
ENSMUSG00000031959	Wdr59	-1.20091492901156	-1.20278147326944	3.15168583267668	2.57137612486183e-05	0.00066028209918866	protein_coding	8	111448784	111522107	-1	WD repeat domain 59 [Source:MGI Symbol;Acc:MGI:2442115]
ENSMUSG00000027546	Atp9a	-1.30889347720042	-1.3110539787686	3.08435844896744	2.58353226134942e-05	0.000661882003653051	protein_coding	2	168634438	168742409	-1	ATPase, class II, type 9A [Source:MGI Symbol;Acc:MGI:1330826]
ENSMUSG00000090077	Lime1	0.718184019561969	0.718205458383279	8.34474354146658	2.6081963017546e-05	0.000666671686283726	protein_coding	2	181380078	181383628	1	Lck interacting transmembrane adaptor 1 [Source:MGI Symbol;Acc:MGI:1919949]
ENSMUSG00000070604	Vsig10l	1.20262110245301	1.20446309848374	2.56945951272095	2.67107884825128e-05	0.000681186089839426	protein_coding	7	43463151	43471913	1	ZV-set and immunoglobulin domain containing 10 like [Source:MGI Symbol;Acc:MGI:1922940]
ENSMUSG00000052117	D630039A03Rik	1.20546216257503	1.2075119478398	2.45471890017925	2.68055906491501e-05	0.000682046577564935	protein_coding	4	57908483	57916297	-1	RIKEN cDNA D630039A03 gene [Source:MGI Symbol;Acc:MGI:2442889]
ENSMUSG00000021504	B4galt7	0.67678174612584	0.676893586763276	5.87742395829984	2.69256956259002e-05	0.000683545500321147	protein_coding	13	55599896	55610443	1	xylosylprotein beta1,4-galactosyltransferase, polypeptide 7 (galactosyltransferase I) [Source:MGI Symbol;Acc:MGI:2384987]
ENSMUSG00000015981	Stk32c	2.80332297787887	2.81226484070551	2.43340095556656	2.70469841852986e-05	0.000685067603967768	protein_coding	7	139103638	139213307	-1	serine/threonine kinase 32C [Source:MGI Symbol;Acc:MGI:2385336]
ENSMUSG00000018001	Cyth3	-0.922940014340183	-0.92341816291722	4.97083979497746	2.73237662846858e-05	0.000690512374208009	protein_coding	5	143622447	143710250	1	cytohesin 3 [Source:MGI Symbol;Acc:MGI:1335107]
ENSMUSG00000028420	Tmem38b	-1.06816768141625	-1.06880772035458	4.32347995865377	2.78515982323524e-05	0.000702262646174665	protein_coding	4	53826045	53862019	1	transmembrane protein 38B [Source:MGI Symbol;Acc:MGI:1098718]
ENSMUSG00000027901	Dennd2d	-1.00822759793028	-1.00826813436274	8.55442256369098	2.80372343625039e-05	0.00070535114375939	protein_coding	3	106482405	106503030	1	DENN/MADD domain containing 2D [Source:MGI Symbol;Acc:MGI:2181193]
ENSMUSG00000048376	F2r	1.19800663599932	1.19811832680322	6.55377672480233	2.82922160345557e-05	0.00071016641147413	protein_coding	13	95601804	95618459	-1	coagulation factor II (thrombin) receptor [Source:MGI Symbol;Acc:MGI:101802]
ENSMUSG00000059714	Flot1	0.748265187323765	0.748362415991327	6.2918528961559	2.90144733797277e-05	0.000725533550219328	protein_coding	17	35823230	35832791	1	flotillin 1 [Source:MGI Symbol;Acc:MGI:1100500]
ENSMUSG00000035133	Arhgap5	-1.58229887474934	-1.5872044743713	3.18073159599819	2.90572614709981e-05	0.000725533550219328	protein_coding	12	52516077	52567852	1	Rho GTPase activating protein 5 [Source:MGI Symbol;Acc:MGI:1332637]
ENSMUSG00000017639	Rab11fip4	0.851299968803633	0.851341954768914	7.55347718012452	2.90992865262541e-05	0.000725533550219328	protein_coding	11	79591212	79698023	1	RAB11 family interacting protein 4 (class II) [Source:MGI Symbol;Acc:MGI:2442920]
ENSMUSG00000061825	Ces2c	-3.75721326389828	-3.88119829512461	0.403417353206723	2.94799794185238e-05	0.00073338835212675	protein_coding	8	104847068	104854483	1	carboxylesterase 2C [Source:MGI Symbol;Acc:MGI:2385905]
ENSMUSG00000010067	Rassf1	0.596946149244956	0.597029601744642	6.16508475979976	3.01966906372569e-05	0.000749548965373688	protein_coding	9	107551555	107562263	1	Ras association (RalGDS/AF-6) domain family member 1 [Source:MGI Symbol;Acc:MGI:1928386]
ENSMUSG00000020961	Ston2	1.05737825181658	1.05798033286514	4.08736314443605	3.05046930236938e-05	0.000755515346063548	protein_coding	12	91638542	91788387	-1	stonin 2 [Source:MGI Symbol;Acc:MGI:1918272]
ENSMUSG00000089672	Gp49a	0.903742134716879	0.903944468468479	5.09040638495646	3.05733940473882e-05	0.000755541618383465	protein_coding	10	51480632	51486316	1	glycoprotein 49 A [Source:MGI Symbol;Acc:MGI:102702]
ENSMUSG00000036093	Arl5a	1.03038281272985	1.03063648289478	5.25410594417473	3.13093544732703e-05	0.000772020948049513	protein_coding	2	52397951	52424901	-1	ADP-ribosylation factor-like 5A [Source:MGI Symbol;Acc:MGI:1922673]
ENSMUSG00000066456	Hmgn3	-1.20007811410772	-1.20255593653375	2.79486816211292	3.13798131381055e-05	0.000772053992847221	protein_coding	9	83109948	83146685	-1	high mobility group nucleosomal binding domain 3 [Source:MGI Symbol;Acc:MGI:2138069]
ENSMUSG00000029130	Rnf32	-3.48823177010817	-3.59207144614552	1.00151371607821	3.15878696088363e-05	0.000775464842924619	protein_coding	5	29195992	29225524	1	ring finger protein 32 [Source:MGI Symbol;Acc:MGI:1861747]
ENSMUSG00000061577	Gpr114	-2.26279170779639	-2.26805172294591	3.33963642370158	3.16697036231701e-05	0.000775768836558794	protein_coding	8	94923694	94943290	1	G protein-coupled receptor 114 [Source:MGI Symbol;Acc:MGI:2685955]
ENSMUSG00000001909	Trmt1	-0.723720233167904	-0.724188865191783	4.49491429621558	3.21429294511945e-05	0.000785637903653922	protein_coding	8	84686307	84699808	1	TRM1 tRNA methyltransferase 1 homolog (S. cerevisiae) [Source:MGI Symbol;Acc:MGI:1289155]
ENSMUSG00000032883	Acsl3	-1.68399687612274	-1.6914168008117	2.41502542923237	3.22994857213306e-05	0.000787740732548609	protein_coding	1	78657825	78706987	1	acyl-CoA synthetase long-chain family member 3 [Source:MGI Symbol;Acc:MGI:1921455]
ENSMUSG00000028048	Gba	0.648315958486722	0.648361145171157	7.11665076943369	3.24737462928615e-05	0.000788643259831214	protein_coding	3	89202928	89208681	1	glucosidase, beta, acid [Source:MGI Symbol;Acc:MGI:95665]
ENSMUSG00000026176	Ctdsp1	0.692030430393999	0.692268448353377	4.84801994921849	3.24776991515093e-05	0.000788643259831214	protein_coding	1	74391509	74397285	1	CTD (carboxy-terminal domain, RNA polymerase II, polypeptide A) small phosphatase 1 [Source:MGI Symbol;Acc:MGI:2654470]
ENSMUSG00000074063	Osgin1	1.24173835542787	1.24318470851737	3.03396788705027	3.31565747922141e-05	0.000803381649520675	protein_coding	8	119434124	119446256	1	oxidative stress induced growth inhibitor 1 [Source:MGI Symbol;Acc:MGI:1919089]
ENSMUSG00000018427	Ypel2	-1.36739076989793	-1.37011687106655	3.09368107711216	3.33255530502903e-05	0.000805728198207235	protein_coding	11	86936425	86993707	-1	yippee-like 2 (Drosophila) [Source:MGI Symbol;Acc:MGI:1925114]
ENSMUSG00000032959	Pebp1	-0.665462606775651	-0.665546332422939	6.48547541642616	3.34131032006983e-05	0.000806100135533045	protein_coding	5	117282651	117287625	-1	phosphatidylethanolamine binding protein 1 [Source:MGI Symbol;Acc:MGI:1344408]
ENSMUSG00000030156	Cd69	-0.828242597329989	-0.82828423406225	8.20718428349727	3.35532038076489e-05	0.000807735531317754	protein_coding	6	129267324	129275369	-1	CD69 antigen [Source:MGI Symbol;Acc:MGI:88343]
ENSMUSG00000020399	Havcr2	1.70964017000151	1.70984742503247	6.44495548504774	3.43664406087608e-05	0.000825533637849157	protein_coding	11	46454935	46481255	1	hepatitis A virus cellular receptor 2 [Source:MGI Symbol;Acc:MGI:2159682]
ENSMUSG00000044827	Tlr1	-1.2725098802533	-1.27352790019779	4.78695286968475	3.51441135520495e-05	0.000842402893511572	protein_coding	5	64924811	64932761	-1	toll-like receptor 1 [Source:MGI Symbol;Acc:MGI:1341295]
ENSMUSG00000044162	Tnip3	1.89837614199783	1.90070990145962	3.1957180282479	3.55709363183548e-05	0.000849421272321389	protein_coding	6	65590398	65634040	1	TNFAIP3 interacting protein 3 [Source:MGI Symbol;Acc:MGI:3041165]
ENSMUSG00000001444	Tbx21	0.938792589884121	0.938826996227658	7.9046803765272	3.55890022781029e-05	0.000849421272321389	protein_coding	11	97098071	97115331	-1	T-box 21 [Source:MGI Symbol;Acc:MGI:1888984]
ENSMUSG00000036944	Tmem71	0.758684631466211	0.758716342927797	7.99244794174511	3.58431188066175e-05	0.000852278026949569	protein_coding	15	66526212	66561046	-1	transmembrane protein 71 [Source:MGI Symbol;Acc:MGI:2146049]
ENSMUSG00000039852	Rere	-0.800109435681373	-0.800375164406018	5.59779662093619	3.58612956729004e-05	0.000852278026949569	protein_coding	4	150281646	150621966	1	arginine glutamic acid dipeptide (RE) repeats [Source:MGI Symbol;Acc:MGI:2683486]
ENSMUSG00000002228	Ppm1j	0.936493972777076	0.936625251232658	6.02562011415254	3.61881932493899e-05	0.000858221058589566	protein_coding	3	104781056	104786018	1	protein phosphatase 1J [Source:MGI Symbol;Acc:MGI:1919137]
ENSMUSG00000062866	Phactr2	-1.34288518983822	-1.34314453191976	5.9653581822366	3.63411674458423e-05	0.000860022966885717	protein_coding	10	13207717	13474396	-1	phosphatase and actin regulator 2 [Source:MGI Symbol;Acc:MGI:2446138]
ENSMUSG00000057113	Npm1	-0.634430026889046	-0.634459306799103	8.02925477384021	3.72731942872265e-05	0.000878696075600645	protein_coding	11	33152287	33163206	-1	nucleophosmin 1 [Source:MGI Symbol;Acc:MGI:106184]
ENSMUSG00000031490	Eif4ebp1	0.656749876470795	0.656958983533261	4.83315342561815	3.73417443581602e-05	0.000878696075600645	protein_coding	8	27260327	27275656	1	eukaryotic translation initiation factor 4E binding protein 1 [Source:MGI Symbol;Acc:MGI:103267]
ENSMUSG00000037415	Ranbp10	1.04558808618287	1.0459053262084	5.02120034063462	3.73662162856138e-05	0.000878696075600645	protein_coding	8	105768308	105827350	-1	RAN binding protein 10 [Source:MGI Symbol;Acc:MGI:1921584]
ENSMUSG00000002602	Axl	-0.964164960484578	-0.964480956931564	5.06260997503529	3.79867050349729e-05	0.000891410704287074	protein_coding	7	25757273	25788705	-1	AXL receptor tyrosine kinase [Source:MGI Symbol;Acc:MGI:1347244]
ENSMUSG00000022257	Laptm4b	1.58259538554953	1.58594892871228	2.31674201799929	3.81860139078625e-05	0.000894209172643237	protein_coding	15	34238026	34284295	1	lysosomal-associated protein transmembrane 4B [Source:MGI Symbol;Acc:MGI:1890494]
ENSMUSG00000026765	Lypd6b	-3.40073847939068	-3.57740032469247	1.11440090795358	3.84850066910471e-05	0.000899325365562753	protein_coding	2	49787688	49948849	1	LY6/PLAUR domain containing 6B [Source:MGI Symbol;Acc:MGI:1919147]
ENSMUSG00000006369	Fbln1	-1.31461331315131	-1.31946608751776	2.30395360953352	3.93571814948987e-05	0.000917786466175405	protein_coding	15	85205949	85286535	1	fibulin 1 [Source:MGI Symbol;Acc:MGI:95487]
ENSMUSG00000040621	Gemin8	-1.15207425502615	-1.15362171677858	3.37468723956412	3.94662494602683e-05	0.00091841251348166	protein_coding	X	166170454	166190512	1	gem (nuclear organelle) associated protein 8 [Source:MGI Symbol;Acc:MGI:2384300]
ENSMUSG00000028093	Acp6	-0.740420537081957	-0.741030636798978	4.13457610228454	3.97006655377413e-05	0.000921946848350458	protein_coding	3	97158777	97176574	1	acid phosphatase 6, lysophosphatidic [Source:MGI Symbol;Acc:MGI:1931010]
ENSMUSG00000022876	Samsn1	0.839127987383009	0.839243050919814	6.10290615158314	4.07430630275547e-05	0.000944190900451838	protein_coding	16	75858793	76022270	-1	SAM domain, SH3 domain and nuclear localization signals, 1 [Source:MGI Symbol;Acc:MGI:1914992]
ENSMUSG00000029076	Sdf4	0.585265565735926	0.585275380111895	9.19698357775663	4.09870397001043e-05	0.000945954452524717	protein_coding	4	155992872	156013610	1	stromal cell derived factor 4 [Source:MGI Symbol;Acc:MGI:108079]
ENSMUSG00000057530	Ece1	-0.562257057048937	-0.56232264660603	6.44664757946568	4.09885367074273e-05	0.000945954452524717	protein_coding	4	137862237	137965229	1	endothelin converting enzyme 1 [Source:MGI Symbol;Acc:MGI:1101357]
ENSMUSG00000038065	2410066E13Rik	1.16521629559824	1.16837401421764	2.17947216409424	4.13785819993799e-05	0.00095298713594448	protein_coding	6	54681772	54700406	1	RIKEN cDNA 2410066E13 gene [Source:MGI Symbol;Acc:MGI:1915485]
ENSMUSG00000028063	Lmna	1.21195697710256	1.21332209593576	3.19328071526109	4.1473968329102e-05	0.0009532185725022	protein_coding	3	88481148	88509956	-1	lamin A [Source:MGI Symbol;Acc:MGI:96794]
ENSMUSG00000071552	Tigit	0.859774129022229	0.859785295219884	9.43753490908359	4.17541608963724e-05	0.000957687838218645	protein_coding	16	43648861	43664184	-1	T cell immunoreceptor with Ig and ITIM domains [Source:MGI Symbol;Acc:MGI:3642260]
ENSMUSG00000000530	Acvrl1	-1.5906765044715	-1.60615930229077	2.53779569972701	4.21789552088725e-05	0.000965448626399808	protein_coding	15	101128522	101145336	1	activin A receptor, type II-like 1 [Source:MGI Symbol;Acc:MGI:1338946]
ENSMUSG00000028245	Nsmaf	0.977778058260079	0.977854542618106	6.88786329894388	4.32761806072831e-05	0.000988537704260434	protein_coding	4	6396207	6454271	-1	neutral sphingomyelinase (N-SMase) activation associated factor [Source:MGI Symbol;Acc:MGI:1341864]
ENSMUSG00000027720	Il2	-2.69217727571449	-2.71472866210645	1.65790497921918	4.38314499345364e-05	0.000999178154630147	protein_coding	3	37120523	37125959	-1	interleukin 2 [Source:MGI Symbol;Acc:MGI:96548]
ENSMUSG00000022555	Dgat1	0.972836424910398	0.973060295553538	5.36775496213137	4.40772341061028e-05	0.0010024621744252	protein_coding	15	76502015	76511951	-1	diacylglycerol O-acyltransferase 1 [Source:MGI Symbol;Acc:MGI:1333825]
ENSMUSG00000026384	Ptpn4	1.2668246641367	1.26986696216448	2.0806306208804	4.41591424836014e-05	0.0010024621744252	protein_coding	1	119658044	119837613	-1	protein tyrosine phosphatase, non-receptor type 4 [Source:MGI Symbol;Acc:MGI:1099792]
ENSMUSG00000043541	Casc1	-1.71691154978747	-1.73149575729284	1.11749626760343	4.43193089766949e-05	0.0010024621744252	protein_coding	6	145174834	145210970	-1	cancer susceptibility candidate 1 [Source:MGI Symbol;Acc:MGI:2444480]
ENSMUSG00000001348	Acp5	0.652891448581217	0.652918081938567	8.04009724107417	4.43344954490644e-05	0.0010024621744252	protein_coding	9	22126731	22135746	-1	acid phosphatase 5, tartrate resistant [Source:MGI Symbol;Acc:MGI:87883]
ENSMUSG00000031453	Rasa3	0.606899727741665	0.606908767193146	9.36374802512044	4.44535018443957e-05	0.00100312245576142	protein_coding	8	13566950	13677603	-1	RAS p21 protein activator 3 [Source:MGI Symbol;Acc:MGI:1197013]
ENSMUSG00000003746	Man1a	1.87209717439462	1.8723727950923	6.36394268534479	4.45642213654246e-05	0.001003593452927	protein_coding	10	53904788	54075796	-1	mannosidase 1, alpha [Source:MGI Symbol;Acc:MGI:104677]
ENSMUSG00000022945	Chaf1b	0.679607489981306	0.679667879533208	6.681933326849	4.46593262372595e-05	0.00100371161784746	protein_coding	16	93883901	93906115	1	chromatin assembly factor 1, subunit B (p60) [Source:MGI Symbol;Acc:MGI:1314881]
ENSMUSG00000053898	Ech1	0.629210729740507	0.629238146743248	7.70335349811138	4.48872611272207e-05	0.00100680864817481	protein_coding	7	28825217	28832247	1	enoyl coenzyme A hydratase 1, peroxisomal [Source:MGI Symbol;Acc:MGI:1858208]
ENSMUSG00000024778	Fas	-0.810013643266029	-0.810133619003325	6.46326575261991	4.59498434182235e-05	0.00102857665527366	protein_coding	19	34290659	34327770	1	Fas (TNF receptor superfamily member 6) [Source:MGI Symbol;Acc:MGI:95484]
ENSMUSG00000000394	Gcg	2.8593191340107	2.90734339850145	0.401765529794807	4.65914335859984e-05	0.0010408526263112	protein_coding	2	62474530	62483650	-1	glucagon [Source:MGI Symbol;Acc:MGI:95674]
ENSMUSG00000029151	Slc30a3	-3.59363976293052	-3.71539936593174	-0.216555484005026	4.66995239624674e-05	0.00104118499533086	protein_coding	5	31086106	31093615	-1	solute carrier family 30 (zinc transporter), member 3 [Source:MGI Symbol;Acc:MGI:1345280]
ENSMUSG00000072812	Ahnak2	2.3397613616417	2.35959623527167	0.627333465329169	4.70181229296921e-05	0.00104620006598538	protein_coding	12	112772194	112802657	-1	AHNAK nucleoprotein 2 [Source:MGI Symbol;Acc:MGI:2144831]
ENSMUSG00000023186	Vwa5a	-1.27500314794948	-1.27586804709503	4.55854825959059	4.71609556194459e-05	0.00104729199655907	protein_coding	9	38718268	38743337	1	von Willebrand factor A domain containing 5A [Source:MGI Symbol;Acc:MGI:1915026]
ENSMUSG00000031932	Gpr83	-1.65187513367013	-1.65937576215635	3.33323249710339	4.77334300418094e-05	0.00105790161422026	protein_coding	9	14860210	14870789	1	G protein-coupled receptor 83 [Source:MGI Symbol;Acc:MGI:95712]
ENSMUSG00000090523	Gypc	-0.701085812346034	-0.701230559780736	5.89107772834747	4.84665715240514e-05	0.00107202297806664	protein_coding	18	32528322	32560034	-1	glycophorin C [Source:MGI Symbol;Acc:MGI:1098566]
ENSMUSG00000038058	Nod1	0.779038338769723	0.779129246689813	6.44546037746662	4.90582915883865e-05	0.0010829666344709	protein_coding	6	54923942	54972612	-1	nucleotide-binding oligomerization domain containing 1 [Source:MGI Symbol;Acc:MGI:1341839]
ENSMUSG00000029075	Tnfrsf4	1.228997443865	1.22902137154687	8.95857048775933	4.93536350387554e-05	0.00108733748201755	protein_coding	4	156013843	156016612	1	tumor necrosis factor receptor superfamily, member 4 [Source:MGI Symbol;Acc:MGI:104512]
ENSMUSG00000053192	Mllt11	0.716931641059117	0.717133561910111	4.97918581360291	5.04576540253105e-05	0.00110947243201323	protein_coding	3	95219135	95228677	-1	myeloid/lymphoid or mixed-lineage leukemia (trithorax homolog, Drosophila); translocated to, 11 [Source:MGI Symbol;Acc:MGI:1929671]
ENSMUSG00000002944	Cd36	1.55556452063413	1.56108629581091	1.44087591428706	5.05948491998179e-05	0.00111030346868756	protein_coding	5	17781690	17888959	-1	CD36 antigen [Source:MGI Symbol;Acc:MGI:107899]
ENSMUSG00000015316	Slamf1	0.774858510713744	0.774918488509832	6.81069601064624	5.08722596361273e-05	0.00111274538545071	protein_coding	1	171767127	171801184	1	signaling lymphocytic activation molecule family member 1 [Source:MGI Symbol;Acc:MGI:1351314]
ENSMUSG00000036402	Gng12	0.819302980784005	0.819573573778074	4.80047203984324	5.09279875336635e-05	0.00111274538545071	protein_coding	6	66896397	67021350	1	guanine nucleotide binding protein (G protein), gamma 12 [Source:MGI Symbol;Acc:MGI:1336171]
ENSMUSG00000014470	Rnf166	1.46512816872878	1.46527468944983	6.77067493938611	5.10970828301512e-05	0.00111274538545071	protein_coding	8	122466147	122476064	-1	ring finger protein 166 [Source:MGI Symbol;Acc:MGI:1915968]
ENSMUSG00000029469	Ift81	-1.87741728571174	-1.89165090253753	1.41202681883484	5.11046000659101e-05	0.00111274538545071	protein_coding	5	122550204	122614518	-1	intraflagellar transport 81 [Source:MGI Symbol;Acc:MGI:1098597]
ENSMUSG00000089872	Rps6kc1	-1.11837842082311	-1.12008856005355	3.11455671296529	5.1828665519506e-05	0.00112245990981623	protein_coding	1	190700202	190911770	-1	ribosomal protein S6 kinase polypeptide 1 [Source:MGI Symbol;Acc:MGI:2443419]
ENSMUSG00000024521	Pmaip1	0.826112252396292	0.826172241262478	6.92281917401202	5.18447448988561e-05	0.00112245990981623	protein_coding	18	66458604	66465550	1	phorbol-12-myristate-13-acetate-induced protein 1 [Source:MGI Symbol;Acc:MGI:1930146]
ENSMUSG00000041235	Chd7	0.539515085944665	0.539541041201078	7.65153367046999	5.18522214382431e-05	0.00112245990981623	protein_coding	4	8690406	8867659	1	chromodomain helicase DNA binding protein 7 [Source:MGI Symbol;Acc:MGI:2444748]
ENSMUSG00000038987	1700019L03Rik	-3.79620147754605	-3.91573186440301	0.261534633310313	5.26950073543002e-05	0.00113849754767415	protein_coding	2	32777381	32784428	-1	RIKEN cDNA 1700019L03 gene [Source:MGI Symbol;Acc:MGI:2447809]
ENSMUSG00000028551	Cdkn2c	2.46387738228824	2.46473212258898	5.16868018692165	5.29700406331101e-05	0.0011406538415575	protein_coding	4	109660876	109667189	-1	cyclin-dependent kinase inhibitor 2C (p18, inhibits CDK4) [Source:MGI Symbol;Acc:MGI:105388]
ENSMUSG00000047146	Tet1	-1.71606069715872	-1.72323390948261	2.8851354047084	5.30314783422092e-05	0.0011406538415575	protein_coding	10	62804570	62899118	-1	tet methylcytosine dioxygenase 1 [Source:MGI Symbol;Acc:MGI:1098693]
ENSMUSG00000028602	Tnfrsf8	1.06876300489438	1.07043877814679	2.62572839865098	5.31049192694134e-05	0.0011406538415575	protein_coding	4	145267137	145315164	-1	tumor necrosis factor receptor superfamily, member 8 [Source:MGI Symbol;Acc:MGI:99908]
ENSMUSG00000024785	Rcl1	-0.787793156163127	-0.788133171471964	4.93729460446001	5.32032812400588e-05	0.0011406538415575	protein_coding	19	29101375	29143843	1	RNA terminal phosphate cyclase-like 1 [Source:MGI Symbol;Acc:MGI:1913275]
ENSMUSG00000023025	Larp4	-0.988515814180103	-0.988746506295376	5.65380177305804	5.37745050809161e-05	0.001150691995697	protein_coding	15	99970074	100016351	1	La ribonucleoprotein domain family, member 4 [Source:MGI Symbol;Acc:MGI:2443114]
ENSMUSG00000031129	Slc9a9	-0.806648730974188	-0.806837563482668	5.80483743157483	5.43928899672999e-05	0.0011616990075234	protein_coding	9	94669909	95230445	1	solute carrier family 9 (sodium/hydrogen exchanger), member 9 [Source:MGI Symbol;Acc:MGI:2679732]
ENSMUSG00000018819	Lsp1	0.666891127624421	0.666895759569347	10.3766535810813	5.54033201180847e-05	0.0011810211559523	protein_coding	7	142460809	142494867	1	lymphocyte specific 1 [Source:MGI Symbol;Acc:MGI:96832]
ENSMUSG00000015950	Ncf1	0.920288497086148	0.920686057719067	4.51196536282428	5.58261156948307e-05	0.00118776707106906	protein_coding	5	134220053	134229625	-1	neutrophil cytosolic factor 1 [Source:MGI Symbol;Acc:MGI:97283]
ENSMUSG00000061981	Flot2	0.652910902144683	0.652972589061979	6.72024156240103	5.63250392530138e-05	0.00119437587220623	protein_coding	11	78037931	78060434	1	flotillin 2 [Source:MGI Symbol;Acc:MGI:103309]
ENSMUSG00000022634	Yaf2	1.0095121474244	1.00971891683334	5.62609472310906	5.63505894944208e-05	0.00119437587220623	protein_coding	15	93284278	93336935	-1	YY1 associated factor 2 [Source:MGI Symbol;Acc:MGI:1914307]
ENSMUSG00000033713	Foxn3	0.763959172273823	0.764006853477026	7.32837197762032	5.71188127778121e-05	0.00120836579304576	protein_coding	12	99194980	99450111	-1	forkhead box N3 [Source:MGI Symbol;Acc:MGI:1918625]
ENSMUSG00000019843	Fyn	-0.655514657791998	-0.655547270559649	7.71137731100939	5.76616216306855e-05	0.00121754312592582	protein_coding	10	39368855	39565381	1	Fyn proto-oncogene [Source:MGI Symbol;Acc:MGI:95602]
ENSMUSG00000000934	Top1mt	-0.898513256657945	-0.900064052060817	2.87786920117579	5.80399089182867e-05	0.00122321845776842	protein_coding	15	75657035	75678800	-1	DNA topoisomerase 1, mitochondrial [Source:MGI Symbol;Acc:MGI:1920210]
ENSMUSG00000052302	Tbc1d30	-1.3911183149603	-1.39566349473438	3.17635045569199	5.83642725421996e-05	0.00122626851488093	protein_coding	10	121263824	121311189	-1	TBC1 domain family, member 30 [Source:MGI Symbol;Acc:MGI:1921944]
ENSMUSG00000062585	Cnr2	-3.02614972482207	-3.047389815984	3.00251731390807	5.84041942629055e-05	0.00122626851488093	protein_coding	4	135895394	135920207	1	cannabinoid receptor 2 (macrophage) [Source:MGI Symbol;Acc:MGI:104650]
ENSMUSG00000035711	Dok3	-1.84848571602408	-1.86135188038691	1.02308754046448	5.85709740258084e-05	0.00122746300162904	protein_coding	13	55523235	55528538	-1	docking protein 3 [Source:MGI Symbol;Acc:MGI:1351490]
ENSMUSG00000005763	Cd247	0.56137407291214	0.561383368220802	9.20278809503276	5.98453587022011e-05	0.0012518214545011	protein_coding	1	165788681	165877276	1	CD247 antigen [Source:MGI Symbol;Acc:MGI:88334]
ENSMUSG00000037960	1110007C09Rik	0.736134387399759	0.736371754947682	4.93544015630875	6.03999282992885e-05	0.00126106018523935	protein_coding	13	49202951	49216026	-1	RIKEN cDNA 1110007C09 gene [Source:MGI Symbol;Acc:MGI:1915730]
ENSMUSG00000002104	Rapsn	-1.60894845587809	-1.61638717879304	1.91964596752882	6.05990374661802e-05	0.00126285680689782	protein_coding	2	91035620	91045729	1	receptor-associated protein of the synapse [Source:MGI Symbol;Acc:MGI:99422]
ENSMUSG00000025059	Gyk	-0.867624661402739	-0.868288711282794	3.76795095293731	6.08853079903082e-05	0.00126645975838313	protein_coding	X	85701937	85776819	-1	glycerol kinase [Source:MGI Symbol;Acc:MGI:106594]
ENSMUSG00000029385	Ccng2	2.41204455467267	2.41256177920025	5.98349049582507	6.10136533509372e-05	0.00126677046083637	protein_coding	5	93267257	93276231	1	cyclin G2 [Source:MGI Symbol;Acc:MGI:1095734]
ENSMUSG00000052407	Ccdc171	-1.47811892327814	-1.48201432185187	2.89343648595316	6.1153763011456e-05	0.00126732380860476	protein_coding	4	83525545	83864731	1	coiled-coil domain containing 171 [Source:MGI Symbol;Acc:MGI:1922152]
ENSMUSG00000073910	Mob3b	-1.76971601783651	-1.77583306951724	2.70071263089044	6.21996428926348e-05	0.00128661113168654	protein_coding	4	34949074	35157484	-1	MOB kinase activator 3B [Source:MGI Symbol;Acc:MGI:2664539]
ENSMUSG00000012123	Aim1l	-1.34751595192985	-1.35141910681164	2.43219594925175	6.36878255808133e-05	0.00131495935626189	protein_coding	4	134065912	134092504	1	absent in melanoma 1-like [Source:MGI Symbol;Acc:MGI:1334463]
ENSMUSG00000069662	Marcks	1.02457056944263	1.0251705391344	3.85675713601257	6.40437069756959e-05	0.00131986754044008	protein_coding	10	37133375	37138920	-1	myristoylated alanine rich protein kinase C substrate [Source:MGI Symbol;Acc:MGI:96907]
ENSMUSG00000037992	Rara	1.08130450061101	1.08158909634821	5.22371501456393	6.42014627775135e-05	0.00132068202435511	protein_coding	11	98927818	98974942	1	retinoic acid receptor, alpha [Source:MGI Symbol;Acc:MGI:97856]
ENSMUSG00000028982	Slc25a33	1.09204234434879	1.09250659250643	4.62998572332956	6.43880588233279e-05	0.0013220856931187	protein_coding	4	149744036	149774277	-1	solute carrier family 25, member 33 [Source:MGI Symbol;Acc:MGI:1917806]
ENSMUSG00000025656	Arhgef9	-1.58093884138635	-1.5949162163555	0.904430376916184	6.55427682322769e-05	0.00134332609386153	protein_coding	X	95048937	95196821	-1	CDC42 guanine nucleotide exchange factor (GEF) 9 [Source:MGI Symbol;Acc:MGI:2442233]
ENSMUSG00000072115	Ang	1.80326619199923	1.82314301152869	0.121232962197894	6.75542870956124e-05	0.00138155835769434	protein_coding	14	51091077	51102007	1	angiogenin, ribonuclease, RNase A family, 5 [Source:MGI Symbol;Acc:MGI:88022]
ENSMUSG00000037211	Spry1	-1.13744898810787	-1.13866744996132	3.78138440280815	6.765554356838e-05	0.00138155835769434	protein_coding	3	37639947	37644598	1	sprouty homolog 1 (Drosophila) [Source:MGI Symbol;Acc:MGI:1345139]
ENSMUSG00000034156	Bzrap1	-1.61997376334899	-1.62164059588824	3.68907027257216	6.85047890088413e-05	0.00139403287783825	protein_coding	11	87760541	87785928	1	benzodiazepine receptor associated protein 1 [Source:MGI Symbol;Acc:MGI:2450877]
ENSMUSG00000052759	Gpr25	2.33442461675406	2.34146821816631	1.98902949301163	6.85160295374394e-05	0.00139403287783825	protein_coding	1	136258914	136260873	-1	G protein-coupled receptor 25 [Source:MGI Symbol;Acc:MGI:2686146]
ENSMUSG00000022205	Sub1	0.877576676279011	0.877584057924786	9.978439749654	7.11123638117288e-05	0.00144242061785534	protein_coding	15	11981339	11996983	-1	SUB1 homolog (S. cerevisiae) [Source:MGI Symbol;Acc:MGI:104811]
ENSMUSG00000037553	Zdhhc18	0.598322528542869	0.59843534738741	5.65181779895985	7.11525300302857e-05	0.00144242061785534	protein_coding	4	133605299	133650154	-1	zinc finger, DHHC domain containing 18 [Source:MGI Symbol;Acc:MGI:3527792]
ENSMUSG00000039431	Mtmr7	-1.55672303487271	-1.56223335013322	2.04564604380969	7.14761980253132e-05	0.00144303401499642	protein_coding	8	40551095	40634797	-1	myotubularin related protein 7 [Source:MGI Symbol;Acc:MGI:1891693]
ENSMUSG00000021340	Gpld1	1.17841503954072	1.17960632443514	3.36572487976989	7.14879960268722e-05	0.00144303401499642	protein_coding	13	24943152	24990753	1	glycosylphosphatidylinositol specific phospholipase D1 [Source:MGI Symbol;Acc:MGI:106604]
ENSMUSG00000028431	Ikbkap	-0.688923239377472	-0.689255067082022	4.61770773056117	7.15957717741962e-05	0.00144303401499642	protein_coding	4	56749680	56802331	-1	inhibitor of kappa light polypeptide enhancer in B cells, kinase complex-associated protein [Source:MGI Symbol;Acc:MGI:1914544]
ENSMUSG00000028527	Ak4	-2.77482171954134	-2.8037927447471	1.04233129533555	7.17712215186667e-05	0.00144303401499642	protein_coding	4	101419277	101466995	1	adenylate kinase 4 [Source:MGI Symbol;Acc:MGI:87979]
ENSMUSG00000041538	H2-Ob	-1.76913105935438	-1.77369541490942	3.54167077417325	7.19624613285272e-05	0.00144303401499642	protein_coding	17	34238903	34245907	1	histocompatibility 2, O region beta locus [Source:MGI Symbol;Acc:MGI:95925]
ENSMUSG00000034471	Caskin2	-1.42670311283546	-1.42965501080675	2.79653037990073	7.19928174871377e-05	0.00144303401499642	protein_coding	11	115799183	115813639	-1	CASK-interacting protein 2 [Source:MGI Symbol;Acc:MGI:2157062]
ENSMUSG00000053175	Bcl3	2.01560181103178	2.01652709641402	4.94392138654051	7.2087106568308e-05	0.00144303401499642	protein_coding	7	19808462	19822770	-1	B cell leukemia/lymphoma 3 [Source:MGI Symbol;Acc:MGI:88140]
ENSMUSG00000079363	Gbp4	0.621546121747451	0.621565421018876	8.58501093387861	7.24935328966233e-05	0.00144857381476795	protein_coding	5	105115767	105139586	-1	guanylate binding protein 4 [Source:MGI Symbol;Acc:MGI:97072]
ENSMUSG00000066026	Dhrs3	-1.10307155998663	-1.10394394860814	3.76685960711201	7.35203202698879e-05	0.00146646781681187	protein_coding	4	144892827	144928209	1	dehydrogenase/reductase (SDR family) member 3 [Source:MGI Symbol;Acc:MGI:1315215]
ENSMUSG00000022965	Ifngr2	-1.43151682698316	-1.43846565523174	3.83312602628062	7.46827414521863e-05	0.00148699861322802	protein_coding	16	91547072	91565169	1	interferon gamma receptor 2 [Source:MGI Symbol;Acc:MGI:107654]
ENSMUSG00000044465	Fam160a2	-0.942472433771555	-0.943252425667839	4.27226784227919	7.51711625883962e-05	0.00149406029557364	protein_coding	7	105371211	105400054	-1	family with sequence similarity 160, member A2 [Source:MGI Symbol;Acc:MGI:1921599]
ENSMUSG00000041685	Fcho2	0.717773019487152	0.718028108733746	4.80423491526298	7.65015374891624e-05	0.00151780137434093	protein_coding	13	98723407	98815449	-1	FCH domain only 2 [Source:MGI Symbol;Acc:MGI:3505790]
ENSMUSG00000054889	Dsp	1.7511950487303	1.75424635088463	2.65379230679299	7.67063055655096e-05	0.00151843114501336	protein_coding	13	38151328	38198577	1	desmoplakin [Source:MGI Symbol;Acc:MGI:109611]
ENSMUSG00000035941	Ibtk	-0.577208498075952	-0.5773333799267	5.8273502879216	7.68051563950357e-05	0.00151843114501336	protein_coding	9	85687361	85749334	-1	inhibitor of Bruton agammaglobulinemia tyrosine kinase [Source:MGI Symbol;Acc:MGI:1918677]
ENSMUSG00000033356	Pus7l	-0.691712931469416	-0.692250572593242	3.97595001943432	7.7013058061811e-05	0.0015198513401951	protein_coding	15	94522688	94543547	-1	pseudouridylate synthase 7 homolog (S. cerevisiae)-like [Source:MGI Symbol;Acc:MGI:1926145]
ENSMUSG00000079298	Klrb1b	-2.17323751278362	-2.19343369015676	1.21843623179387	7.93563058886363e-05	0.00156129242283537	protein_coding	6	128813706	128826331	-1	killer cell lectin-like receptor subfamily B member 1B [Source:MGI Symbol;Acc:MGI:107539]
ENSMUSG00000024727	Trpm6	-2.392077317884	-2.4211073205842	0.439093533620132	7.93924884664718e-05	0.00156129242283537	protein_coding	19	18749983	18892510	1	transient receptor potential cation channel, subfamily M, member 6 [Source:MGI Symbol;Acc:MGI:2675603]
ENSMUSG00000025212	Sfxn3	0.620245029086458	0.620291481546071	7.14344812623266	8.03759230687584e-05	0.0015778542366925	protein_coding	19	45047576	45056383	1	sideroflexin 3 [Source:MGI Symbol;Acc:MGI:2137679]
ENSMUSG00000074217	2210011C24Rik	1.50173026211708	1.50547246705283	1.81768430278422	8.09908078506078e-05	0.00158147310567782	protein_coding	8	84010230	84011442	-1	RIKEN cDNA 2210011C24 gene [Source:MGI Symbol;Acc:MGI:1917384]
ENSMUSG00000036820	Amdhd2	0.65462270708002	0.654774649388935	5.33001782652198	8.10682850105456e-05	0.00158147310567782	protein_coding	17	24155833	24163766	-1	amidohydrolase domain containing 2 [Source:MGI Symbol;Acc:MGI:2443978]
ENSMUSG00000025408	Ddit3	0.933226762435789	0.933741356351626	4.4246978582019	8.11467744976346e-05	0.00158147310567782	protein_coding	10	127290774	127296288	1	DNA-damage inducible transcript 3 [Source:MGI Symbol;Acc:MGI:109247]
ENSMUSG00000018008	Cyth4	0.544609356386931	0.544621083526167	8.71719372675205	8.11693110929511e-05	0.00158147310567782	protein_coding	15	78597047	78622019	1	cytohesin 4 [Source:MGI Symbol;Acc:MGI:2441702]
ENSMUSG00000045868	Gvin1	0.528144314233397	0.52816351644462	8.11996436842458	8.12681792890839e-05	0.00158147310567782	protein_coding	7	106156535	106215340	-1	GTPase, very large interferon inducible 1 [Source:MGI Symbol;Acc:MGI:1921808]
ENSMUSG00000032402	Smad3	-0.703902343128725	-0.704060360844057	5.74532370136225	8.16475063608703e-05	0.00158609155834943	protein_coding	9	63646767	63757994	-1	SMAD family member 3 [Source:MGI Symbol;Acc:MGI:1201674]
ENSMUSG00000037907	Ankrd13b	-1.71740016692657	-1.72983488579583	1.3962560424475	8.24760783669713e-05	0.00159940589472061	protein_coding	11	77470485	77489678	-1	ankyrin repeat domain 13b [Source:MGI Symbol;Acc:MGI:2144501]
ENSMUSG00000015149	Sirt2	0.706895611790409	0.706928100938087	7.61196192080924	8.34545103349842e-05	0.00161557518274138	protein_coding	7	28766735	28788665	1	sirtuin 2 (silent mating type information regulation 2, homolog) 2 (S. cerevisiae) [Source:MGI Symbol;Acc:MGI:1927664]
ENSMUSG00000015314	Slamf6	-0.872339376159003	-0.872371750804426	8.44507597051803	8.46007049374002e-05	0.00163309260909442	protein_coding	1	171917537	171943868	1	SLAM family member 6 [Source:MGI Symbol;Acc:MGI:1353620]
ENSMUSG00000032011	Thy1	0.789616668754611	0.789628625026812	9.24906366402541	8.46518013129516e-05	0.00163309260909442	protein_coding	9	44043384	44048579	1	thymus cell antigen 1, theta [Source:MGI Symbol;Acc:MGI:98747]
ENSMUSG00000040370	Lyrm5	-0.79952923012516	-0.800155333961992	4.08714322845473	8.5939395742483e-05	0.00165507422490265	protein_coding	6	145211134	145216939	1	LYR motif containing 5 [Source:MGI Symbol;Acc:MGI:1914886]
ENSMUSG00000032038	St3gal4	0.802982545076477	0.803231990979107	4.82278364197575	8.6752176531467e-05	0.00166785165551891	protein_coding	9	35046579	35116810	-1	ST3 beta-galactoside alpha-2,3-sialyltransferase 4 [Source:MGI Symbol;Acc:MGI:1316743]
ENSMUSG00000037706	Cd81	-0.817606644109242	-0.817847442336171	5.56048263376271	8.872821896378e-05	0.00170291100657289	protein_coding	7	143052739	143067934	1	CD81 antigen [Source:MGI Symbol;Acc:MGI:1096398]
ENSMUSG00000029345	Tfip11	0.685252013443363	0.685347780307755	6.05340037109392	8.90318996411862e-05	0.00170580843737916	protein_coding	5	112326358	112338073	1	tuftelin interacting protein 11 [Source:MGI Symbol;Acc:MGI:1930075]
ENSMUSG00000040751	Lat2	0.911996224952563	0.913666518566548	2.24901574907438	8.95039476774708e-05	0.00171191625951601	protein_coding	5	134600268	134615023	-1	linker for activation of T cells family, member 2 [Source:MGI Symbol;Acc:MGI:1926479]
ENSMUSG00000038256	Bcl9	-1.64373775347051	-1.6474351633973	3.35615957791539	8.99819848643923e-05	0.00171811755715429	protein_coding	3	97203662	97228846	-1	B cell CLL/lymphoma 9 [Source:MGI Symbol;Acc:MGI:1924828]
ENSMUSG00000052102	Gnpda1	0.518300353747271	0.518326055792837	7.45556333787361	9.1104719071826e-05	0.00173602607654745	protein_coding	18	38327558	38339003	-1	glucosamine-6-phosphate deaminase 1 [Source:MGI Symbol;Acc:MGI:1347054]
ENSMUSG00000033373	Fntb	-0.775924953610375	-0.776327455283138	4.86430851436572	9.12307347299333e-05	0.00173602607654745	protein_coding	12	76765589	76921412	1	farnesyltransferase, CAAX box, beta [Source:MGI Symbol;Acc:MGI:1861305]
ENSMUSG00000032231	Anxa2	0.719795834174537	0.719804393390865	9.59963340030511	9.20614926714968e-05	0.00174885522642963	protein_coding	9	69453620	69491795	1	annexin A2 [Source:MGI Symbol;Acc:MGI:88246]
ENSMUSG00000039831	Arhgap29	-1.91717065622566	-1.93793731938163	1.48587922218763	9.36593017416543e-05	0.00177491103209945	protein_coding	3	121953229	122016677	1	Rho GTPase activating protein 29 [Source:MGI Symbol;Acc:MGI:2443818]
ENSMUSG00000034327	Kctd9	0.779475944921403	0.77986035382922	4.09881680002491	9.37508960553871e-05	0.00177491103209945	protein_coding	14	67715937	67742310	1	potassium channel tetramerisation domain containing 9 [Source:MGI Symbol;Acc:MGI:2145579]
ENSMUSG00000021238	Aldh6a1	-1.55684086148333	-1.56020035969952	3.48379094271359	9.40331393748619e-05	0.00177724224503758	protein_coding	12	84430723	84450950	-1	aldehyde dehydrogenase family 6, subfamily A1 [Source:MGI Symbol;Acc:MGI:1915077]
ENSMUSG00000018341	Il12rb2	1.34924537332607	1.34928355894678	8.32633427822637	9.43275503762232e-05	0.00177979516503786	protein_coding	6	67291318	67376188	-1	interleukin 12 receptor, beta 2 [Source:MGI Symbol;Acc:MGI:1270861]
ENSMUSG00000054065	Pkp3	0.644930371019436	0.644943012282262	8.9467177308199	9.51501033843512e-05	0.00179228778213019	protein_coding	7	141078218	141090510	1	plakophilin 3 [Source:MGI Symbol;Acc:MGI:1891830]
ENSMUSG00000029455	Aldh2	-1.09582599216868	-1.09865400533388	2.7779633474405	9.55194906155883e-05	0.00179621668379818	protein_coding	5	121566027	121593824	-1	aldehyde dehydrogenase 2, mitochondrial [Source:MGI Symbol;Acc:MGI:99600]
ENSMUSG00000095332	Gm9821	-1.97197236245314	-1.98926471396771	1.21312405152214	9.64747600762143e-05	0.00181113121017028	protein_coding	2	91945703	91947655	1	predicted gene 9821 [Source:MGI Symbol;Acc:MGI:3704208]
ENSMUSG00000055652	Klhl25	0.750451011462898	0.750593475965113	5.69884346697213	9.68244836554602e-05	0.00181464678260317	protein_coding	7	75848338	75874130	1	kelch-like 25 (Drosophila) [Source:MGI Symbol;Acc:MGI:2668031]
ENSMUSG00000073411	H2-D1	0.587767936906741	0.587768814095216	12.7309787920188	9.78606382517001e-05	0.00183099385137603	protein_coding	17	35262730	35267499	1	histocompatibility 2, D region locus 1 [Source:MGI Symbol;Acc:MGI:95896]
ENSMUSG00000029672	Fam3c	0.676980653811697	0.677056134004845	6.66449171411436	9.80492008892246e-05	0.0018314541370111	protein_coding	6	22306520	22356243	-1	family with sequence similarity 3, member C [Source:MGI Symbol;Acc:MGI:107892]
ENSMUSG00000044199	S1pr4	0.771576065478155	0.771596657336498	8.57458855752881	9.85578771587176e-05	0.00183788228357742	protein_coding	10	81497745	81500132	-1	sphingosine-1-phosphate receptor 4 [Source:MGI Symbol;Acc:MGI:1333809]
ENSMUSG00000022474	Pmm1	0.652799986560795	0.652969113717798	5.11302941281843	9.87528397553835e-05	0.00183844870011272	protein_coding	15	81951108	81960930	-1	phosphomannomutase 1 [Source:MGI Symbol;Acc:MGI:1353418]
ENSMUSG00000026192	Atic	-0.716930431064265	-0.717056687668101	6.12390165436976	9.90199222432283e-05	0.00184035362971191	protein_coding	1	71557150	71579631	1	5-aminoimidazole-4-carboxamide ribonucleotide formyltransferase/IMP cyclohydrolase [Source:MGI Symbol;Acc:MGI:1351352]
ENSMUSG00000036155	Mgat5	-1.35655361453931	-1.35883099292123	3.13705183624197	0.000100057918779462	0.00185045432952234	protein_coding	1	127204986	127483704	1	mannoside acetylglucosaminyltransferase 5 [Source:MGI Symbol;Acc:MGI:894701]
ENSMUSG00000044250	Pced1b	0.582807306423665	0.582880100813474	6.34767369759634	0.00010019263569987	0.00185045432952234	protein_coding	15	97247107	97385689	1	PC-esterase domain containing 1B [Source:MGI Symbol;Acc:MGI:2446270]
ENSMUSG00000035105	Egln3	-0.918717791567949	-0.919075659227636	4.94017383787006	0.000100200547793098	0.00185045432952234	protein_coding	12	54178981	54203860	-1	EGL nine homolog 3 (C. elegans) [Source:MGI Symbol;Acc:MGI:1932288]
ENSMUSG00000045231	BC106179	-4.48550292626264	-4.83460072923021	0.530111351442333	0.000100226040229276	0.00185045432952234	protein_coding	16	23220656	23225368	-1	cDNA sequence BC106179 [Source:MGI Symbol;Acc:MGI:3702726]
ENSMUSG00000030560	Ctsc	0.601916692411875	0.601934744566922	8.20458687401922	0.000101138574808562	0.0018642209251017	protein_coding	7	88278085	88310888	1	cathepsin C [Source:MGI Symbol;Acc:MGI:109553]
ENSMUSG00000029056	Pank4	-1.23720379434289	-1.23811290330858	4.28755504128014	0.000102237491635978	0.00187893990492069	protein_coding	4	154964123	154980938	1	pantothenate kinase 4 [Source:MGI Symbol;Acc:MGI:2387466]
ENSMUSG00000022696	Sidt1	0.548478539421863	0.54850228497029	7.81192056235852	0.000102273541825584	0.00187893990492069	protein_coding	16	44240180	44333196	-1	SID1 transmembrane family, member 1 [Source:MGI Symbol;Acc:MGI:2443155]
ENSMUSG00000041782	Lad1	-1.90893005506366	-1.91799338219668	2.57788219140704	0.000103291701711589	0.00189452924157381	protein_coding	1	135818598	135833341	1	ladinin [Source:MGI Symbol;Acc:MGI:109343]
ENSMUSG00000014164	Klhl3	-1.77200366177974	-1.78065779346435	2.07882095858709	0.00010369516232744	0.00189881141507788	protein_coding	13	58004221	58113592	-1	kelch-like 3 (Drosophila) [Source:MGI Symbol;Acc:MGI:2445185]
ENSMUSG00000030750	Nsmce1	-0.589743842052453	-0.589845127838273	6.06486390739654	0.000104017044341715	0.00190020814994304	protein_coding	7	125467640	125491596	-1	non-SMC element 1 homolog (S. cerevisiae) [Source:MGI Symbol;Acc:MGI:1914961]
ENSMUSG00000045730	Adrb2	1.15120957689709	1.1515046846381	5.72522782037727	0.000104332566034993	0.00190020814994304	protein_coding	18	62177817	62179959	-1	adrenergic receptor, beta 2 [Source:MGI Symbol;Acc:MGI:87938]
ENSMUSG00000031657	Heatr3	-0.687250634326884	-0.687438968811203	5.363724182586	0.000104376817080993	0.00190020814994304	protein_coding	8	88137855	88172027	1	HEAT repeat containing 3 [Source:MGI Symbol;Acc:MGI:2444491]
ENSMUSG00000054604	Cggbp1	0.686739964829582	0.686771531174528	7.69264919568858	0.000104451907257388	0.00190020814994304	protein_coding	16	64851996	64859507	1	CGG triplet repeat binding protein 1 [Source:MGI Symbol;Acc:MGI:2146370]
ENSMUSG00000008393	Carhsp1	0.790208188567884	0.790246584688519	7.52368829785797	0.000105030867616381	0.00190763380695118	protein_coding	16	8658587	8672153	-1	calcium regulated heat stable protein 1 [Source:MGI Symbol;Acc:MGI:1196368]
ENSMUSG00000032300	1700017B05Rik	0.816606723901611	0.81669526281917	6.40296681221593	0.000106251778677609	0.00192667592180015	protein_coding	9	57252322	57262599	-1	RIKEN cDNA 1700017B05 gene [Source:MGI Symbol;Acc:MGI:1921461]
ENSMUSG00000029518	Rab35	1.49948465174597	1.49994525250786	5.04219881762832	0.000106532367408216	0.00192863297236592	protein_coding	5	115631929	115647736	1	RAB35, member RAS oncogene family [Source:MGI Symbol;Acc:MGI:1924657]
ENSMUSG00000063522	2010109I03Rik	-3.40363038428009	-3.48441333963222	0.546475855917155	0.00010682658378981	0.00193083000150838	protein_coding	15	74878336	74881704	-1	RIKEN cDNA 2010109I03 gene [Source:MGI Symbol;Acc:MGI:1914288]
ENSMUSG00000002068	Ccne1	0.576491909255634	0.576544210173268	6.56323647322181	0.000107511943627292	0.00194007820729702	protein_coding	7	38097984	38107534	-1	cyclin E1 [Source:MGI Symbol;Acc:MGI:88316]
ENSMUSG00000003271	Sult2b1	0.988047344516379	0.989553814243589	2.61513474241957	0.000107815919728295	0.00194242552155655	protein_coding	7	45729983	45759612	-1	sulfotransferase family, cytosolic, 2B, member 1 [Source:MGI Symbol;Acc:MGI:1926342]
ENSMUSG00000047446	Arl4a	0.725492997519401	0.725576696100457	6.35619814787769	0.000108225339634455	0.00194666190614632	protein_coding	12	40005447	40038025	-1	ADP-ribosylation factor-like 4A [Source:MGI Symbol;Acc:MGI:99437]
ENSMUSG00000030824	Nucb1	0.506002515153211	0.506024093610609	7.78210153895984	0.000110066903963969	0.00197660340398317	protein_coding	7	45492874	45510406	-1	nucleobindin 1 [Source:MGI Symbol;Acc:MGI:97388]
ENSMUSG00000038797	Zscan2	-0.903183792702883	-0.905136487618189	2.95327528640222	0.000110828467212529	0.00198708503814439	protein_coding	7	80860920	80876516	1	zinc finger and SCAN domain containing 2 [Source:MGI Symbol;Acc:MGI:99176]
ENSMUSG00000016520	Lnx2	-0.623790429668078	-0.623849158045884	6.83018673916838	0.000111276922757179	0.00199192824871424	protein_coding	5	147016655	147076586	-1	ligand of numb-protein X 2 [Source:MGI Symbol;Acc:MGI:2155959]
ENSMUSG00000034109	Golim4	-0.968915946529092	-0.969489198073922	4.35221890824276	0.00011202662044243	0.00200213976054711	protein_coding	3	75876183	75956949	-1	golgi integral membrane protein 4 [Source:MGI Symbol;Acc:MGI:1920374]
ENSMUSG00000060550	H2-Q7	0.533838876294815	0.533856486657251	8.34189946856429	0.000112264668754836	0.00200318905749444	protein_coding	17	35439155	35443773	1	histocompatibility 2, Q region locus 7 [Source:MGI Symbol;Acc:MGI:95936]
ENSMUSG00000018476	Kdm6b	-0.998561937317215	-0.998714149046974	6.42378607759666	0.000112851337716479	0.00201044568148815	protein_coding	11	69398508	69413675	-1	KDM1 lysine (K)-specific demethylase 6B [Source:MGI Symbol;Acc:MGI:2448492]
ENSMUSG00000038582	Pptc7	-0.807147489824238	-0.807553077366531	4.7209430049756	0.000113516294109738	0.00201907166434041	protein_coding	5	122284365	122324281	1	PTC7 protein phosphatase homolog (S. cerevisiae) [Source:MGI Symbol;Acc:MGI:2444593]
ENSMUSG00000043050	Tnp2	-2.15755332707978	-2.17858049063818	0.858142580946012	0.000114020889366581	0.00202473732406136	protein_coding	16	10787936	10788655	-1	transition protein 2 [Source:MGI Symbol;Acc:MGI:98785]
ENSMUSG00000003955	Fam162a	-1.06022630731389	-1.06066277737231	4.80308618495329	0.000114197360264875	0.00202473732406136	protein_coding	16	36043844	36071515	-1	family with sequence similarity 162, member A [Source:MGI Symbol;Acc:MGI:1917436]
ENSMUSG00000020642	Rnf144a	1.2970027172458	1.29810182541488	3.69449816937125	0.000115302472289088	0.00204109130819194	protein_coding	12	26306797	26415256	-1	ring finger protein 144A [Source:MGI Symbol;Acc:MGI:1344401]
ENSMUSG00000030530	Furin	0.732613572282546	0.73266187108445	6.95865285451372	0.000116967831027632	0.00206729536800419	protein_coding	7	80388585	80405436	-1	furin (paired basic amino acid cleaving enzyme) [Source:MGI Symbol;Acc:MGI:97513]
ENSMUSG00000032012	Pvrl1	2.16266614443096	2.1776069663041	0.5846175183208	0.0001177179022915	0.00207726535323232	protein_coding	9	43744576	43807454	1	poliovirus receptor-related 1 [Source:MGI Symbol;Acc:MGI:1926483]
ENSMUSG00000022582	Ly6g	2.38647062186575	2.41147088633247	0.25398575474273	0.00011804184285103	0.00207762269204699	protein_coding	15	75156693	75158739	1	lymphocyte antigen 6 complex, locus G [Source:MGI Symbol;Acc:MGI:109440]
ENSMUSG00000034832	Tet3	-0.754985868442784	-0.755117074247094	6.35292138534728	0.000118110153039377	0.00207762269204699	protein_coding	6	83362373	83441678	-1	tet methylcytosine dioxygenase 3 [Source:MGI Symbol;Acc:MGI:2446229]
ENSMUSG00000004043	Stat5a	-0.603052194180643	-0.603111420142323	6.88740412591389	0.000119009838952643	0.00209015707720286	protein_coding	11	100859351	100885169	1	signal transducer and activator of transcription 5A [Source:MGI Symbol;Acc:MGI:103036]
ENSMUSG00000045165	AI467606	0.605592156512416	0.605613660707082	8.1401412906096	0.000119254045060349	0.00209115805859357	protein_coding	7	127091436	127094049	1	expressed sequence AI467606 [Source:MGI Symbol;Acc:MGI:2141979]
ENSMUSG00000020918	Kat2a	-0.719206393212377	-0.719363983230037	5.89764425505323	0.000119716526803228	0.00209597743635119	protein_coding	11	100704746	100712465	-1	K(lysine) acetyltransferase 2A [Source:MGI Symbol;Acc:MGI:1343101]
ENSMUSG00000041180	Hectd2	-2.63751484911835	-2.67460679542507	1.16647301917504	0.000120021322300639	0.00209802530531789	protein_coding	19	36554639	36621135	1	HECT domain containing 2 [Source:MGI Symbol;Acc:MGI:2442663]
ENSMUSG00000029552	Tes	0.734799334727751	0.734824939023358	8.02796657669404	0.000122066257411655	0.0021304376488878	protein_coding	6	17065149	17105828	1	testis derived transcript [Source:MGI Symbol;Acc:MGI:105081]
ENSMUSG00000027075	Slc43a1	-1.35293742820749	-1.35443344949313	4.00214159960237	0.000123229933426805	0.00214509411113757	protein_coding	2	84838850	84863594	1	solute carrier family 43, member 1 [Source:MGI Symbol;Acc:MGI:1931352]
ENSMUSG00000020402	Vdac1	-0.568650085782628	-0.568718954536229	6.47574546710714	0.000123290100210414	0.00214509411113757	protein_coding	11	52360860	52389397	1	voltage-dependent anion channel 1 [Source:MGI Symbol;Acc:MGI:106919]
ENSMUSG00000008682	Rpl10	-0.744171514388174	-0.744203287469156	8.10287533464268	0.000123776743421151	0.00215021185694286	protein_coding	X	74270812	74273135	1	ribosomal protein L10 [Source:MGI Symbol;Acc:MGI:105943]
ENSMUSG00000056116	H2-T22	0.544066999222015	0.544078995584713	8.83005421572566	0.000123979153917167	0.00215038377213471	protein_coding	17	36037128	36042747	-1	histocompatibility 2, T region locus 22 [Source:MGI Symbol;Acc:MGI:95956]
ENSMUSG00000073409	H2-Q6	0.724667101947175	0.724722420516341	7.17204167183933	0.000124235684510671	0.00215149239687473	protein_coding	17	35424850	35430055	1	histocompatibility 2, Q region locus 6 [Source:MGI Symbol;Acc:MGI:95935]
ENSMUSG00000063410	Stk24	1.15516067982925	1.15523213759435	7.34137947862929	0.000125167006693497	0.00216135371655777	protein_coding	14	121286343	121379334	-1	serine/threonine kinase 24 [Source:MGI Symbol;Acc:MGI:2385007]
ENSMUSG00000029994	Anxa4	0.825446079409046	0.825641766672689	5.10321876939659	0.000125192108738843	0.00216135371655777	protein_coding	6	86736840	86793584	-1	annexin A4 [Source:MGI Symbol;Acc:MGI:88030]
ENSMUSG00000029415	Sdad1	-0.695354141232038	-0.695520005339843	5.7420066445936	0.000127685903932392	0.00220100547364941	protein_coding	5	92284010	92310024	-1	SDA1 domain containing 1 [Source:MGI Symbol;Acc:MGI:2140779]
ENSMUSG00000028064	Sema4a	0.834198511848069	0.83423648562085	7.60557231921494	0.000129256165542606	0.0022225589080531	protein_coding	3	88435959	88461182	-1	sema domain, immunoglobulin domain (Ig), transmembrane domain (TM) and short cytoplasmic domain, (semaphorin) 4A [Source:MGI Symbol;Acc:MGI:107560]
ENSMUSG00000027668	Mfn1	1.33911355187275	1.34017343698491	3.71161503567355	0.000129521681025851	0.0022225589080531	protein_coding	3	32529465	32579239	1	mitofusin 1 [Source:MGI Symbol;Acc:MGI:1914664]
ENSMUSG00000017485	Top2b	1.18349338626242	1.18357699090844	7.23291722136003	0.000129533200460391	0.0022225589080531	protein_coding	14	16365179	16430787	1	topoisomerase (DNA) II beta [Source:MGI Symbol;Acc:MGI:98791]
ENSMUSG00000055022	Cntn1	-4.57566452565545	-5.20979352110405	-0.188489529918421	0.000129734012054658	0.00222259035989346	protein_coding	15	92051165	92341967	1	contactin 1 [Source:MGI Symbol;Acc:MGI:105980]
ENSMUSG00000040785	Ttc3	-0.859822560635818	-0.860120828700365	5.33991091714387	0.000131826719760135	0.00225498385868409	protein_coding	16	94370618	94469222	1	tetratricopeptide repeat domain 3 [Source:MGI Symbol;Acc:MGI:1276539]
ENSMUSG00000003644	Rps6ka1	0.787331571972787	0.787371878362176	7.52933390487108	0.000132469885097747	0.00226252082040037	protein_coding	4	133847290	133887797	-1	ribosomal protein S6 kinase polypeptide 1 [Source:MGI Symbol;Acc:MGI:104558]
ENSMUSG00000040158	Tax1bp3	0.723273435801692	0.723535333832571	4.68866615156161	0.000132772063525675	0.00226421977035387	protein_coding	11	73177083	73183162	1	Tax1 (human T cell leukemia virus type I) binding protein 3 [Source:MGI Symbol;Acc:MGI:1923531]
ENSMUSG00000030681	Mvp	0.660106365032757	0.660192265954627	6.22702135093723	0.000133202309186789	0.00226809419758602	protein_coding	7	126986860	127014621	-1	major vault protein [Source:MGI Symbol;Acc:MGI:1925638]
ENSMUSG00000003541	Ier3	1.20513422341632	1.20945351850171	1.39909173065944	0.000134544135706312	0.00228745509260198	protein_coding	17	35821684	35822923	1	immediate early response 3 [Source:MGI Symbol;Acc:MGI:104814]
ENSMUSG00000079197	Psme2	0.568583236129981	0.568596683504337	8.57713642615485	0.000135378777191715	0.00229661262145796	protein_coding	14	55587441	55591113	-1	proteasome (prosome, macropain) 28 subunit, beta [Source:MGI Symbol;Acc:MGI:1096365]
ENSMUSG00000024098	Twsg1	0.971721287036021	0.97183409771023	6.37316035136105	0.000135493976503205	0.00229661262145796	protein_coding	17	65923066	65951187	-1	twisted gastrulation homolog 1 (Drosophila) [Source:MGI Symbol;Acc:MGI:2137520]
ENSMUSG00000054021	Sirt5	-1.06010704292225	-1.06292199230021	2.42628890191748	0.000136227390563962	0.00230554538272644	protein_coding	13	43370710	43395202	1	sirtuin 5 (silent mating type information regulation 2 homolog) 5 (S. cerevisiae) [Source:MGI Symbol;Acc:MGI:1915596]
ENSMUSG00000023286	Ube2j2	1.05552150786126	1.05562619652322	6.66660571859507	0.0001367582711005	0.00231102857517789	protein_coding	4	155943831	155959604	1	ubiquitin-conjugating enzyme E2J 2 [Source:MGI Symbol;Acc:MGI:2153608]
ENSMUSG00000045777	Ifitm10	1.0471626323178	1.04796573317775	3.48785935400861	0.000137031842042849	0.00231215358854777	protein_coding	7	142325837	142373753	-1	interferon induced transmembrane protein 10 [Source:MGI Symbol;Acc:MGI:2444776]
ENSMUSG00000043421	Hilpda	0.594301339732439	0.594400614852941	5.80589673374222	0.000137623793221467	0.00231863917086545	protein_coding	6	29272488	29275446	1	hypoxia inducible lipid droplet associated [Source:MGI Symbol;Acc:MGI:1916823]
ENSMUSG00000029860	Zyx	0.661919471692246	0.661937676979974	8.36574787294736	0.000139048545530239	0.00233911483971802	protein_coding	6	42349828	42360146	1	zyxin [Source:MGI Symbol;Acc:MGI:103072]
ENSMUSG00000000275	Trim25	-0.688858796949247	-0.688935822220061	6.79967713340238	0.000143745152194899	0.0024144862406271	protein_coding	11	88999376	89020293	1	tripartite motif-containing 25 [Source:MGI Symbol;Acc:MGI:102749]
ENSMUSG00000031897	Psmb10	0.575207310607883	0.575237965582748	7.47491093166835	0.000146605938888635	0.00245884134742651	protein_coding	8	105935728	105938392	-1	proteasome (prosome, macropain) subunit, beta type 10 [Source:MGI Symbol;Acc:MGI:1096380]
ENSMUSG00000013275	Slc41a1	-0.825675562010045	-0.825959170264215	5.32784549640726	0.000148268733518731	0.0024815010717179	protein_coding	1	131827493	131848865	1	solute carrier family 41, member 1 [Source:MGI Symbol;Acc:MGI:2444823]
ENSMUSG00000037814	Larp1b	-0.841591924329079	-0.842655244962286	3.09760151246437	0.000148401317449199	0.0024815010717179	protein_coding	3	40950631	40977793	1	La ribonucleoprotein domain family, member 1B [Source:MGI Symbol;Acc:MGI:1914604]
ENSMUSG00000035311	Gnptab	1.04661107922254	1.04667141429517	7.44917924569245	0.000148919739360836	0.00248644766615925	protein_coding	10	88379132	88447329	1	N-acetylglucosamine-1-phosphate transferase, alpha and beta subunits [Source:MGI Symbol;Acc:MGI:3643902]
ENSMUSG00000042333	Tnfrsf14	-1.91518464758596	-1.93510831617102	1.06821385854131	0.000150112372934099	0.00250261970996102	protein_coding	4	154922210	154928563	-1	tumor necrosis factor receptor superfamily, member 14 (herpesvirus entry mediator) [Source:MGI Symbol;Acc:MGI:2675303]
ENSMUSG00000046532	Ar	-1.06761573010753	-1.0694886823272	3.10538042299649	0.00015149446751769	0.0025218974697058	protein_coding	X	98149721	98323215	1	androgen receptor [Source:MGI Symbol;Acc:MGI:88064]
ENSMUSG00000058558	Rpl5	-0.704932821173568	-0.704961609544322	8.21651468878196	0.000152715135277883	0.00253843461466362	protein_coding	5	107900502	107909005	1	ribosomal protein L5 [Source:MGI Symbol;Acc:MGI:102854]
ENSMUSG00000031112	2610018G03Rik	-0.580003420767293	-0.580124211637461	5.59849218751665	0.000153890671867695	0.002554173558339	protein_coding	X	50841047	50893097	1	RIKEN cDNA 2610018G03 gene [Source:MGI Symbol;Acc:MGI:1917665]
ENSMUSG00000021646	Mccc2	-1.25658353937705	-1.25796195427537	3.72318053223605	0.000156543916429597	0.00259435541026498	protein_coding	13	99948533	100015639	-1	methylcrotonoyl-Coenzyme A carboxylase 2 (beta) [Source:MGI Symbol;Acc:MGI:1925288]
ENSMUSG00000009733	Tfcp2	-1.28482130878145	-1.29092208435878	1.78734200760545	0.000157256964922122	0.00260231155285941	protein_coding	15	100502799	100552008	-1	transcription factor CP2 [Source:MGI Symbol;Acc:MGI:98509]
ENSMUSG00000026596	Abl2	-0.912935248145098	-0.914071768592686	3.39022618486233	0.000157631152511091	0.00260464493128534	protein_coding	1	156558786	156649568	1	v-abl Abelson murine leukemia viral oncogene 2 (arg, Abelson-related gene) [Source:MGI Symbol;Acc:MGI:87860]
ENSMUSG00000020143	Dock2	0.532288745327081	0.532296759863163	9.32331293853554	0.000159378157956759	0.00262962189715953	protein_coding	11	34226815	34783892	-1	dedicator of cyto-kinesis 2 [Source:MGI Symbol;Acc:MGI:2149010]
ENSMUSG00000039126	Prune2	1.60830189434148	1.61558168310953	1.04539926192991	0.000159729379961375	0.00263152975541085	protein_coding	19	16956118	17223932	1	prune homolog 2 (Drosophila) [Source:MGI Symbol;Acc:MGI:1925004]
ENSMUSG00000064358	mt-Co3	-0.693341077069708	-0.693346931682928	10.4455545843577	0.000161522083993534	0.00265636682657595	protein_coding	MT	8607	9390	1	mitochondrially encoded cytochrome c oxidase III [Source:MGI Symbol;Acc:MGI:102502]
ENSMUSG00000065947	mt-Nd4l	-0.824667502320956	-0.825357416816851	3.85837727065117	0.00016218618811121	0.00265636682657595	protein_coding	MT	9877	10173	1	mitochondrially encoded NADH dehydrogenase 4L [Source:MGI Symbol;Acc:MGI:102497]
ENSMUSG00000067736	Gm10222	-0.824667502320956	-0.825357416816851	3.85837727065117	0.00016218618811121	0.00265636682657595	protein_coding	1	24612404	24612700	-1	predicted gene 10222 [Source:MGI Symbol;Acc:MGI:3642643]
ENSMUSG00000030199	Etv6	-0.730165638091728	-0.730385827682217	5.22930497129467	0.000162188198363903	0.00265636682657595	protein_coding	6	134035700	134270158	1	ets variant gene 6 (TEL oncogene) [Source:MGI Symbol;Acc:MGI:109336]
ENSMUSG00000026700	Tnfsf4	-2.71869650105692	-2.79531176375676	0.295916913499716	0.000163038913823341	0.00266317926602071	protein_coding	1	161395409	161418410	1	tumor necrosis factor (ligand) superfamily, member 4 [Source:MGI Symbol;Acc:MGI:104511]
ENSMUSG00000031880	Rrad	0.889398569687894	0.889706124876374	5.09011302862826	0.000163080986388376	0.00266317926602071	protein_coding	8	104628066	104631321	-1	Ras-related associated with diabetes [Source:MGI Symbol;Acc:MGI:1930943]
ENSMUSG00000022272	Myo10	-1.15304514648892	-1.15581633633381	3.00960335003741	0.000164060041436812	0.0026752564421156	protein_coding	15	25622525	25813673	1	myosin X [Source:MGI Symbol;Acc:MGI:107716]
ENSMUSG00000045382	Cxcr4	-1.48259610593398	-1.48611391849766	2.48114089843814	0.000164761093065973	0.00267945946918367	protein_coding	1	128588199	128592293	-1	chemokine (C-X-C motif) receptor 4 [Source:MGI Symbol;Acc:MGI:109563]
ENSMUSG00000087651	1500009L16Rik	1.01550420575399	1.01582050103889	5.20285758702413	0.000164803207004679	0.00267945946918367	protein_coding	10	83722865	83762761	1	RIKEN cDNA 1500009L16 gene [Source:MGI Symbol;Acc:MGI:1917034]
ENSMUSG00000027380	Acoxl	1.06230373176614	1.06310105359516	3.45584061196243	0.000165037431942557	0.00267945946918367	protein_coding	2	127838876	128123873	1	acyl-Coenzyme A oxidase-like [Source:MGI Symbol;Acc:MGI:1921371]
ENSMUSG00000030523	Trpm1	-2.01552683112526	-2.03746416496359	0.909204530751228	0.000167067509607058	0.00270848197722908	protein_coding	7	64153835	64269775	1	transient receptor potential cation channel, subfamily M, member 1 [Source:MGI Symbol;Acc:MGI:1330305]
ENSMUSG00000005718	Tfap4	-1.10998114330575	-1.11114517178912	3.98412478848203	0.000167987878330298	0.00271945594340497	protein_coding	16	4544661	4559720	-1	transcription factor AP4 [Source:MGI Symbol;Acc:MGI:103239]
ENSMUSG00000031822	Gse1	1.54152744896121	1.54257527834514	4.10491685255558	0.000168550294900637	0.00272461185823461	protein_coding	8	120230536	120581390	1	genetic suppressor element 1 [Source:MGI Symbol;Acc:MGI:1098275]
ENSMUSG00000026879	Gsn	0.610581797463607	0.610627719992874	7.03579920696307	0.000169090616656123	0.00272939622550419	protein_coding	2	35279663	35307892	1	gelsolin [Source:MGI Symbol;Acc:MGI:95851]
ENSMUSG00000043664	Tmem221	0.871755082464756	0.87219844760341	4.2681815977773	0.000170214388338425	0.00274357102127014	protein_coding	8	71554303	71558871	-1	transmembrane protein 221 [Source:MGI Symbol;Acc:MGI:3525074]
ENSMUSG00000036587	Fut7	0.908552231883369	0.909514322506328	3.1373071142064	0.000170535939946286	0.00274479315446687	protein_coding	2	25423267	25426374	1	fucosyltransferase 7 [Source:MGI Symbol;Acc:MGI:107692]
ENSMUSG00000021115	Vrk1	-0.600683028415113	-0.600759730685355	6.55056594164717	0.000171684584092623	0.0027593047544095	protein_coding	12	106010263	106077410	1	vaccinia related kinase 1 [Source:MGI Symbol;Acc:MGI:1261847]
ENSMUSG00000029641	Rasl11a	0.763008614501733	0.764205555008307	2.45371955098044	0.000172718008357424	0.00277192550769026	protein_coding	5	146845071	146847726	1	RAS-like, family 11, member A [Source:MGI Symbol;Acc:MGI:1916145]
ENSMUSG00000036256	Igfbp7	2.5841685019343	2.61980203369244	-0.00160006035656721	0.000176738004038081	0.00283237231722435	protein_coding	5	77349240	77408045	-1	insulin-like growth factor binding protein 7 [Source:MGI Symbol;Acc:MGI:1352480]
ENSMUSG00000019966	Kitl	-1.37212582545521	-1.37880432809035	1.49979529167819	0.000177008642136992	0.00283264546227822	protein_coding	10	100015630	100100413	1	kit ligand [Source:MGI Symbol;Acc:MGI:96974]
ENSMUSG00000029178	Klf3	2.5066498130968	2.50688601129252	7.32569910193164	0.000177557052617569	0.0028349689113844	protein_coding	5	64803523	64830129	1	Kruppel-like factor 3 (basic) [Source:MGI Symbol;Acc:MGI:1342773]
ENSMUSG00000038301	Snx10	0.545724557543671	0.545802891099147	5.83491871487202	0.000177800946147705	0.0028349689113844	protein_coding	6	51523901	51590679	1	sorting nexin 10 [Source:MGI Symbol;Acc:MGI:1919232]
ENSMUSG00000009687	Fxyd5	0.548909885956381	0.548922367586279	8.73475979630198	0.000177915237858591	0.0028349689113844	protein_coding	7	31032722	31042481	-1	FXYD domain-containing ion transport regulator 5 [Source:MGI Symbol;Acc:MGI:1201785]
ENSMUSG00000026383	Epb4.1l5	-1.78400549722909	-1.79440934872606	1.74233098861489	0.000178482304177385	0.00283760218755885	protein_coding	1	119545033	119649000	-1	erythrocyte protein band 4.1-like 5 [Source:MGI Symbol;Acc:MGI:103006]
ENSMUSG00000029033	Acap3	1.15685519881779	1.15718210314651	5.11281477120595	0.000178805629452631	0.00283760218755885	protein_coding	4	155891822	155907251	1	ArfGAP with coiled-coil, ankyrin repeat and PH domains 3 [Source:MGI Symbol;Acc:MGI:2153589]
ENSMUSG00000056413	Adap1	0.8237001179227	0.824071736365904	4.16664589325905	0.00017884260877721	0.00283760218755885	protein_coding	5	139271876	139325622	-1	ArfGAP with dual PH domains 1 [Source:MGI Symbol;Acc:MGI:2442201]
ENSMUSG00000054452	Aes	0.941652531194511	0.941737965190142	6.73103030549588	0.000180105008241703	0.00285091741926097	protein_coding	10	81559494	81566362	1	amino-terminal enhancer of split [Source:MGI Symbol;Acc:MGI:95806]
ENSMUSG00000026074	Map4k4	-0.917401496542165	-0.917854890243589	4.75001543265506	0.000180192273768867	0.00285091741926097	protein_coding	1	39900913	40026310	1	mitogen-activated protein kinase kinase kinase kinase 4 [Source:MGI Symbol;Acc:MGI:1349394]
ENSMUSG00000043411	Usp48	0.55112131691931	0.55114835012159	7.63359553009796	0.000181088819810874	0.00285468476136646	protein_coding	4	137593755	137658537	1	ubiquitin specific peptidase 48 [Source:MGI Symbol;Acc:MGI:2158502]
ENSMUSG00000041609	Ccdc64	-0.589522388530261	-0.589749888630482	5.05189009611575	0.000181177762581795	0.00285468476136646	protein_coding	5	115648175	115731621	-1	coiled-coil domain containing 64 [Source:MGI Symbol;Acc:MGI:1922915]
ENSMUSG00000030619	Eed	0.973680108176215	0.973805517748893	6.25421987996022	0.000181197090045553	0.00285468476136646	protein_coding	7	89954656	89980983	-1	embryonic ectoderm development [Source:MGI Symbol;Acc:MGI:95286]
ENSMUSG00000026019	Wdr12	-0.595876594149923	-0.595967931244704	6.45954758515752	0.000182552978697028	0.00287199545358563	protein_coding	1	60076868	60098645	-1	WD repeat domain 12 [Source:MGI Symbol;Acc:MGI:1927241]
ENSMUSG00000069135	Fgfr1op	-0.62119112486086	-0.621311713951001	5.86130483444151	0.000183129612987932	0.00287701515763038	protein_coding	17	8165501	8196804	1	Fgfr1 oncogene partner [Source:MGI Symbol;Acc:MGI:1922546]
ENSMUSG00000031327	Chic1	-1.55713617719816	-1.56389441072345	1.80907257114771	0.000185024045240757	0.00290269464233041	protein_coding	X	103356476	103396092	1	cysteine-rich hydrophobic domain 1 [Source:MGI Symbol;Acc:MGI:1344694]
ENSMUSG00000022221	Ripk3	0.515155125289181	0.515177079918289	7.79300135413987	0.000185922958784959	0.00290878660053984	protein_coding	14	55784996	55788857	-1	receptor-interacting serine-threonine kinase 3 [Source:MGI Symbol;Acc:MGI:2154952]
ENSMUSG00000025086	Trub1	-0.692299700345261	-0.69323574616166	3.4967019382295	0.000185933181090908	0.00290878660053984	protein_coding	19	57452906	57491005	1	TruB pseudouridine (psi) synthase homolog 1 (E. coli) [Source:MGI Symbol;Acc:MGI:1919383]
ENSMUSG00000031751	Amfr	1.00140574820626	1.00148564125976	7.01465852225536	0.00018673370304964	0.0029172244238664	protein_coding	8	93971588	94012663	-1	autocrine motility factor receptor [Source:MGI Symbol;Acc:MGI:1345634]
ENSMUSG00000001418	0610031J06Rik	0.536656961166754	0.536672778052912	8.31532672886197	0.000187617516227646	0.0029231980704064	protein_coding	3	88325023	88331313	1	RIKEN cDNA 0610031J06 gene [Source:MGI Symbol;Acc:MGI:1913318]
ENSMUSG00000029338	Antxr2	0.622839423869733	0.622945439596858	5.85895697224834	0.000187639482227519	0.0029231980704064	protein_coding	5	97882783	98030733	-1	anthrax toxin receptor 2 [Source:MGI Symbol;Acc:MGI:1919164]
ENSMUSG00000032715	Trib3	0.855784364510186	0.856609398939155	3.63904316666425	0.00018791906805861	0.00292347630949118	protein_coding	2	152337422	152344032	-1	tribbles homolog 3 (Drosophila) [Source:MGI Symbol;Acc:MGI:1345675]
ENSMUSG00000026473	Glul	0.871097858417442	0.871262895419565	5.73421427553811	0.000188405206699631	0.00292696266875505	protein_coding	1	153899944	153909723	1	glutamate-ammonia ligase (glutamine synthetase) [Source:MGI Symbol;Acc:MGI:95739]
ENSMUSG00000060675	Pla2g16	0.570479502955681	0.570568055787951	5.93725889015682	0.000188875158580133	0.00293018822408345	protein_coding	19	7557459	7588545	1	phospholipase A2, group XVI [Source:MGI Symbol;Acc:MGI:2179715]
ENSMUSG00000081769	Gm12216	1.05176185514649	1.05282675477917	3.29995930218289	0.000189604627278582	0.00293742536297054	protein_coding	11	53783418	53859256	-1	predicted gene 12216 [Source:MGI Symbol;Acc:MGI:3650088]
ENSMUSG00000090439	Gm17455	-1.86245181527724	-1.89061549812551	0.281928590291535	0.000190428450470686	0.00294610220465036	protein_coding	10	60399726	60403556	1	predicted gene, 17455 [Source:MGI Symbol;Acc:MGI:4937089]
ENSMUSG00000007836	Hnrnpa0	-0.758606837680184	-0.758881591264682	4.97373220333529	0.000190727025073808	0.00294664020757184	protein_coding	13	58125879	58128556	-1	heterogeneous nuclear ribonucleoprotein A0 [Source:MGI Symbol;Acc:MGI:1924384]
ENSMUSG00000079470	Utp14b	-2.93738816973718	-3.00944661384029	0.539058260388719	0.000192791404255111	0.00297283477679612	protein_coding	1	78658038	78667588	1	UTP14, U3 small nucleolar ribonucleoprotein, homolog B (yeast) [Source:MGI Symbol;Acc:MGI:2445092]
ENSMUSG00000020024	Ccdc41	0.742396581928045	0.742634221971218	4.87748327545557	0.000192954808699838	0.00297283477679612	protein_coding	10	94688790	94790336	1	coiled-coil domain containing 41 [Source:MGI Symbol;Acc:MGI:1924298]
ENSMUSG00000031821	Gins2	0.558204032743341	0.558297184538535	5.71334058948597	0.000194463108031344	0.00299027679512965	protein_coding	8	120578633	120589304	-1	GINS complex subunit 2 (Psf2 homolog) [Source:MGI Symbol;Acc:MGI:1921019]
ENSMUSG00000030104	Edem1	1.66353044203954	1.66365485909644	7.26665855247401	0.000194766547965511	0.00299027679512965	protein_coding	6	108828641	108859356	1	ER degradation enhancer, mannosidase alpha-like 1 [Source:MGI Symbol;Acc:MGI:2180139]
ENSMUSG00000019866	Aim1	0.60271818984209	0.602738713241398	8.1640756798038	0.000194890018518746	0.00299027679512965	protein_coding	10	43950307	44004846	-1	absent in melanoma 1 [Source:MGI Symbol;Acc:MGI:109544]
ENSMUSG00000029581	Fscn1	1.13596048674588	1.13698329465868	3.38282182567141	0.000196611484367989	0.00301255182495259	protein_coding	5	142960343	142973185	1	fascin homolog 1, actin bundling protein (Strongylocentrotus purpuratus) [Source:MGI Symbol;Acc:MGI:1352745]
ENSMUSG00000076435	Acsf2	-1.09406120455414	-1.09514049590387	4.00980630537327	0.000198177367702596	0.00303238520169589	protein_coding	11	94557102	94601871	-1	acyl-CoA synthetase family member 2 [Source:MGI Symbol;Acc:MGI:2388287]
ENSMUSG00000006019	Dhx34	-0.802165307321947	-0.802509287932078	4.86044569336104	0.000200018946218199	0.00305637705780751	protein_coding	7	16197147	16222037	-1	DEAH (Asp-Glu-Ala-His) box polypeptide 34 [Source:MGI Symbol;Acc:MGI:1918973]
ENSMUSG00000041143	Tmco4	0.56213865408501	0.562210860718937	6.29822725378583	0.000203159213067958	0.0031001207786463	protein_coding	4	138972888	139059171	1	transmembrane and coiled-coil domains 4 [Source:MGI Symbol;Acc:MGI:1924306]
ENSMUSG00000022475	Hdac7	0.563739621470585	0.563806090540043	6.38561410051956	0.000203629762360583	0.00310061857959452	protein_coding	15	97792664	97844502	-1	histone deacetylase 7 [Source:MGI Symbol;Acc:MGI:1891835]
ENSMUSG00000046908	Ltb4r1	1.37818045774166	1.37998718725073	2.74233180664252	0.000203747004245513	0.00310061857959452	protein_coding	14	55765962	55768494	1	leukotriene B4 receptor 1 [Source:MGI Symbol;Acc:MGI:1309472]
ENSMUSG00000044595	Dnd1	-1.12035963238179	-1.12662570110201	1.34677882571398	0.000206529285417079	0.00313868315388949	protein_coding	18	36763671	36766214	-1	dead end homolog 1 (zebrafish) [Source:MGI Symbol;Acc:MGI:2447763]
ENSMUSG00000045071	E130308A19Rik	1.0722287731999	1.07335812679452	3.27132718096825	0.000207090141696088	0.00314293054720829	protein_coding	4	59626211	59761439	1	RIKEN cDNA E130308A19 gene [Source:MGI Symbol;Acc:MGI:2442164]
ENSMUSG00000020120	Plek	1.11605090907253	1.11608738205139	8.22534239019135	0.000207389614019563	0.00314320486919744	protein_coding	11	16971206	17052381	-1	pleckstrin [Source:MGI Symbol;Acc:MGI:1860485]
ENSMUSG00000025810	Nrp1	-0.873347717644756	-0.873526492220978	5.75787924161615	0.000208342721652411	0.00315337154587727	protein_coding	8	128359073	128505462	1	neuropilin 1 [Source:MGI Symbol;Acc:MGI:106206]
ENSMUSG00000043953	Ccrl2	0.918690411364741	0.919551686595393	3.5214007551808	0.000211733550465281	0.00320035691298672	protein_coding	9	111054835	111057270	-1	chemokine (C-C motif) receptor-like 2 [Source:MGI Symbol;Acc:MGI:1920904]
ENSMUSG00000020570	Sypl	-0.645872352271343	-0.645985567382	6.04358765530815	0.000212091173847283	0.00320143028631642	protein_coding	12	32953891	32979050	1	synaptophysin-like protein [Source:MGI Symbol;Acc:MGI:108081]
ENSMUSG00000049686	Orai1	1.66717725833287	1.66833048603308	3.96570743248267	0.000213279643737718	0.00321394116419763	protein_coding	5	123015074	123030450	1	ORAI calcium release-activated calcium modulator 1 [Source:MGI Symbol;Acc:MGI:1925542]
ENSMUSG00000048661	Lemd3	-1.10592167333913	-1.10880772774777	2.33275855551563	0.00021349546498072	0.00321394116419763	protein_coding	10	120923413	120979332	-1	LEM domain containing 3 [Source:MGI Symbol;Acc:MGI:3580376]
ENSMUSG00000028885	Smpdl3b	0.796969633141636	0.797179703008848	5.15107780475541	0.000213823652368897	0.0032145493902565	protein_coding	4	132732966	132757252	-1	sphingomyelin phosphodiesterase, acid-like 3B [Source:MGI Symbol;Acc:MGI:1916022]
ENSMUSG00000019461	Plscr3	-0.886046989933081	-0.886979879517039	3.869575857298	0.000214582996818712	0.00322162913234544	protein_coding	11	69846376	69852058	1	phospholipid scramblase 3 [Source:MGI Symbol;Acc:MGI:1917560]
ENSMUSG00000019832	Rab32	-0.72017212598758	-0.721040539063972	3.44942618788978	0.000215376395634151	0.00322920045534694	protein_coding	10	10545011	10558233	-1	RAB32, member RAS oncogene family [Source:MGI Symbol;Acc:MGI:1915094]
ENSMUSG00000021752	Kctd6	1.91770393799503	1.92360674121502	2.05448474769246	0.000215951146054164	0.00323347761585122	protein_coding	14	8214148	8223567	1	potassium channel tetramerisation domain containing 6 [Source:MGI Symbol;Acc:MGI:1918643]
ENSMUSG00000012405	Rpl15	-0.662801172236854	-0.662819703637377	8.72616312761146	0.000221161509930199	0.00330706032921061	protein_coding	14	18267823	18271391	-1	ribosomal protein L15 [Source:MGI Symbol;Acc:MGI:1913730]
ENSMUSG00000042757	Tmem108	-3.77991234910322	-4.12335288394035	0.57150340172481	0.000221523027888566	0.00330803772929851	protein_coding	9	103482936	103761837	-1	transmembrane protein 108 [Source:MGI Symbol;Acc:MGI:1932411]
ENSMUSG00000067377	Tspan6	-1.17974892176378	-1.18286935631885	2.28652539133951	0.000223840445246116	0.00333439777705236	protein_coding	X	133891068	133898429	-1	tetraspanin 6 [Source:MGI Symbol;Acc:MGI:1926264]
ENSMUSG00000020657	Dnajc27	-1.0588233308199	-1.06096185631707	2.91146265740619	0.000223885258083194	0.00333439777705236	protein_coding	12	4082574	4110612	1	DnaJ (Hsp40) homolog, subfamily C, member 27 [Source:MGI Symbol;Acc:MGI:2443036]
ENSMUSG00000026479	Lamc2	1.81813501546602	1.82637369716907	1.27947463954257	0.000226148103618799	0.00336361427086816	protein_coding	1	153122756	153186447	-1	laminin, gamma 2 [Source:MGI Symbol;Acc:MGI:99913]
ENSMUSG00000004105	Angptl2	-1.07008696771805	-1.07016726249353	7.47548189374977	0.000229482471518514	0.00340866915806091	protein_coding	2	33216069	33247717	1	angiopoietin-like 2 [Source:MGI Symbol;Acc:MGI:1347002]
ENSMUSG00000035142	Nubpl	-0.885779128267375	-0.8877767087341	2.48605937432289	0.000229870632489802	0.00340990035180755	protein_coding	12	52097737	52312744	1	nucleotide binding protein-like [Source:MGI Symbol;Acc:MGI:1924076]
ENSMUSG00000064061	Dzip3	-0.630417598028748	-0.631024385079841	3.59117038789806	0.000230298030047754	0.00341170954328039	protein_coding	16	48924232	48994165	-1	DAZ interacting protein 3, zinc finger [Source:MGI Symbol;Acc:MGI:1917433]
ENSMUSG00000026821	Ralgds	1.15335365384442	1.15421003213171	3.72513487527104	0.000230814747878921	0.00341483540901662	protein_coding	2	28513125	28553081	1	ral guanine nucleotide dissociation stimulator [Source:MGI Symbol;Acc:MGI:107485]
ENSMUSG00000044177	Wfikkn2	0.616278814884382	0.616385160718039	6.05030523332204	0.000232069617906765	0.00342885930161186	protein_coding	11	94235956	94246005	-1	WAP, follistatin/kazal, immunoglobulin, kunitz and netrin domain containing 2 [Source:MGI Symbol;Acc:MGI:2669209]
ENSMUSG00000034522	Zfp395	-1.14858379994421	-1.15256041787817	2.74923282136653	0.000233720897069435	0.00344869540325705	protein_coding	14	65358676	65398930	1	zinc finger protein 395 [Source:MGI Symbol;Acc:MGI:2682318]
ENSMUSG00000039007	Pgcp	-1.86161533631532	-1.87826145831099	1.59435954885783	0.000234174905749184	0.0034490934434099	protein_coding	15	33083129	33594552	1	plasma glutamate carboxypeptidase [Source:MGI Symbol;Acc:MGI:1889205]
ENSMUSG00000037419	Endod1	-0.607979944838884	-0.608041741694121	6.67495897330207	0.000234365436306903	0.0034490934434099	protein_coding	9	14353990	14381242	-1	endonuclease domain containing 1 [Source:MGI Symbol;Acc:MGI:1919196]
ENSMUSG00000059336	Slc14a1	-0.752154123983893	-0.752678055223178	4.54626028483977	0.000237365305721001	0.00348864534855735	protein_coding	18	78100091	78142119	-1	solute carrier family 14 (urea transporter), member 1 [Source:MGI Symbol;Acc:MGI:1351654]
ENSMUSG00000065979	Cpped1	0.642361447386488	0.642606489310512	4.55082727830443	0.000239572387936944	0.00351641119545516	protein_coding	16	11803721	11909445	-1	calcineurin-like phosphoesterase domain containing 1 [Source:MGI Symbol;Acc:MGI:2443300]
ENSMUSG00000030265	Kras	1.3933344544753	1.3935685204544	5.91220794170795	0.000239884094085661	0.00351641119545516	protein_coding	6	145216699	145250239	-1	v-Ki-ras2 Kirsten rat sarcoma viral oncogene homolog [Source:MGI Symbol;Acc:MGI:96680]
ENSMUSG00000029406	Pitpnm2	-0.80445678388281	-0.804613371474096	6.03147125433832	0.000240669518342823	0.00351984892629084	protein_coding	5	124118690	124249760	-1	phosphatidylinositol transfer protein, membrane-associated 2 [Source:MGI Symbol;Acc:MGI:1336192]
ENSMUSG00000002346	Slc25a42	-1.47048489388958	-1.47452540393113	2.44263064506517	0.000240748843302256	0.00351984892629084	protein_coding	8	70184340	70212305	-1	solute carrier family 25, member 42 [Source:MGI Symbol;Acc:MGI:1920345]
ENSMUSG00000034006	Pqlc1	0.710357166924932	0.710677364067072	4.40367140314035	0.000241096027531984	0.00352031716017289	protein_coding	18	80253292	80292725	1	PQ loop repeat containing 1 [Source:MGI Symbol;Acc:MGI:1914193]
ENSMUSG00000027514	Zbp1	0.480464579820751	0.480489423292218	7.68021471834147	0.00024212872068921	0.00353078043093796	protein_coding	2	173206612	173218923	-1	Z-DNA binding protein 1 [Source:MGI Symbol;Acc:MGI:1927449]
ENSMUSG00000021587	Pcsk1	-3.34635351607608	-3.52488196393424	0.94839468349023	0.000242533035730145	0.0035320652009201	protein_coding	13	75089826	75132498	1	proprotein convertase subtilisin/kexin type 1 [Source:MGI Symbol;Acc:MGI:97511]
ENSMUSG00000030208	Emp1	0.904834102457593	0.904932157041058	6.66906528995043	0.000242924052710582	0.00353315321455365	protein_coding	6	135362931	135383173	1	epithelial membrane protein 1 [Source:MGI Symbol;Acc:MGI:107941]
ENSMUSG00000037815	Ctnna1	0.666206553900186	0.666278091341395	6.32482829861637	0.00024425250460636	0.00354785497588172	protein_coding	18	35118888	35254773	1	catenin (cadherin associated protein), alpha 1 [Source:MGI Symbol;Acc:MGI:88274]
ENSMUSG00000090394	4930523C07Rik	0.628894320588009	0.628948595282908	6.87934047771934	0.000245698885553146	0.0035642292878294	protein_coding	1	160044384	160078428	1	RIKEN cDNA 4930523C07 gene [Source:MGI Symbol;Acc:MGI:1914897]
ENSMUSG00000078439	2210404O07Rik	1.02684528831939	1.02733340367097	4.19903265492539	0.000249328733926883	0.00360886786790531	protein_coding	10	81393051	81395392	1	RIKEN cDNA 2210404O07 gene [Source:MGI Symbol;Acc:MGI:1919523]
ENSMUSG00000010095	Slc3a2	0.539886041610484	0.5399111065885	7.72716455147852	0.00024942220179256	0.00360886786790531	protein_coding	19	8706882	8723369	-1	solute carrier family 3 (activators of dibasic and neutral amino acid transport), member 2 [Source:MGI Symbol;Acc:MGI:96955]
ENSMUSG00000024186	Rgs11	-1.34457959229811	-1.35006028256797	2.14062197987882	0.000251400488668653	0.00363278584531547	protein_coding	17	26202951	26211324	1	regulator of G-protein signaling 11 [Source:MGI Symbol;Acc:MGI:1354739]
ENSMUSG00000033066	Gas7	1.06795839738974	1.06809302893118	6.2758689070964	0.000254837675328844	0.00367769616721342	protein_coding	11	67455437	67688990	1	growth arrest specific 7 [Source:MGI Symbol;Acc:MGI:1202388]
ENSMUSG00000024140	Epas1	0.672594253328049	0.672723579232077	5.61724487026018	0.000256120112435773	0.00369143439471946	protein_coding	17	86753907	86833410	1	endothelial PAS domain protein 1 [Source:MGI Symbol;Acc:MGI:109169]
ENSMUSG00000022978	Mis18a	0.512449556506275	0.512515231602676	6.1255524375017	0.000256542318502941	0.00369275476504878	protein_coding	16	90719312	90727404	-1	MIS18 kinetochore protein homolog A (S. pombe) [Source:MGI Symbol;Acc:MGI:1913828]
ENSMUSG00000073489	Ifi204	0.909512543422315	0.909565869117363	7.25069877172466	0.000257173712763341	0.00369657569642948	protein_coding	1	173747293	173766876	-1	interferon activated gene 204 [Source:MGI Symbol;Acc:MGI:96429]
ENSMUSG00000028716	Pdzk1ip1	-1.43841838393302	-1.45042956836041	0.508766082494114	0.000257690929799549	0.00369657569642948	protein_coding	4	115088708	115093899	1	PDZK1 interacting protein 1 [Source:MGI Symbol;Acc:MGI:1914432]
ENSMUSG00000095762	AC167359.1	-0.776582207877904	-0.777707786740342	3.09928272723233	0.000258655171455333	0.00369657569642948	protein_coding	8	122841731	122842072	1	MCG1035767; Uncharacterized protein [Source:UniProtKB/TrEMBL;Acc:D3YXK8]
ENSMUSG00000021180	Rps6ka5	1.23619528636815	1.23795400534959	2.76219805967852	0.000258665745950999	0.00369657569642948	protein_coding	12	100549778	100725028	-1	ribosomal protein S6 kinase, polypeptide 5 [Source:MGI Symbol;Acc:MGI:1920336]
ENSMUSG00000040111	Gramd1b	-0.668596080028331	-0.668793606616028	5.21225373639386	0.000258721664070415	0.00369657569642948	protein_coding	9	40293233	40531383	-1	GRAM domain containing 1B [Source:MGI Symbol;Acc:MGI:1925037]
ENSMUSG00000049532	Sall2	-1.05113336037237	-1.05320025082619	2.96392857726388	0.000258980079661398	0.00369657569642948	protein_coding	14	52311172	52328762	-1	sal-like 2 (Drosophila) [Source:MGI Symbol;Acc:MGI:1354373]
ENSMUSG00000004356	Utp20	-0.895645889129841	-0.896213254390239	4.24960902225337	0.000259124330376391	0.00369657569642948	protein_coding	10	88746607	88826814	-1	UTP20, small subunit (SSU) processome component, homolog (yeast) [Source:MGI Symbol;Acc:MGI:1917933]
ENSMUSG00000007021	Syngr3	1.18483881360828	1.18728214220678	2.68601924749016	0.000261832469331341	0.00373044474799883	protein_coding	17	24685092	24689955	-1	synaptogyrin 3 [Source:MGI Symbol;Acc:MGI:1341881]
ENSMUSG00000052673	Gm9887	2.3596025850884	2.37893686710417	0.888017168823717	0.000267676487053516	0.00380698525732229	protein_coding	12	69371835	69372458	-1	predicted gene 9887 [Source:MGI Symbol;Acc:MGI:3642578]
ENSMUSG00000023806	Rsph3b	-0.752113134888166	-0.752479902192175	4.49023120503785	0.00026789410085576	0.00380698525732229	protein_coding	17	6904716	6948356	-1	radial spoke 3B homolog (Chlamydomonas) [Source:MGI Symbol;Acc:MGI:3630308]
ENSMUSG00000022661	Cd200	-1.01128823803533	-1.01142208068145	6.84417540077856	0.000268448803450377	0.00380698525732229	protein_coding	16	45382135	45409053	-1	CD200 antigen [Source:MGI Symbol;Acc:MGI:1196990]
ENSMUSG00000019817	Plagl1	-2.32114347001812	-2.34157326665583	0.901067823578852	0.00026856798413339	0.00380698525732229	protein_coding	10	13090691	13131694	1	pleiomorphic adenoma gene-like 1 [Source:MGI Symbol;Acc:MGI:1100874]
ENSMUSG00000008153	Clstn3	-3.08142802176638	-3.2530849320899	0.258875194008196	0.000271495457587989	0.00384360489386291	protein_coding	6	124430759	124464794	-1	calsyntenin 3 [Source:MGI Symbol;Acc:MGI:2178323]
ENSMUSG00000044147	Arf6	1.81165408730785	1.81173179738014	7.97825807337756	0.000271994228535497	0.00384579181359683	protein_coding	12	69372150	69375979	1	ADP-ribosylation factor 6 [Source:MGI Symbol;Acc:MGI:99435]
ENSMUSG00000044456	Rin3	0.573269900256848	0.573312503873129	7.15849081466251	0.000274053283033227	0.00387000653790284	protein_coding	12	102283048	102390855	1	Ras and Rab interactor 3 [Source:MGI Symbol;Acc:MGI:2385708]
ENSMUSG00000038807	Rap1gap2	0.706513141780137	0.706734102782597	4.77852477735955	0.000274529650738642	0.00387183863478615	protein_coding	11	74383356	74590186	-1	RAP1 GTPase activating protein 2 [Source:MGI Symbol;Acc:MGI:3028623]
ENSMUSG00000028149	Rap1gds1	0.595009551617278	0.595078172800433	6.42180792327475	0.000275590596296772	0.00388190032866953	protein_coding	3	138925906	139075199	-1	RAP1, GTP-GDP dissociation stimulator 1 [Source:MGI Symbol;Acc:MGI:2385189]
ENSMUSG00000092345	Gm20503	5.17178339995426	5.28021920619106	1.15371391957371	0.000276943147599471	0.00389603899078852	protein_coding	4	59003210	59041888	1	predicted gene 20503 [Source:MGI Symbol;Acc:MGI:5141968]
ENSMUSG00000026556	Vangl2	-1.7164584781601	-1.74260077641049	1.09538436619865	0.00027813683205601	0.00390790995479954	protein_coding	1	172000960	172028444	-1	vang-like 2 (van gogh, Drosophila) [Source:MGI Symbol;Acc:MGI:2135272]
ENSMUSG00000041638	Gcn1l1	-0.870544005584915	-0.870702317143884	6.14979437703496	0.000279728670845771	0.00392210906481552	protein_coding	5	115565254	115622656	1	GCN1 general control of amino-acid synthesis 1-like 1 (yeast) [Source:MGI Symbol;Acc:MGI:2444248]
ENSMUSG00000028937	Acot7	0.690599543162728	0.690641543561433	7.14087608217363	0.000279849679915664	0.00392210906481552	protein_coding	4	152178134	152271855	1	acyl-CoA thioesterase 7 [Source:MGI Symbol;Acc:MGI:1917275]
ENSMUSG00000027439	Gzf1	-0.812564704813944	-0.812987248991638	4.47814790296064	0.000280706500649544	0.00392918748402933	protein_coding	2	148681023	148692949	1	GDNF-inducible zinc finger protein 1 [Source:MGI Symbol;Acc:MGI:1921783]
ENSMUSG00000038569	Rad9b	-1.41995209783369	-1.42508162018589	2.15455534884612	0.000283363483915018	0.00396141441217866	protein_coding	5	122323223	122354233	-1	RAD9 homolog B (S. cerevisiae) [Source:MGI Symbol;Acc:MGI:2385231]
ENSMUSG00000018648	Dusp14	0.806434569165817	0.806796177942917	4.2052079723767	0.00028483340460135	0.00397698641174635	protein_coding	11	84048041	84069261	-1	dual specificity phosphatase 14 [Source:MGI Symbol;Acc:MGI:1927168]
ENSMUSG00000028760	Eif4g3	0.67966438501299	0.679740347595621	6.42741214777357	0.000286299978376251	0.00399247285700715	protein_coding	4	137993022	138208508	1	eukaryotic translation initiation factor 4 gamma, 3 [Source:MGI Symbol;Acc:MGI:1923935]
ENSMUSG00000028098	Rnf115	1.03226365620464	1.03233838984866	7.14658596252534	0.000286747441016516	0.0039937268281228	protein_coding	3	96727611	96791155	1	ring finger protein 115 [Source:MGI Symbol;Acc:MGI:1915095]
ENSMUSG00000032946	Rasgrp2	1.00150537148113	1.00153428174326	8.40263343203123	0.000288786576424801	0.00401493167776723	protein_coding	19	6399340	6415216	1	RAS, guanyl releasing protein 2 [Source:MGI Symbol;Acc:MGI:1333849]
ENSMUSG00000055322	Tns1	-0.966097850291428	-0.966805159719999	4.09869088995353	0.000288988815481186	0.00401493167776723	protein_coding	1	73910231	74124447	-1	tensin 1 [Source:MGI Symbol;Acc:MGI:104552]
ENSMUSG00000042507	C130039O16Rik	-0.942924464945395	-0.94375743436161	4.02232273775169	0.00029212962907055	0.00405230522902969	protein_coding	12	84149176	84218881	-1	RIKEN cDNA C130039O16 gene [Source:MGI Symbol;Acc:MGI:2685106]
ENSMUSG00000036087	Slain2	1.95115362752316	1.9514229866197	6.40299813857802	0.000292404477582626	0.00405230522902969	protein_coding	5	72914304	72978829	1	SLAIN motif family, member 2 [Source:MGI Symbol;Acc:MGI:1923241]
ENSMUSG00000029229	Chic2	1.50281582691228	1.50349109707976	4.62863923656087	0.000293102453690016	0.00405694474314433	protein_coding	5	75001026	75044774	-1	cysteine-rich hydrophobic domain 2 [Source:MGI Symbol;Acc:MGI:1921527]
ENSMUSG00000067825	Pex26	-1.00284447442296	-1.00548532552626	2.71677534663427	0.000294641611586232	0.00406327027762701	protein_coding	6	121183667	121198837	1	peroxisomal biogenesis factor 26 [Source:MGI Symbol;Acc:MGI:1921293]
ENSMUSG00000056749	Nfil3	1.04552022986368	1.04609297524801	4.22550756357333	0.000294753059126036	0.00406327027762701	protein_coding	13	52967209	52981073	-1	nuclear factor, interleukin 3, regulated [Source:MGI Symbol;Acc:MGI:109495]
ENSMUSG00000010721	Lmbr1	-1.33146679287336	-1.34462140268499	0.852692951149233	0.000294880256146195	0.00406327027762701	protein_coding	5	29229814	29378390	-1	limb region 1 [Source:MGI Symbol;Acc:MGI:1861746]
ENSMUSG00000039153	Runx2	0.934751151106634	0.934922539081511	5.71409619522236	0.00029501452060479	0.00406327027762701	protein_coding	17	44495987	44814797	-1	runt related transcription factor 2 [Source:MGI Symbol;Acc:MGI:99829]
ENSMUSG00000078763	Slfn1	0.574945783961777	0.574954919890176	9.47095408167611	0.000295603291264881	0.00406636547220286	protein_coding	11	83116849	83122670	1	schlafen 1 [Source:MGI Symbol;Acc:MGI:1313259]
ENSMUSG00000038459	Fam108c	-0.958654064220624	-0.959745871088701	3.51297294605738	0.000297014080939077	0.00408074696689974	protein_coding	7	84109356	84151893	-1	family with sequence similarity 108, member C [Source:MGI Symbol;Acc:MGI:1917428]
ENSMUSG00000056214	Pard6g	-1.10602432766054	-1.11286902186933	1.90318560406254	0.000297425739445633	0.00408122534758062	protein_coding	18	80046895	80119640	1	par-6 partitioning defective 6 homolog gamma (C. elegans) [Source:MGI Symbol;Acc:MGI:2135606]
ENSMUSG00000024597	Slc12a2	-1.11718768525164	-1.11987573365683	2.30309954865684	0.000297779647115327	0.00408122534758062	protein_coding	18	57878678	57946821	1	solute carrier family 12, member 2 [Source:MGI Symbol;Acc:MGI:101924]
ENSMUSG00000009905	Kdsr	-0.679983987917903	-0.680265240144758	4.97777130680827	0.000298164998135732	0.00408149881026486	protein_coding	1	106720410	106759742	-1	3-ketodihydrosphingosine reductase [Source:MGI Symbol;Acc:MGI:1918000]
ENSMUSG00000039835	Nhsl1	-2.62123898626757	-2.67317547322887	1.12956903887089	0.000299924329397953	0.00409496797126752	protein_coding	10	18390322	18533892	1	NHS-like 1 [Source:MGI Symbol;Acc:MGI:106390]
ENSMUSG00000005973	Rcn1	1.0900339743345	1.0905125615913	4.41526640613172	0.000300052290623224	0.00409496797126752	protein_coding	2	105386291	105399319	-1	reticulocalbin 1 [Source:MGI Symbol;Acc:MGI:104559]
ENSMUSG00000031642	Sh3rf1	-0.895732069100411	-0.896120173474663	4.77646749699618	0.000300248770677538	0.00409496797126752	protein_coding	8	61224171	61396072	1	SH3 domain containing ring finger 1 [Source:MGI Symbol;Acc:MGI:1913066]
ENSMUSG00000017765	Slc12a4	0.644942637998431	0.645181423499667	4.7218425529435	0.000302766098160672	0.00412426502006671	protein_coding	8	105943590	105966115	-1	solute carrier family 12, member 4 [Source:MGI Symbol;Acc:MGI:1309465]
ENSMUSG00000033088	Triobp	0.957734946759545	0.957847019008274	6.47681402577138	0.00030490272899808	0.00414831118502869	protein_coding	15	78947724	79005867	1	TRIO and F-actin binding protein [Source:MGI Symbol;Acc:MGI:1349410]
ENSMUSG00000029919	Hpgds	-1.45979078337374	-1.46463035516	2.25934651982642	0.0003056761430266	0.0041537743523201	protein_coding	6	65117293	65144908	-1	hematopoietic prostaglandin D synthase [Source:MGI Symbol;Acc:MGI:1859384]
ENSMUSG00000022885	St6gal1	-0.657302188935462	-0.657403306923376	6.51640438399428	0.000306952496350312	0.0041616467155982	protein_coding	16	23224740	23360350	1	beta galactoside alpha 2,6 sialyltransferase 1 [Source:MGI Symbol;Acc:MGI:108470]
ENSMUSG00000020315	Spnb2	-0.546527818016406	-0.546543034210913	8.69629275255969	0.000307000617157826	0.0041616467155982	protein_coding	11	30099395	30268175	-1	spectrin beta 2 [Source:MGI Symbol;Acc:MGI:98388]
ENSMUSG00000052736	Klrc2	-1.53696388546113	-1.54297888803009	1.26372209798751	0.000309440945394147	0.00418964286066985	protein_coding	6	129647496	129660689	-1	killer cell lectin-like receptor subfamily C, member 2 [Source:MGI Symbol;Acc:MGI:1336162]
ENSMUSG00000015968	Cacna1d	-2.00423385195535	-2.00871812494867	2.59125456698873	0.000314171158301408	0.00424853733441493	protein_coding	14	30039949	30491156	-1	calcium channel, voltage-dependent, L type, alpha 1D subunit [Source:MGI Symbol;Acc:MGI:88293]
ENSMUSG00000090602	Gm5611	-0.811670469888798	-0.813287151848737	2.67066983880587	0.00031572033315347	0.00426120337170843	protein_coding	9	17030045	17030899	1	predicted gene 5611 [Source:MGI Symbol;Acc:MGI:3647121]
ENSMUSG00000040659	Efhd2	1.48280741445016	1.48287916518356	7.64852838290163	0.000316451587881777	0.00426120337170843	protein_coding	4	141858142	141874920	-1	EF hand domain containing 2 [Source:MGI Symbol;Acc:MGI:106504]
ENSMUSG00000029922	Mkrn1	1.45689614157879	1.4570641167329	6.65844909579328	0.000316481884630719	0.00426120337170843	protein_coding	6	39397804	39420462	-1	makorin, ring finger protein, 1 [Source:MGI Symbol;Acc:MGI:1859353]
ENSMUSG00000024393	Prrc2a	-1.20618670602651	-1.20635307196304	6.63672884897441	0.000316633733081289	0.00426120337170843	protein_coding	17	35149076	35164897	-1	proline-rich coiled-coil 2A [Source:MGI Symbol;Acc:MGI:1915467]
ENSMUSG00000038976	Ppp1r9b	0.633168048654239	0.633270155241156	6.04528228680266	0.00031841728505906	0.00428004942732816	protein_coding	11	94991035	95006899	1	protein phosphatase 1, regulatory subunit 9B [Source:MGI Symbol;Acc:MGI:2387581]
ENSMUSG00000003037	Rab8a	0.553951549743677	0.553958665987973	9.54844544868313	0.000319368765329201	0.00428298445170296	protein_coding	8	72161200	72183904	1	RAB8A, member RAS oncogene family [Source:MGI Symbol;Acc:MGI:96960]
ENSMUSG00000016206	H2-M3	0.589735766582471	0.589808452403888	6.42106368014014	0.000319402511035682	0.00428298445170296	protein_coding	17	37270220	37274484	1	histocompatibility 2, M region locus 3 [Source:MGI Symbol;Acc:MGI:95915]
ENSMUSG00000001025	S100a6	0.874221475549381	0.874241902437012	8.3914761359908	0.000320079102460861	0.00428691076077676	protein_coding	3	90612894	90614414	1	S100 calcium binding protein A6 (calcyclin) [Source:MGI Symbol;Acc:MGI:1339467]
ENSMUSG00000024527	Afg3l2	0.5251929492104	0.525225234788526	7.28825796242663	0.000321832476980373	0.00430523205733026	protein_coding	18	67404767	67449166	-1	AFG3(ATPase family gene 3)-like 2 (yeast) [Source:MGI Symbol;Acc:MGI:1916847]
ENSMUSG00000029602	Rasal1	0.812490316505944	0.812885158110739	4.29941013236536	0.0003244045038472	0.00432650081421925	protein_coding	5	120648812	120679597	1	RAS protein activator like 1 (GAP1 like) [Source:MGI Symbol;Acc:MGI:1330842]
ENSMUSG00000031562	Dctd	-1.11324002802352	-1.1167812783595	1.87832597017682	0.000324564834604757	0.00432650081421925	protein_coding	8	48099092	48153233	1	dCMP deaminase [Source:MGI Symbol;Acc:MGI:2444529]
ENSMUSG00000025016	Tm9sf3	1.51115574426351	1.51129710676928	6.82813439591497	0.000324584394119582	0.00432650081421925	protein_coding	19	41210842	41264004	-1	transmembrane 9 superfamily member 3 [Source:MGI Symbol;Acc:MGI:1914262]
ENSMUSG00000025199	Chuk	1.06195494666245	1.06213206301742	5.92829832738174	0.000325824507992659	0.00433785429592133	protein_coding	19	44073335	44107480	-1	conserved helix-loop-helix ubiquitous kinase [Source:MGI Symbol;Acc:MGI:99484]
ENSMUSG00000028228	Cpne3	-0.69915393827107	-0.699579794070883	4.46298366941039	0.000326341148324553	0.00433956026998245	protein_coding	4	19519254	19570108	-1	copine III [Source:MGI Symbol;Acc:MGI:1917818]
ENSMUSG00000036698	Eif2c2	0.57114586620225	0.57121547968336	6.26005035337423	0.000327878323498395	0.00435415090528787	protein_coding	15	73098592	73184840	-1	eukaryotic translation initiation factor 2C, 2 [Source:MGI Symbol;Acc:MGI:2446632]
ENSMUSG00000036676	Tmtc3	-1.88088852201401	-1.90940858307362	0.0573254482753564	0.00032855348174183	0.00435415090528787	protein_coding	10	100443902	100487350	-1	transmembrane and tetratricopeptide repeat containing 3 [Source:MGI Symbol;Acc:MGI:3036255]
ENSMUSG00000094410	Zbed6	-0.879097275592289	-0.879383704112678	5.18835877077015	0.000328607807802836	0.00435415090528787	protein_coding	1	133619940	133661318	-1	zinc finger, BED domain containing 6 [Source:MGI Symbol;Acc:MGI:3828086]
ENSMUSG00000028860	Sytl1	0.656597634071364	0.656880359952424	4.46169614209141	0.000339876567346878	0.00449812945173534	protein_coding	4	133253090	133263113	-1	synaptotagmin-like 1 [Source:MGI Symbol;Acc:MGI:1933365]
ENSMUSG00000074874	Ctla2b	0.883892583995475	0.884196946928779	4.5993888212514	0.000341419338527609	0.00451320001343597	protein_coding	13	60895351	60897447	-1	cytotoxic T lymphocyte-associated protein 2 beta [Source:MGI Symbol;Acc:MGI:88555]
ENSMUSG00000041921	Metap1d	-1.10188769650673	-1.10427161992691	2.76767353269174	0.0003432766281092	0.00453238763118176	protein_coding	2	71453276	71525194	1	methionyl aminopeptidase type 1D (mitochondrial) [Source:MGI Symbol;Acc:MGI:1913809]
ENSMUSG00000023341	Mx2	-1.28620451962261	-1.29096799089636	2.20430711184475	0.00034404558650425	0.00453717733323786	protein_coding	16	97536083	97560899	1	myxovirus (influenza virus) resistance 2 [Source:MGI Symbol;Acc:MGI:97244]
ENSMUSG00000020758	Itgb4	1.8384613222235	1.8535712841261	0.638074129323611	0.000346836643522674	0.00456859116526918	protein_coding	11	115974709	116008412	1	integrin beta 4 [Source:MGI Symbol;Acc:MGI:96613]
ENSMUSG00000021365	Nedd9	0.519375527217728	0.519395852119263	7.99764557632724	0.000350075845753271	0.00460582708723679	protein_coding	13	41309916	41487320	-1	neural precursor cell expressed, developmentally down-regulated gene 9 [Source:MGI Symbol;Acc:MGI:97302]
ENSMUSG00000054892	Txk	0.60982836216955	0.60989297435774	6.85649103119252	0.00035322144923029	0.00464174539753216	protein_coding	5	72695978	72752773	-1	TXK tyrosine kinase [Source:MGI Symbol;Acc:MGI:102960]
ENSMUSG00000044496	2510039O18Rik	1.24791531589182	1.24843654288033	4.61039531859591	0.000355373726877676	0.00466454116242495	protein_coding	4	147940895	147947314	1	RIKEN cDNA 2510039O18 gene [Source:MGI Symbol;Acc:MGI:1924284]
ENSMUSG00000020775	Mrpl38	-0.649735472252909	-0.650068069502356	4.64393675596007	0.000357798136581766	0.00469085115682902	protein_coding	11	116131817	116138868	-1	mitochondrial ribosomal protein L38 [Source:MGI Symbol;Acc:MGI:1926269]
ENSMUSG00000001794	Capns1	2.34130179916204	2.34152348801516	7.13041770063399	0.000360432034330848	0.00471984270044029	protein_coding	7	30186942	30195164	-1	calpain, small subunit 1 [Source:MGI Symbol;Acc:MGI:88266]
ENSMUSG00000022863	Btg3	1.11099920138038	1.11295314494707	2.51616752566751	0.000365011545040048	0.00477421423664794	protein_coding	16	78359860	78377192	-1	B cell translocation gene 3 [Source:MGI Symbol;Acc:MGI:109532]
ENSMUSG00000021244	Ylpm1	-0.661972841846024	-0.662097608785546	6.09440613504183	0.000366028926627756	0.0047767927702175	protein_coding	12	84996321	85070515	1	YLP motif containing 1 [Source:MGI Symbol;Acc:MGI:1926195]
ENSMUSG00000006526	Tmem110	1.64796812870082	1.64890069109141	4.34664189116575	0.000366063975945048	0.0047767927702175	protein_coding	14	30825590	30876986	1	transmembrane protein 110 [Source:MGI Symbol;Acc:MGI:1921500]
ENSMUSG00000021886	Gpr65	0.665607495647458	0.665732737109135	5.61265894384799	0.000366811812410896	0.0047809660964174	protein_coding	12	98268635	98276624	1	G-protein coupled receptor 65 [Source:MGI Symbol;Acc:MGI:108031]
ENSMUSG00000026080	Chst10	0.892883285051343	0.893059885480306	5.69654305208272	0.000368929561186778	0.00480296410076493	protein_coding	1	38863877	38898160	-1	carbohydrate sulfotransferase 10 [Source:MGI Symbol;Acc:MGI:2138283]
ENSMUSG00000089774	Slc5a3	-1.48310536102042	-1.48383882307161	4.80112957643005	0.000369950430354068	0.00481064762171704	protein_coding	16	92058322	92087473	1	solute carrier family 5 (inositol transporters), member 3 [Source:MGI Symbol;Acc:MGI:1858226]
ENSMUSG00000021245	Mlh3	-0.813539606119805	-0.814396663500896	3.75258133950273	0.00037462446742022	0.00486576197800448	protein_coding	12	85234529	85270591	-1	mutL homolog 3 (E coli) [Source:MGI Symbol;Acc:MGI:1353455]
ENSMUSG00000041654	Slc39a11	-0.649294382118323	-0.649453850723121	5.67382820680438	0.000375425069692077	0.00487049712945471	protein_coding	11	113244853	113650079	-1	solute carrier family 39 (metal ion transporter), member 11 [Source:MGI Symbol;Acc:MGI:1917056]
ENSMUSG00000023883	Phf10	1.02356377884903	1.02490842569365	2.88010282618005	0.000376941187375454	0.00488321592460239	protein_coding	17	14945009	14961273	-1	PHD finger protein 10 [Source:MGI Symbol;Acc:MGI:1919307]
ENSMUSG00000023393	Slc17a9	0.825570532596204	0.825827303816798	5.01068720456433	0.000377279797934813	0.00488321592460239	protein_coding	2	180725263	180742280	1	solute carrier family 17, member 9 [Source:MGI Symbol;Acc:MGI:1919107]
ENSMUSG00000016028	Celsr1	-0.774962435950905	-0.775323614245496	4.80515269211018	0.000378186309689057	0.00488769414568717	protein_coding	15	85898758	86033777	-1	cadherin, EGF LAG seven-pass G-type receptor 1 (flamingo homolog, Drosophila) [Source:MGI Symbol;Acc:MGI:1100883]
ENSMUSG00000025329	Padi1	-2.12166120536086	-2.13978549084717	1.68448077657802	0.000378915733723707	0.00488769414568717	protein_coding	4	140812983	140845778	-1	peptidyl arginine deiminase, type I [Source:MGI Symbol;Acc:MGI:1338893]
ENSMUSG00000027523	Gnas	1.21653355161528	1.21658444789043	7.83957543220525	0.000379099805121234	0.00488769414568717	protein_coding	2	174284320	174346744	1	GNAS (guanine nucleotide binding protein, alpha stimulating) complex locus [Source:MGI Symbol;Acc:MGI:95777]
ENSMUSG00000031628	Casp3	0.654842691382248	0.654889690019203	6.93846183206695	0.000379376080958888	0.00488769414568717	protein_coding	8	46617449	46638706	1	caspase 3 [Source:MGI Symbol;Acc:MGI:107739]
ENSMUSG00000031984	2810004N23Rik	0.671593284259599	0.671723633913364	5.5982704557406	0.000380179609070213	0.00489240349460171	protein_coding	8	124839355	124863029	-1	RIKEN cDNA 2810004N23 gene [Source:MGI Symbol;Acc:MGI:1913773]
ENSMUSG00000043059	Zfp513	1.42139096945218	1.4232677698516	3.12772147761687	0.00038206854603077	0.00491105369293867	protein_coding	5	31198981	31202303	-1	zinc finger protein 513 [Source:MGI Symbol;Acc:MGI:2141255]
ENSMUSG00000074886	Grk6	0.851941778875865	0.851992316943268	7.41334299727894	0.000383359296507253	0.00492198085285748	protein_coding	13	55445334	55460925	1	G protein-coupled receptor kinase 6 [Source:MGI Symbol;Acc:MGI:1347078]
ENSMUSG00000028081	Rps3a	-0.575471745165305	-0.5754876830837	8.69720233893294	0.000386632646454338	0.00495830845108491	protein_coding	3	86137940	86142702	-1	ribosomal protein S3A [Source:MGI Symbol;Acc:MGI:1202063]
ENSMUSG00000069833	Ahnak	0.689741124727354	0.689757570654151	8.51849879697862	0.000388501856465679	0.00497656621183674	protein_coding	19	8989284	9076919	1	AHNAK nucleoprotein (desmoyokin) [Source:MGI Symbol;Acc:MGI:1316648]
ENSMUSG00000042105	Inpp5f	-0.684966842770666	-0.685139466048794	5.75437311574502	0.000391679250816308	0.0050076406242946	protein_coding	7	128611328	128696425	1	inositol polyphosphate-5-phosphatase F [Source:MGI Symbol;Acc:MGI:2141867]
ENSMUSG00000033900	Mtap9	-2.80229319203382	-2.85035881655905	0.351087517197908	0.000392042542185432	0.0050076406242946	protein_coding	3	82358072	82395268	1	microtubule-associated protein 9 [Source:MGI Symbol;Acc:MGI:2442208]
ENSMUSG00000024079	Eif2ak2	-0.538601912500751	-0.538674985867398	6.31405489858895	0.000392272654096488	0.0050076406242946	protein_coding	17	78852564	78882573	-1	eukaryotic translation initiation factor 2-alpha kinase 2 [Source:MGI Symbol;Acc:MGI:1353449]
ENSMUSG00000041975	Mettl8	-0.980544832207079	-0.983049111222567	2.75524458420657	0.000394352079514156	0.00502843918741224	protein_coding	2	70964561	71055583	-1	methyltransferase like 8 [Source:MGI Symbol;Acc:MGI:2385142]
ENSMUSG00000001665	Gstt3	-0.901000974542556	-0.901546526178976	4.135189981789	0.00039569964648568	0.00503986892958386	protein_coding	10	75774115	75781414	-1	glutathione S-transferase, theta 3 [Source:MGI Symbol;Acc:MGI:2143526]
ENSMUSG00000029030	Tprgl	2.24556220836076	2.24604673656364	5.98073515823486	0.000398583508789241	0.00507081753209091	protein_coding	4	154157485	154160666	-1	transformation related protein 63 regulated like [Source:MGI Symbol;Acc:MGI:1915058]
ENSMUSG00000020601	Trib2	0.67479799763113	0.674814978845739	8.8607648772537	0.000399061824767211	0.00507112694271871	protein_coding	12	15791727	15816877	-1	tribbles homolog 2 (Drosophila) [Source:MGI Symbol;Acc:MGI:2145021]
ENSMUSG00000053799	Exoc6	-0.545853327855995	-0.545986652463379	5.61117253595634	0.000399836348253922	0.00507519546590489	protein_coding	19	37550418	37683245	1	exocyst complex component 6 [Source:MGI Symbol;Acc:MGI:1351611]
ENSMUSG00000011257	Pabpc4	-0.641683640164377	-0.641845791945284	5.58654540318528	0.000405652680004693	0.00514172708118683	protein_coding	4	123262351	123298925	1	poly(A) binding protein, cytoplasmic 4 [Source:MGI Symbol;Acc:MGI:2385206]
ENSMUSG00000021215	Net1	-0.536648299212404	-0.536767987810403	5.65773401005652	0.000406340202947214	0.00514172708118683	protein_coding	13	3882565	3918220	-1	neuroepithelial cell transforming gene 1 [Source:MGI Symbol;Acc:MGI:1927138]
ENSMUSG00000031304	Il2rg	0.678289683771369	0.67829250175286	11.2250852133485	0.000406458819399102	0.00514172708118683	protein_coding	X	101264378	101268255	-1	interleukin 2 receptor, gamma chain [Source:MGI Symbol;Acc:MGI:96551]
ENSMUSG00000049339	Fam134a	1.34934988153689	1.34979445268056	5.07882266891803	0.000407740342186877	0.00515210364505364	protein_coding	1	75142786	75147909	1	family with sequence similarity 134, member A [Source:MGI Symbol;Acc:MGI:2388278]
ENSMUSG00000053436	Mapk14	1.37134712321836	1.37167677217355	5.47894168088003	0.000409719444485439	0.00516641338844234	protein_coding	17	28691342	28748404	1	mitogen-activated protein kinase 14 [Source:MGI Symbol;Acc:MGI:1346865]
ENSMUSG00000044864	Ankrd50	0.693800890581475	0.694305802320644	3.78266651783279	0.000409797874857646	0.00516641338844234	protein_coding	3	38449261	38484844	-1	ankyrin repeat domain 50 [Source:MGI Symbol;Acc:MGI:2139777]
ENSMUSG00000020231	Dip2a	0.947628881943408	0.948855989991163	2.88266772526142	0.00041193315845732	0.00518747844415814	protein_coding	10	76259429	76345291	-1	DIP2 disco-interacting protein 2 homolog A (Drosophila) [Source:MGI Symbol;Acc:MGI:2385920]
ENSMUSG00000040351	Ankib1	0.936813660045362	0.936990231822929	5.73010776646172	0.000414070831399497	0.00520852611118512	protein_coding	5	3690000	3803109	-1	ankyrin repeat and IBR domain containing 1 [Source:MGI Symbol;Acc:MGI:1918047]
ENSMUSG00000032777	Gtf3c1	-0.598273282841334	-0.598365373774365	6.22573867199756	0.000415568898452101	0.00522148998392572	protein_coding	7	125640955	125707780	-1	general transcription factor III C 1 [Source:MGI Symbol;Acc:MGI:107887]
ENSMUSG00000037742	Eef1a1	-0.603730593434151	-0.603733294541664	11.4103481300136	0.000418886998202418	0.00525726715721461	protein_coding	9	78478449	78489151	-1	eukaryotic translation elongation factor 1 alpha 1 [Source:MGI Symbol;Acc:MGI:1096881]
ENSMUSG00000031668	Eif2ak3	1.31986199914279	1.32038473820238	4.70029423174876	0.000419868264785075	0.00526228472822172	protein_coding	6	70844515	70905245	1	eukaryotic translation initiation factor 2 alpha kinase 3 [Source:MGI Symbol;Acc:MGI:1341830]
ENSMUSG00000042390	Gatad2b	-0.626625046092373	-0.626868396187731	4.9629270444346	0.000420229004259066	0.00526228472822172	protein_coding	3	90341654	90358120	1	GATA zinc finger domain containing 2B [Source:MGI Symbol;Acc:MGI:2443225]
ENSMUSG00000026585	Kifap3	-1.36510598104672	-1.37046746547338	1.82780677120828	0.000428341546739479	0.00534692176801205	protein_coding	1	163779583	163917109	1	kinesin-associated protein 3 [Source:MGI Symbol;Acc:MGI:107566]
ENSMUSG00000022263	Trio	-1.19472786726915	-1.19914819853535	2.57412827993418	0.00042893886387445	0.00534692176801205	protein_coding	15	27730652	28025848	-1	triple functional domain (PTPRF interacting) [Source:MGI Symbol;Acc:MGI:1927230]
ENSMUSG00000003992	Ssbp2	-0.900388153262555	-0.900998943362453	4.86652894661938	0.000429421338716871	0.00534692176801205	protein_coding	13	91460283	91703429	1	single-stranded DNA binding protein 2 [Source:MGI Symbol;Acc:MGI:1914220]
ENSMUSG00000025025	Mxi1	0.720840242812962	0.721899197928735	2.94490747425378	0.00042947504085081	0.00534692176801205	protein_coding	19	53310506	53375810	1	Max interacting protein 1 [Source:MGI Symbol;Acc:MGI:97245]
ENSMUSG00000078606	Gm4070	0.771870187649634	0.771906338928552	7.48243567588597	0.000429765793426408	0.00534692176801205	protein_coding	7	105895139	105953967	-1	predicted gene 4070 [Source:MGI Symbol;Acc:MGI:3782245]
ENSMUSG00000028416	Bag1	2.60670573645241	2.60725337165627	6.11326677657421	0.000430195529946657	0.00534692176801205	protein_coding	4	40936398	40948281	-1	BCL2-associated athanogene 1 [Source:MGI Symbol;Acc:MGI:108047]
ENSMUSG00000034612	Chst11	1.17344916318852	1.17480818191137	2.94447111254549	0.000430338645429081	0.00534692176801205	protein_coding	10	82985498	83195900	1	carbohydrate sulfotransferase 11 [Source:MGI Symbol;Acc:MGI:1927166]
ENSMUSG00000017412	Cacnb4	1.1061600430549	1.11108900792242	1.09818349718354	0.00043130749456183	0.00535300523806183	protein_coding	2	52428320	52676831	-1	calcium channel, voltage-dependent, beta 4 subunit [Source:MGI Symbol;Acc:MGI:103301]
ENSMUSG00000028560	Usp1	1.53690192654643	1.53707592633358	6.45367104823623	0.000432948276065678	0.00536740537586418	protein_coding	4	98923810	98935543	1	ubiquitin specific peptidase 1 [Source:MGI Symbol;Acc:MGI:2385198]
ENSMUSG00000038217	Tlcd2	-1.12466881050473	-1.12660794290108	2.86000926901814	0.000433842372599298	0.00537252694227734	protein_coding	11	75461715	75470899	1	TLC domain containing 2 [Source:MGI Symbol;Acc:MGI:1917141]
ENSMUSG00000055148	Klf2	3.2739814076162	3.27435776002799	7.45129641347483	0.000434751427263613	0.00537782219549784	protein_coding	8	72319033	72321656	1	Kruppel-like factor 2 (lung) [Source:MGI Symbol;Acc:MGI:1342772]
ENSMUSG00000031391	L1cam	0.75995736787089	0.760237818675032	4.54654439099453	0.000440334081782464	0.00544085364326341	protein_coding	X	73853778	73896105	-1	L1 cell adhesion molecule [Source:MGI Symbol;Acc:MGI:96721]
ENSMUSG00000057672	Pkn1	0.7032849287602	0.703441339723311	5.49058561659281	0.00044158455781356	0.00544724262614664	protein_coding	8	83669762	83699179	-1	protein kinase N1 [Source:MGI Symbol;Acc:MGI:108022]
ENSMUSG00000034201	Gas2l1	1.61887606197331	1.62239065794181	2.57867266227369	0.000441895345236721	0.00544724262614664	protein_coding	11	5054132	5065327	-1	growth arrest-specific 2 like 1 [Source:MGI Symbol;Acc:MGI:1926176]
ENSMUSG00000012609	Ttll5	0.573147492278936	0.573349681661172	4.71260696097853	0.000442314150574307	0.00544724262614664	protein_coding	12	85824659	86061893	1	tubulin tyrosine ligase-like family, member 5 [Source:MGI Symbol;Acc:MGI:2443657]
ENSMUSG00000035637	Grhpr	-0.676009425358919	-0.676320600667568	4.61920926459344	0.000446392571000985	0.00548855332370752	protein_coding	4	44981395	44990734	1	glyoxylate reductase/hydroxypyruvate reductase [Source:MGI Symbol;Acc:MGI:1923488]
ENSMUSG00000090150	Acad11	-0.778115059635719	-0.779679956575631	2.74635464825091	0.000446651295546118	0.00548855332370752	protein_coding	9	104040662	104127463	1	acyl-Coenzyme A dehydrogenase family, member 11 [Source:MGI Symbol;Acc:MGI:2143169]
ENSMUSG00000022672	Prkdc	-0.630702269771055	-0.63095234926951	4.88789093737323	0.000447712830792563	0.00549555199994828	protein_coding	16	15637866	15842239	1	protein kinase, DNA activated, catalytic polypeptide [Source:MGI Symbol;Acc:MGI:104779]
ENSMUSG00000003849	Nqo1	0.961866748550354	0.963386971190019	2.46872718403547	0.000448907758345626	0.00550417086796997	protein_coding	8	107388225	107403206	-1	NAD(P)H dehydrogenase, quinone 1 [Source:MGI Symbol;Acc:MGI:103187]
ENSMUSG00000022948	Setd4	-0.886486666035135	-0.887174032249435	4.26445422234572	0.000450022469371971	0.00551178835842644	protein_coding	16	93583457	93604063	-1	SET domain containing 4 [Source:MGI Symbol;Acc:MGI:2136890]
ENSMUSG00000021910	Nisch	-0.680648658319255	-0.680709767442066	7.23375447443393	0.000452626407149628	0.00553760894617891	protein_coding	14	31170930	31216946	-1	nischarin [Source:MGI Symbol;Acc:MGI:1928323]
ENSMUSG00000046876	Atxn1	0.951638044951409	0.951658306504634	8.66861524746906	0.000454589037316967	0.00555466646460233	protein_coding	13	45549758	45964991	-1	ataxin 1 [Source:MGI Symbol;Acc:MGI:104783]
ENSMUSG00000041650	Pcca	-0.775227895034593	-0.775840401777432	4.0197164426378	0.000455201786463085	0.00555466646460233	protein_coding	14	122534324	122891100	1	propionyl-Coenzyme A carboxylase, alpha polypeptide [Source:MGI Symbol;Acc:MGI:97499]
ENSMUSG00000026102	Inpp1	0.500449136791974	0.500512913543059	6.293058214607	0.000455512487159869	0.00555466646460233	protein_coding	1	52789413	52817688	-1	inositol polyphosphate-1-phosphatase [Source:MGI Symbol;Acc:MGI:104848]
ENSMUSG00000001700	Gramd3	0.560867843849554	0.560882055797428	8.7819107338599	0.000456535274330114	0.0055553560096243	protein_coding	18	56432132	56503792	1	GRAM domain containing 3 [Source:MGI Symbol;Acc:MGI:1914815]
ENSMUSG00000031373	Car5b	1.00615382441253	1.00648772016149	4.75406656307732	0.000456563725768586	0.0055553560096243	protein_coding	X	163976822	164027997	-1	carbonic anhydrase 5b, mitochondrial [Source:MGI Symbol;Acc:MGI:1926249]
ENSMUSG00000071649	B3gat3	0.728947670076068	0.729257330261302	4.36464841250898	0.000461727521754235	0.00560519002602186	protein_coding	19	8920374	8927234	1	beta-1,3-glucuronyltransferase 3 (glucuronosyltransferase I) [Source:MGI Symbol;Acc:MGI:1919977]
ENSMUSG00000032788	Pdxk	-0.657506554257423	-0.657916100086926	4.34281485861966	0.000462010208964445	0.00560519002602186	protein_coding	10	78436744	78464975	-1	pyridoxal (pyridoxine, vitamin B6) kinase [Source:MGI Symbol;Acc:MGI:1351869]
ENSMUSG00000076431	Sox4	-1.21223245714323	-1.22267298713453	1.17664701370892	0.000462164728197505	0.00560519002602186	protein_coding	13	28948919	28953713	-1	SRY-box containing gene 4 [Source:MGI Symbol;Acc:MGI:98366]
ENSMUSG00000057219	Armc7	0.54805069779787	0.548127744379491	6.21005412869182	0.000463172793527361	0.00561028243816341	protein_coding	11	115475667	115490467	1	armadillo repeat containing 7 [Source:MGI Symbol;Acc:MGI:2679719]
ENSMUSG00000049555	Tmie	-0.801211440447068	-0.802543517774157	4.17053556944219	0.000463589139697836	0.00561028243816341	protein_coding	9	110865711	110880113	-1	transmembrane inner ear [Source:MGI Symbol;Acc:MGI:2159400]
ENSMUSG00000038037	Socs1	-0.798771438993603	-0.798919891499636	6.53138374332191	0.000464930976817665	0.00561787764484571	protein_coding	16	10783808	10785536	-1	suppressor of cytokine signaling 1 [Source:MGI Symbol;Acc:MGI:1354910]
ENSMUSG00000027778	Ift80	-0.908500910509579	-0.909342567235585	4.1490285768438	0.000465222633973347	0.00561787764484571	protein_coding	3	68892499	69004570	-1	intraflagellar transport 80 [Source:MGI Symbol;Acc:MGI:1915509]
ENSMUSG00000015016	Acsf3	-0.898338290360882	-0.899802777256083	2.79294028811707	0.000467804863023611	0.00564295930882692	protein_coding	8	122775505	122817880	1	acyl-CoA synthetase family member 3 [Source:MGI Symbol;Acc:MGI:2182591]
ENSMUSG00000050332	Fam123b	-0.811171203641412	-0.812262865297597	3.4356937530598	0.000469768471994062	0.00565871830179456	protein_coding	X	95420318	95444872	-1	family with sequence similarity 123, member B [Source:MGI Symbol;Acc:MGI:1919595]
ENSMUSG00000029276	Glmn	0.624346457757792	0.624495527596939	5.23162763053443	0.000470124492754284	0.00565871830179456	protein_coding	5	107548967	107597888	-1	glomulin, FKBP associated protein [Source:MGI Symbol;Acc:MGI:2141180]
ENSMUSG00000036672	Cenpt	0.511203807543429	0.511310872712702	5.46195680480905	0.000472343622343932	0.00567930921591144	protein_coding	8	105844678	105852008	-1	centromere protein T [Source:MGI Symbol;Acc:MGI:2443939]
ENSMUSG00000035529	Prdm4	1.59126801836539	1.59190107518359	4.77833586558132	0.000473278717747008	0.00568443363143449	protein_coding	10	85891970	85916945	-1	PR domain containing 4 [Source:MGI Symbol;Acc:MGI:1920093]
ENSMUSG00000026782	Abi2	-0.674983360209775	-0.675136165719841	5.48253814108122	0.000475239901928555	0.00570185789961542	protein_coding	1	60409619	60481162	1	abl-interactor 2 [Source:MGI Symbol;Acc:MGI:106913]
ENSMUSG00000038349	Plcl1	1.78708685038659	1.79063914127096	2.49942421317118	0.000476462438125818	0.00571039209642209	protein_coding	1	55406388	55751802	1	phospholipase C-like 1 [Source:MGI Symbol;Acc:MGI:3036262]
ENSMUSG00000005672	Kit	-2.14016551891225	-2.14969224365359	1.87904155470243	0.000479889517393157	0.00574530108175945	protein_coding	5	75574916	75656722	1	kit oncogene [Source:MGI Symbol;Acc:MGI:96677]
ENSMUSG00000032643	Fhl3	-1.75088949342834	-1.75821293177423	1.73860681122503	0.000480558391443592	0.00574714907111876	protein_coding	4	124700701	124708611	1	four and a half LIM domains 3 [Source:MGI Symbol;Acc:MGI:1341092]
ENSMUSG00000036151	Tm6sf2	1.8290205982712	1.85317690981577	0.0123911673683096	0.000482626798704076	0.0057611497587822	protein_coding	8	70072924	70080066	1	transmembrane 6 superfamily member 2 [Source:MGI Symbol;Acc:MGI:1933210]
ENSMUSG00000025584	Pde8a	1.69475462753977	1.69827606852306	2.37102097112913	0.000482760624370648	0.0057611497587822	protein_coding	7	81213596	81334533	1	phosphodiesterase 8A [Source:MGI Symbol;Acc:MGI:1277116]
ENSMUSG00000024300	Myo1f	0.80753103585539	0.807545598842413	8.90526399813998	0.000484355944256205	0.00577231948385124	protein_coding	17	33555719	33607764	1	myosin IF [Source:MGI Symbol;Acc:MGI:107711]
ENSMUSG00000044434	Gm9791	0.874555506535985	0.875315196968264	3.29314087486918	0.000484730141079003	0.00577231948385124	protein_coding	3	34004779	34005511	-1	predicted pseudogene 9791 [Source:MGI Symbol;Acc:MGI:3642317]
ENSMUSG00000056692	D17Wsu92e	1.25399272777687	1.25421566906885	5.84879594040483	0.000487156533829396	0.00578934675221876	protein_coding	17	27751232	27820558	-1	DNA segment, Chr 17, Wayne State University 92, expressed [Source:MGI Symbol;Acc:MGI:106281]
ENSMUSG00000027463	Slc52a3	1.11066322502785	1.1116867846748	3.34429815219408	0.000487196593293253	0.00578934675221876	protein_coding	2	151996511	152009258	1	solute carrier protein family 52, member 3 [Source:MGI Symbol;Acc:MGI:1916948]
ENSMUSG00000040105	Ppapdc2	2.549290248358	2.5520113508611	3.67986754917732	0.000492836961093995	0.00585014756155146	protein_coding	19	28963920	28966798	1	phosphatidic acid phosphatase type 2 domain containing 2 [Source:MGI Symbol;Acc:MGI:1921661]
ENSMUSG00000079186	Gzmc	1.20844973315226	1.2103493905519	2.64638453796898	0.000494390732885485	0.00586236145045739	protein_coding	14	56231401	56234656	-1	granzyme C [Source:MGI Symbol;Acc:MGI:109256]
ENSMUSG00000028578	5830433M19Rik	1.58329209695003	1.58502151054081	3.29065884054986	0.000495576830607819	0.00587019427135667	protein_coding	4	94500081	94556796	-1	RIKEN cDNA 5830433M19 gene [Source:MGI Symbol;Acc:MGI:1915020]
ENSMUSG00000032640	Chsy1	1.0490829504157	1.04916617246121	6.79926802165317	0.000500696449546951	0.00592455438711805	protein_coding	7	66109515	66173789	1	chondroitin sulfate synthase 1 [Source:MGI Symbol;Acc:MGI:2681120]
ENSMUSG00000038127	Ccdc50	-0.669366284229193	-0.669481620866259	5.79359225688701	0.000502521378195826	0.00593262199880483	protein_coding	16	27388869	27452218	1	coiled-coil domain containing 50 [Source:MGI Symbol;Acc:MGI:1914751]
ENSMUSG00000022855	Senp2	0.955756175389838	0.955937527736218	5.77102538006738	0.000503006939393595	0.00593262199880483	protein_coding	16	22009484	22049269	1	SUMO/sentrin specific peptidase 2 [Source:MGI Symbol;Acc:MGI:1923076]
ENSMUSG00000024120	Lrpprc	-0.507731319986585	-0.507867263075265	5.46885727170641	0.000503116535161627	0.00593262199880483	protein_coding	17	84705247	84790789	-1	leucine-rich PPR-motif containing [Source:MGI Symbol;Acc:MGI:1919666]
ENSMUSG00000045679	Pqlc3	0.523143965012724	0.523180808058097	6.98571826995139	0.000503637497319843	0.00593262199880483	protein_coding	12	16988648	17000408	-1	PQ loop repeat containing [Source:MGI Symbol;Acc:MGI:2444067]
ENSMUSG00000020577	Tspan13	-0.643537748910009	-0.643566317968778	8.17514994610058	0.000504033865431135	0.00593262199880483	protein_coding	12	36014557	36042500	-1	tetraspanin 13 [Source:MGI Symbol;Acc:MGI:1913359]
ENSMUSG00000002221	Paxip1	1.04308069711701	1.0433385461919	5.28160892378756	0.000506348103543221	0.00595358770166081	protein_coding	5	27740667	27791339	-1	PAX interacting (with transcription-activation domain) protein 1 [Source:MGI Symbol;Acc:MGI:1890430]
ENSMUSG00000030727	Rabep2	0.497031609706844	0.497099397211393	6.206169844347	0.000508371085536951	0.00597108835483464	protein_coding	7	126428759	126449245	1	rabaptin, RAB GTPase binding effector protein 2 [Source:MGI Symbol;Acc:MGI:1917564]
ENSMUSG00000008734	Gprc5b	-2.53259166594326	-2.61567589727477	1.27038920637167	0.000512272619433923	0.00600799955647178	protein_coding	7	118972040	118995211	-1	G protein-coupled receptor, family C, group 5, member B [Source:MGI Symbol;Acc:MGI:1927596]
ENSMUSG00000040297	Suco	0.498480971526334	0.498549741156706	6.28051731126416	0.000512589398148398	0.00600799955647178	protein_coding	1	161816112	161876661	-1	SUN domain containing ossification factor [Source:MGI Symbol;Acc:MGI:2138346]
ENSMUSG00000054612	Mgmt	-1.38193826366444	-1.40147446947495	0.477817575361245	0.000513827950949483	0.00601620357663074	protein_coding	7	136894611	137128187	1	O-6-methylguanine-DNA methyltransferase [Source:MGI Symbol;Acc:MGI:96977]
ENSMUSG00000026739	Bmi1	0.513207421352172	0.513334111150833	5.29182004395507	0.000520159643081886	0.00608396147981641	protein_coding	2	18677018	18686629	1	Bmi1 polycomb ring finger oncogene [Source:MGI Symbol;Acc:MGI:88174]
ENSMUSG00000055541	Lair1	0.853508913097337	0.853727666405121	5.29846685014227	0.000524629736397993	0.00612982652255814	protein_coding	7	4007073	4063204	-1	leukocyte-associated Ig-like receptor 1 [Source:MGI Symbol;Acc:MGI:105492]
ENSMUSG00000038173	Enpp6	1.18726419426827	1.19072714549373	1.73450555322114	0.000534197450239162	0.00622692735413528	protein_coding	8	46986925	47094895	1	ectonucleotide pyrophosphatase/phosphodiesterase 6 [Source:MGI Symbol;Acc:MGI:2445171]
ENSMUSG00000031103	Elf4	0.78923212628578	0.789323982237982	6.37038749017232	0.000534326016956591	0.00622692735413528	protein_coding	X	48411046	48463132	-1	E74-like factor 4 (ets domain transcription factor) [Source:MGI Symbol;Acc:MGI:1928377]
ENSMUSG00000023094	Msrb2	-0.726759104242845	-0.727813070688338	3.25346324394231	0.000534612652875177	0.00622692735413528	protein_coding	2	19371440	19394976	1	methionine sulfoxide reductase B2 [Source:MGI Symbol;Acc:MGI:1923717]
ENSMUSG00000004267	Eno2	-3.20155888475546	-3.37734164380578	-0.481670964421689	0.000537761886642981	0.00625708361854385	protein_coding	6	124760053	124769673	-1	enolase 2, gamma neuronal [Source:MGI Symbol;Acc:MGI:95394]
ENSMUSG00000041390	Mdfic	1.41305042423649	1.41353590322939	4.85980548019326	0.000541902090086007	0.00629869546957409	protein_coding	6	15720661	15802165	1	MyoD family inhibitor domain containing [Source:MGI Symbol;Acc:MGI:104611]
ENSMUSG00000039254	Pomt1	-0.806172411035133	-0.807218282678376	3.22940478156013	0.000543306489491082	0.00630845476883096	protein_coding	2	32236590	32255005	1	protein-O-mannosyltransferase 1 [Source:MGI Symbol;Acc:MGI:2138994]
ENSMUSG00000037617	Spag1	1.31985412961269	1.32083804317766	3.70521514799228	0.000547231078139237	0.00634742590115812	protein_coding	15	36179368	36235610	1	sperm associated antigen 1 [Source:MGI Symbol;Acc:MGI:1349387]
ENSMUSG00000015377	Fam116b	-1.10580604814339	-1.10949637619576	2.48326124661829	0.000548756264916164	0.00635851398248293	protein_coding	15	89182217	89196474	-1	family with sequence similarity 116, member B [Source:MGI Symbol;Acc:MGI:1916690]
ENSMUSG00000032666	1700025G04Rik	1.02883201769234	1.02995485158119	3.21558686664126	0.00055054517656963	0.00637263173293551	protein_coding	1	151884524	152090320	-1	RIKEN cDNA 1700025G04 gene [Source:MGI Symbol;Acc:MGI:1916649]
ENSMUSG00000035638	Muc20	2.03394638274753	2.03879953018351	2.32455667360145	0.000553574750963777	0.00640106621973643	protein_coding	16	32777419	32797435	-1	mucin 20 [Source:MGI Symbol;Acc:MGI:2385039]
ENSMUSG00000047996	Prrg1	-1.28835551027748	-1.29711972698633	1.32272986492065	0.000554460983161163	0.00640468374551209	protein_coding	X	78449613	78583896	-1	proline rich Gla (G-carboxyglutamic acid) 1 [Source:MGI Symbol;Acc:MGI:1917364]
ENSMUSG00000024014	Pim1	0.790174762322531	0.790208742235793	7.95394870083633	0.000555778426489002	0.006412121118913	protein_coding	17	29490812	29495445	1	proviral integration site 1 [Source:MGI Symbol;Acc:MGI:97584]
ENSMUSG00000043384	Gprasp1	-0.586597610863074	-0.587155181072153	4.03768161467856	0.000556252942186812	0.006412121118913	protein_coding	X	135742733	135803474	1	G protein-coupled receptor associated sorting protein 1 [Source:MGI Symbol;Acc:MGI:1917418]
ENSMUSG00000072919	Noxred1	-1.48165051358963	-1.50332527975212	0.171587173470765	0.000560471955412429	0.00645409457933694	protein_coding	12	87221255	87233556	-1	NADP+ dependent oxidoreductase domain containing 1 [Source:MGI Symbol;Acc:MGI:1918525]
ENSMUSG00000031513	Leprotl1	0.432122825857609	0.432139415796178	8.02414604208031	0.000562287526060932	0.00646833333275038	protein_coding	8	34135572	34147033	-1	leptin receptor overlapping transcript-like 1 [Source:MGI Symbol;Acc:MGI:1915442]
ENSMUSG00000042978	Sbk1	0.945696155378344	0.946448454953988	3.83859555747548	0.000563928392135607	0.00648053512361598	protein_coding	7	126272619	126294999	1	SH3-binding kinase 1 [Source:MGI Symbol;Acc:MGI:2135937]
ENSMUSG00000031776	Arl2bp	1.56246888836084	1.56271362501713	6.21259958953035	0.000564612161666082	0.00648172440473807	protein_coding	8	94666755	94674417	1	ADP-ribosylation factor-like 2 binding protein [Source:MGI Symbol;Acc:MGI:1349429]
ENSMUSG00000021978	Extl3	-0.641751633958217	-0.641843527410889	6.39903834697221	0.000566261549289687	0.00649398511865073	protein_coding	14	65052060	65098106	-1	exostoses (multiple)-like 3 [Source:MGI Symbol;Acc:MGI:1860765]
ENSMUSG00000034574	Daam1	0.693413021746217	0.693871375468272	3.98129510861578	0.000568340253036316	0.00651113910401605	protein_coding	12	71831078	71992367	1	dishevelled associated activator of morphogenesis 1 [Source:MGI Symbol;Acc:MGI:1914596]
ENSMUSG00000047613	A430005L14Rik	0.542459493055073	0.542522800565814	6.25676899250523	0.000569307231612763	0.00651553460769934	protein_coding	4	153957237	153961925	1	RIKEN cDNA A430005L14 gene [Source:MGI Symbol;Acc:MGI:2140680]
ENSMUSG00000056888	Glipr1	0.613928165079306	0.613985625919608	6.53232915487558	0.000570933308510491	0.0065274565568702	protein_coding	10	111985448	112002631	-1	GLI pathogenesis-related 1 (glioma) [Source:MGI Symbol;Acc:MGI:1920940]
ENSMUSG00000035678	Tnfsf9	0.800008808995087	0.80034641907806	4.44606237194033	0.000578276453043939	0.00660465028681063	protein_coding	17	57105385	57107757	1	tumor necrosis factor (ligand) superfamily, member 9 [Source:MGI Symbol;Acc:MGI:1101058]
ENSMUSG00000045573	Penk	-1.23727294007497	-1.24086660239951	1.93482737093929	0.000581283504332951	0.00663221322104092	protein_coding	4	4133531	4138819	-1	preproenkephalin [Source:MGI Symbol;Acc:MGI:104629]
ENSMUSG00000078153	Psme2b-ps	0.500373342954305	0.500400218808702	7.42558618306081	0.000586711060771915	0.00668730872328805	protein_coding	11	48945354	48946190	-1	protease (prosome, macropain) 28 subunit beta B, pseudogene [Source:MGI Symbol;Acc:MGI:1341073]
ENSMUSG00000030786	Itgam	0.958304712851079	0.95946053258584	2.89567081386156	0.000587972046992683	0.00669484991326021	protein_coding	7	128062640	128128160	1	integrin alpha M [Source:MGI Symbol;Acc:MGI:96607]
ENSMUSG00000021327	Zkscan3	-0.513490834641841	-0.513650051392595	5.3226915989706	0.000596143460762983	0.00678098009849543	protein_coding	13	21387013	21402755	-1	zinc finger with KRAB and SCAN domains 3 [Source:MGI Symbol;Acc:MGI:1919989]
ENSMUSG00000015214	Mtmr1	1.41927095090657	1.41962147160063	5.35669916463605	0.000599228261295959	0.00680913497322061	protein_coding	X	71364760	71419196	1	myotubularin related protein 1 [Source:MGI Symbol;Acc:MGI:1858271]
ENSMUSG00000044066	Cep68	-0.692675582519106	-0.693035696290677	4.74711537876839	0.000602364173750747	0.00683781282601203	protein_coding	11	20227037	20249429	-1	centrosomal protein 68 [Source:MGI Symbol;Acc:MGI:2667663]
ENSMUSG00000036990	Otud4	0.707605214873842	0.707741636220539	5.74195151366598	0.000603141191833582	0.00683968234800113	protein_coding	8	79639618	79677724	1	OTU domain containing 4 [Source:MGI Symbol;Acc:MGI:1098801]
ENSMUSG00000016664	Pacsin2	0.844593585846393	0.844673118442324	6.64430134396861	0.000604844612301647	0.00685204292029351	protein_coding	15	83375607	83464606	-1	protein kinase C and casein kinase substrate in neurons 2 [Source:MGI Symbol;Acc:MGI:1345153]
ENSMUSG00000038766	Gabpb2	-0.714961663992105	-0.715095652274597	5.85784277955463	0.000608798333059867	0.00688671418860621	protein_coding	3	95181766	95217916	-1	GA repeat binding protein, beta 2 [Source:MGI Symbol;Acc:MGI:95612]
ENSMUSG00000089715	Cbx6	-0.871488594670269	-0.871808879275094	5.12836283742198	0.000609138193226763	0.00688671418860621	protein_coding	15	79823896	79834688	-1	chromobox 6 [Source:MGI Symbol;Acc:MGI:3512628]
ENSMUSG00000017831	Rab5a	1.78963494573536	1.78981826674294	6.75536536331967	0.000614649320045083	0.00694199484823415	protein_coding	17	53479234	53507671	1	RAB5A, member RAS oncogene family [Source:MGI Symbol;Acc:MGI:105926]
ENSMUSG00000040596	Pogk	0.666312017272189	0.666552838645346	4.66343862534988	0.000615981424177135	0.00695001263440262	protein_coding	1	166384622	166409863	-1	pogo transposable element with KRAB domain [Source:MGI Symbol;Acc:MGI:1918842]
ENSMUSG00000031933	Folr4	-0.763393313207079	-0.763438190243766	7.96442883044168	0.000616754963016404	0.00695171840251587	protein_coding	9	14885814	14903949	-1	folate receptor 4 (delta) [Source:MGI Symbol;Acc:MGI:1929185]
ENSMUSG00000033545	Znrf1	-0.879449591099833	-0.880082011384733	4.68162971120633	0.000618304279105928	0.00696215604598106	protein_coding	8	111536097	111626030	1	zinc and ring finger 1 [Source:MGI Symbol;Acc:MGI:2177308]
ENSMUSG00000023249	Parp3	-0.593050271966127	-0.593200430123008	5.71987336663671	0.000619022351749781	0.00696322222461738	protein_coding	9	106470322	106476949	-1	poly (ADP-ribose) polymerase family, member 3 [Source:MGI Symbol;Acc:MGI:1891258]
ENSMUSG00000029640	Usp12	0.869121327083176	0.869564554025348	4.38594327889127	0.000625037262554833	0.00701104654493441	protein_coding	5	146734809	146795006	-1	ubiquitin specific peptidase 12 [Source:MGI Symbol;Acc:MGI:1270128]
ENSMUSG00000064043	Trerf1	-0.708885152148881	-0.709094292827977	5.33048067462492	0.000625616171391979	0.00701104654493441	protein_coding	17	47140942	47359458	1	transcriptional regulating factor 1 [Source:MGI Symbol;Acc:MGI:2442086]
ENSMUSG00000020520	Galnt10	1.41825906071647	1.41894093243542	4.59825511973976	0.000626013955323671	0.00701104654493441	protein_coding	11	57645442	57787514	1	UDP-N-acetyl-alpha-D-galactosamine:polypeptide N-acetylgalactosaminyltransferase 10 [Source:MGI Symbol;Acc:MGI:1890480]
ENSMUSG00000046230	Vps13a	-0.65505249196105	-0.655325945391851	4.80277951055876	0.000626296876153621	0.00701104654493441	protein_coding	19	16616763	16780822	-1	vacuolar protein sorting 13A (yeast) [Source:MGI Symbol;Acc:MGI:2444304]
ENSMUSG00000006310	Zbtb32	0.896607252419581	0.896728492388583	6.12179910403967	0.000626412215921624	0.00701104654493441	protein_coding	7	30589681	30598909	-1	zinc finger and BTB domain containing 32 [Source:MGI Symbol;Acc:MGI:1891838]
ENSMUSG00000020134	Peli1	0.85197264120618	0.851991675888359	9.00992992695433	0.000628984766582088	0.00703279263535728	protein_coding	11	21091291	21150323	1	pellino 1 [Source:MGI Symbol;Acc:MGI:1914495]
ENSMUSG00000014232	Cluap1	-0.644829641165853	-0.64553622872056	3.35870446974138	0.00063625738198898	0.00710043220464435	protein_coding	16	3908801	3941147	1	clusterin associated protein 1 [Source:MGI Symbol;Acc:MGI:1924029]
ENSMUSG00000026433	Rab7l1	0.507886472274851	0.507951893059154	6.17958316291492	0.000636722908830132	0.00710043220464435	protein_coding	1	131867224	131872887	1	RAB7, member RAS oncogene family-like 1 [Source:MGI Symbol;Acc:MGI:2385107]
ENSMUSG00000018965	Ywhah	0.596018772355076	0.596024443438863	9.91486342133149	0.000636941187918857	0.00710043220464435	protein_coding	5	33018816	33027966	1	tyrosine 3-monooxygenase/tryptophan 5-monooxygenase activation protein, eta polypeptide [Source:MGI Symbol;Acc:MGI:109194]
ENSMUSG00000052934	Fbxo31	1.9362101005914	1.93746556072339	4.37746807511572	0.000637717035114261	0.00710199330231934	protein_coding	8	121551979	121578806	-1	F-box protein 31 [Source:MGI Symbol;Acc:MGI:1354708]
ENSMUSG00000044452	Zfp507	-0.789196924143698	-0.789971760897079	3.88121318617473	0.000639265049541569	0.00711214203523837	protein_coding	7	35772346	35802989	-1	zinc finger protein 507 [Source:MGI Symbol;Acc:MGI:1916378]
ENSMUSG00000028737	Aldh4a1	-0.688425937256175	-0.688942268448116	4.18671029779331	0.000644536506503036	0.00716005181120297	protein_coding	4	139622866	139649690	1	aldehyde dehydrogenase 4 family, member A1 [Source:MGI Symbol;Acc:MGI:2443883]
ENSMUSG00000056608	Chd9	-0.646189796074766	-0.646622337849377	4.31289453811711	0.000645105696322104	0.00716005181120297	protein_coding	8	90828835	91054508	1	chromodomain helicase DNA binding protein 9 [Source:MGI Symbol;Acc:MGI:1924001]
ENSMUSG00000053094	Tmem248	1.53664402085113	1.53690971639693	6.00183746740499	0.000645494375459391	0.00716005181120297	protein_coding	5	130219744	130243765	1	transmembrane protein 248 [Source:MGI Symbol;Acc:MGI:1918917]
ENSMUSG00000071657	Bscl2	0.524895861120603	0.524936997853939	6.88167851659685	0.000656176516911023	0.00727132112489695	protein_coding	19	8837467	8848683	1	Bernardinelli-Seip congenital lipodystrophy 2 homolog (human) [Source:MGI Symbol;Acc:MGI:1298392]
ENSMUSG00000033871	Ppargc1b	-1.03572496454242	-1.03752029060157	3.38398577805888	0.00065987382396734	0.00730504520685351	protein_coding	18	61298136	61400431	-1	peroxisome proliferative activated receptor, gamma, coactivator 1 beta [Source:MGI Symbol;Acc:MGI:2444934]
ENSMUSG00000028133	Rwdd3	-1.87420162694702	-1.89085724680553	1.369303787052	0.000660928870407939	0.00730948067569968	protein_coding	3	121155400	121171695	-1	RWD domain containing 3 [Source:MGI Symbol;Acc:MGI:1920420]
ENSMUSG00000060216	Arrb2	0.626391017295106	0.626414392119258	8.02404376907977	0.000663983922596482	0.00733278489560972	protein_coding	11	70432635	70440828	1	arrestin, beta 2 [Source:MGI Symbol;Acc:MGI:99474]
ENSMUSG00000055053	Nfic	0.642838376920769	0.643030556899949	4.95641720948012	0.000664348998599556	0.00733278489560972	protein_coding	10	81396186	81431005	-1	nuclear factor I/C [Source:MGI Symbol;Acc:MGI:109591]
ENSMUSG00000015243	Abca1	-1.67520853068812	-1.68539098592024	3.13825415544388	0.000665980568146278	0.0073364014142444	protein_coding	4	53030787	53159895	-1	ATP-binding cassette, sub-family A (ABC1), member 1 [Source:MGI Symbol;Acc:MGI:99607]
ENSMUSG00000021177	Tdp1	-0.578267764152262	-0.578471165093162	4.89987400158926	0.000666453450364108	0.0073364014142444	protein_coding	12	99884517	99955219	1	tyrosyl-DNA phosphodiesterase 1 [Source:MGI Symbol;Acc:MGI:1920036]
ENSMUSG00000039105	Atp6v1g1	0.470335881757015	0.470366514936983	7.22910122182564	0.000666647039879863	0.0073364014142444	protein_coding	4	63544772	63550750	1	ATPase, H+ transporting, lysosomal V1 subunit G1 [Source:MGI Symbol;Acc:MGI:1913540]
ENSMUSG00000053644	Aldh7a1	0.565718805293649	0.565887474305923	4.84017850056934	0.000668683182591065	0.00735156609206909	protein_coding	18	56509687	56572951	-1	aldehyde dehydrogenase family 7, member A1 [Source:MGI Symbol;Acc:MGI:108186]
ENSMUSG00000037905	Bri3bp	-0.638391311299586	-0.6385493663706	5.53679835744115	0.000673368016963692	0.00739579228071233	protein_coding	5	125441568	125460872	1	Bri3 binding protein [Source:MGI Symbol;Acc:MGI:1924059]
ENSMUSG00000015575	Atp6v0e	0.46055637857912	0.460574932773255	7.84553977283715	0.000677067025813805	0.00742911461526543	protein_coding	17	26676396	26699644	1	ATPase, H+ transporting, lysosomal V0 subunit E [Source:MGI Symbol;Acc:MGI:1328318]
ENSMUSG00000032449	Slc25a36	-0.508142244460483	-0.508238322113468	6.07544315499303	0.000678681418864635	0.00743952055811381	protein_coding	9	97075597	97111157	-1	solute carrier family 25, member 36 [Source:MGI Symbol;Acc:MGI:1924909]
ENSMUSG00000029438	Bcl7a	-0.991333385289355	-0.992147437920676	4.22395001331913	0.000681078936421383	0.00745848207826161	protein_coding	5	123343834	123374082	1	B cell CLL/lymphoma 7A [Source:MGI Symbol;Acc:MGI:1924295]
ENSMUSG00000001436	Slc19a1	-0.753611595897174	-0.753947736454248	4.90095754516126	0.000685298524357636	0.00749734036931909	protein_coding	10	77032241	77061002	1	solute carrier family 19 (folate transporter), member 1 [Source:MGI Symbol;Acc:MGI:103182]
ENSMUSG00000048924	Ccdc125	-0.730030610211615	-0.730598365671268	4.15083653671852	0.000687512282441041	0.00751419979928222	protein_coding	13	100669481	100697240	1	coiled-coil domain containing 125 [Source:MGI Symbol;Acc:MGI:1923291]
ENSMUSG00000074340	Ovgp1	-1.48987757448432	-1.51633900596727	0.568912947443389	0.000690744273790509	0.00754214422115346	protein_coding	3	105973711	105987423	1	oviductal glycoprotein 1 [Source:MGI Symbol;Acc:MGI:106661]
ENSMUSG00000040396	Abhd13	1.59948374433029	1.60067453861875	3.94368994757691	0.000698677720075	0.00762131848948999	protein_coding	8	9977707	9992155	1	abhydrolase domain containing 13 [Source:MGI Symbol;Acc:MGI:1916154]
ENSMUSG00000024851	Pitpnm1	-0.650998229571591	-0.651051829385072	7.32512692003063	0.000700450084242676	0.00762796767021666	protein_coding	19	4099998	4113965	1	phosphatidylinositol transfer protein, membrane-associated 1 [Source:MGI Symbol;Acc:MGI:1197524]
ENSMUSG00000027490	E2f1	1.13316936663318	1.13453559536867	2.94752765016132	0.000700653073378898	0.00762796767021666	protein_coding	2	154559407	154569892	-1	E2F transcription factor 1 [Source:MGI Symbol;Acc:MGI:101941]
ENSMUSG00000047648	Fbxo30	1.06946533643808	1.07068664549732	3.18122792592461	0.000708908312103489	0.00770901546448305	protein_coding	10	11281330	11298052	1	F-box protein 30 [Source:MGI Symbol;Acc:MGI:1919115]
ENSMUSG00000040899	Ccr6	-2.80671943791582	-2.84010936303887	1.76213678198571	0.000709477878020464	0.00770901546448305	protein_coding	17	8236043	8257127	1	chemokine (C-C motif) receptor 6 [Source:MGI Symbol;Acc:MGI:1333797]
ENSMUSG00000019820	Utrn	-0.729506077909648	-0.729538871165425	8.20042019368682	0.000710329092437561	0.00771076381198013	protein_coding	10	12382188	12861735	-1	utrophin [Source:MGI Symbol;Acc:MGI:104631]
ENSMUSG00000029538	Srsf9	0.706431063117319	0.707040248800625	3.46478091966024	0.000712308656513562	0.00772474533325872	protein_coding	5	115327177	115333080	1	serine/arginine-rich splicing factor 9 [Source:MGI Symbol;Acc:MGI:104896]
ENSMUSG00000029322	Plac8	0.881572153671902	0.88160713972884	7.87696606032625	0.000714304721832414	0.00773887850908638	protein_coding	5	100553725	100572245	-1	placenta-specific 8 [Source:MGI Symbol;Acc:MGI:2445289]
ENSMUSG00000020272	Stk10	0.519507169571001	0.519519740636535	8.73832754510831	0.000716816772432312	0.0077585691357257	protein_coding	11	32533305	32624587	1	serine/threonine kinase 10 [Source:MGI Symbol;Acc:MGI:1099439]
ENSMUSG00000022671	Mzt2	-0.780716336364529	-0.782291869131954	2.5751486893136	0.000719707701303559	0.00778231851264352	protein_coding	16	15848441	15863369	-1	mitotic spindle organizing protein 2 [Source:MGI Symbol;Acc:MGI:1922845]
ENSMUSG00000025474	Tubgcp2	0.48204944143179	0.482095888464346	6.55178269404783	0.000721146553331579	0.00779033559063224	protein_coding	7	139995955	140036350	-1	tubulin, gamma complex associated protein 2 [Source:MGI Symbol;Acc:MGI:1921487]
ENSMUSG00000038827	BC026590	-0.693957325985565	-0.694430750705073	4.2671499345405	0.000722807517754609	0.00780073427373815	protein_coding	4	56802345	56809601	1	cDNA sequence BC026590 [Source:MGI Symbol;Acc:MGI:2677850]
ENSMUSG00000042622	Maff	-0.887667253638706	-0.890351203835767	3.03084767188331	0.000723756466169562	0.00780343603003282	protein_coding	15	79347541	79359072	1	v-maf musculoaponeurotic fibrosarcoma oncogene family, protein F (avian) [Source:MGI Symbol;Acc:MGI:96910]
ENSMUSG00000020745	Pafah1b1	1.01837720380791	1.01844414556005	7.323353251874	0.000726760043698195	0.00782826392295934	protein_coding	11	74673949	74724670	-1	platelet-activating factor acetylhydrolase, isoform 1b, subunit 1 [Source:MGI Symbol;Acc:MGI:109520]
ENSMUSG00000000532	Acvr1b	-0.801980764797896	-0.802682447455388	4.49810094229673	0.00072763253091809	0.00783011114677752	protein_coding	15	101174104	101213678	1	activin A receptor, type 1B [Source:MGI Symbol;Acc:MGI:1338944]
ENSMUSG00000026000	Lancl1	-0.606216713048263	-0.606442001691165	5.07909684294122	0.000730370454370187	0.00785200960088065	protein_coding	1	67000517	67038872	-1	LanC (bacterial lantibiotic synthetase component C)-like 1 [Source:MGI Symbol;Acc:MGI:1336997]
ENSMUSG00000024317	Rnf138	0.492067878044348	0.492103888902984	6.9880878975811	0.000738673578301313	0.00793363833617852	protein_coding	18	21001341	21028223	1	ring finger protein 138 [Source:MGI Symbol;Acc:MGI:1929211]
ENSMUSG00000032370	Lactb	1.28785868431036	1.28929930335021	3.16387806111843	0.000739769205738267	0.0079377733218986	protein_coding	9	66955393	66975484	-1	lactamase, beta [Source:MGI Symbol;Acc:MGI:1933395]
ENSMUSG00000045665	Mfsd5	1.58541610178079	1.58571641005349	5.97828619028362	0.000741008699957114	0.0079434425897514	protein_coding	15	102279456	102281744	1	major facilitator superfamily domain containing 5 [Source:MGI Symbol;Acc:MGI:2145901]
ENSMUSG00000031691	Tnpo2	-1.08428472299238	-1.08485722871344	4.42721275962846	0.00074438046098053	0.00797008471837604	protein_coding	8	85036915	85057583	1	transportin 2 (importin 3, karyopherin beta 2b) [Source:MGI Symbol;Acc:MGI:2384849]
ENSMUSG00000026820	Ptges2	2.63191686511364	2.63537012688055	3.60523041398101	0.000744921078422972	0.00797008471837604	protein_coding	2	32395896	32402739	1	prostaglandin E synthase 2 [Source:MGI Symbol;Acc:MGI:1917592]
ENSMUSG00000018446	C1qbp	-0.576848792343501	-0.57694222992416	6.12965256175911	0.000747713861250595	0.00799230988532933	protein_coding	11	70977836	70983026	-1	complement component 1, q subcomponent binding protein [Source:MGI Symbol;Acc:MGI:1194505]
ENSMUSG00000064215	Ifi27l1	-0.547824883154237	-0.547871754450683	6.87810200208099	0.000761459509455575	0.00812791912012846	protein_coding	12	103434211	103440239	1	interferon, alpha-inducible protein 27 like 1 [Source:MGI Symbol;Acc:MGI:1277180]
ENSMUSG00000017009	Sdc4	-1.42474072866533	-1.43041228746282	1.73877898494487	0.000761855981985183	0.00812791912012846	protein_coding	2	164424247	164443887	-1	syndecan 4 [Source:MGI Symbol;Acc:MGI:1349164]
ENSMUSG00000028459	Cd72	-1.01659430171551	-1.01821856124702	3.55090323499558	0.000766169731810874	0.00816614113008345	protein_coding	4	43446462	43454628	-1	CD72 antigen [Source:MGI Symbol;Acc:MGI:88345]
ENSMUSG00000023243	Kcnk5	0.828870745776207	0.829035252446433	5.40692342130924	0.000767366959277278	0.0081711047999306	protein_coding	14	20140058	20181782	-1	potassium channel, subfamily K, member 5 [Source:MGI Symbol;Acc:MGI:1336175]
ENSMUSG00000032089	Il10ra	0.630527550604806	0.630657268751474	5.54686859120721	0.000769284836300271	0.00818372535378479	protein_coding	9	45253837	45269149	-1	interleukin 10 receptor, alpha [Source:MGI Symbol;Acc:MGI:96538]
ENSMUSG00000023307	March5	1.40588562556517	1.40654160768093	4.53998949594559	0.00077140624213409	0.00819848499014062	protein_coding	19	37207543	37222139	1	membrane-associated ring finger (C3HC4) 5 [Source:MGI Symbol;Acc:MGI:1915207]
ENSMUSG00000054720	Lrrc8c	0.461330033990197	0.461352137307312	7.63661858086982	0.000773939682024956	0.00821759149070224	protein_coding	5	105519388	105613018	1	leucine rich repeat containing 8 family, member C [Source:MGI Symbol;Acc:MGI:2140839]
ENSMUSG00000056501	Cebpb	3.41006222692182	3.43417639025732	1.73234285247254	0.000775737025542089	0.00822885334786813	protein_coding	2	167688915	167690418	1	CCAAT/enhancer binding protein (C/EBP), beta [Source:MGI Symbol;Acc:MGI:88373]
ENSMUSG00000022353	Mtss1	-0.984861672412643	-0.986776830569622	3.55034252766067	0.000783077081813699	0.00829883396950571	protein_coding	15	58941244	59082026	-1	metastasis suppressor 1 [Source:MGI Symbol;Acc:MGI:2384818]
ENSMUSG00000046574	Prr12	-0.834445707660935	-0.83506231361286	4.09077782944012	0.000785091847622142	0.00831229946724106	protein_coding	7	45027707	45052881	-1	proline rich 12 [Source:MGI Symbol;Acc:MGI:2679002]
ENSMUSG00000029361	Nos1	1.32645350701771	1.33175353990075	1.3203864377144	0.000789487306839589	0.00835092160738467	protein_coding	5	117781032	117958840	1	nitric oxide synthase 1, neuronal [Source:MGI Symbol;Acc:MGI:97360]
ENSMUSG00000026778	Prkcq	0.486157209814363	0.486164205336142	9.37002635420396	0.000792075225869479	0.00837036922702183	protein_coding	2	11172113	11301226	1	protein kinase C, theta [Source:MGI Symbol;Acc:MGI:97601]
ENSMUSG00000046027	Stard5	-0.605143300907851	-0.605297047339271	5.62086091376851	0.000796363752551667	0.0084077345141797	protein_coding	7	83631959	83653127	1	StAR-related lipid transfer (START) domain containing 5 [Source:MGI Symbol;Acc:MGI:2156765]
ENSMUSG00000014846	Tppp3	0.96165742062033	0.963885091032857	2.20836283251027	0.000797333778593957	0.00841002672983428	protein_coding	8	105467493	105471526	-1	tubulin polymerization-promoting protein family member 3 [Source:MGI Symbol;Acc:MGI:1915221]
ENSMUSG00000040463	Mybbp1a	-0.447446455000285	-0.447496824542656	6.73198700866719	0.000801742511741563	0.00843639802447479	protein_coding	11	72441355	72451768	1	MYB binding protein (P160) 1a [Source:MGI Symbol;Acc:MGI:106181]
ENSMUSG00000058298	Mcm9	1.15012080241083	1.15122383692124	3.50382848142175	0.000802363628808465	0.00843639802447479	protein_coding	10	53536329	53630439	-1	minichromosome maintenance complex component 9 [Source:MGI Symbol;Acc:MGI:1918817]
ENSMUSG00000038024	Dennd4c	0.718494973017874	0.718613900726329	5.91186682055881	0.000802657727926751	0.00843639802447479	protein_coding	4	86748555	86850603	1	DENN/MADD domain containing 4C [Source:MGI Symbol;Acc:MGI:1914769]
ENSMUSG00000004591	Pkn2	0.997551544647004	0.99784194055749	5.1159741200313	0.000802855067145632	0.00843639802447479	protein_coding	3	142790902	142882004	-1	protein kinase N2 [Source:MGI Symbol;Acc:MGI:109211]
ENSMUSG00000059994	Fcrl1	-1.51514736287163	-1.52248924583769	1.83258252168899	0.000806160098376566	0.00846316569442316	protein_coding	3	87376387	87392133	1	Fc receptor-like 1 [Source:MGI Symbol;Acc:MGI:2442862]
ENSMUSG00000048040	Arxes2	-0.851300911379165	-0.852543784404184	3.03822807891126	0.00081074093448339	0.00850326407340795	protein_coding	X	135993820	135995359	1	adipocyte-related X-chromosome expressed sequence 2 [Source:MGI Symbol;Acc:MGI:1924226]
ENSMUSG00000043068	Fam89a	2.55180942602752	2.58002430995593	0.547173862997877	0.000812132257263214	0.00850360152335458	protein_coding	8	124740257	124751809	-1	family with sequence similarity 89, member A [Source:MGI Symbol;Acc:MGI:1916877]
ENSMUSG00000045092	S1pr1	0.673178510330643	0.673193022360064	8.97229883996108	0.000812295687145868	0.00850360152335458	protein_coding	3	115710433	115715055	-1	sphingosine-1-phosphate receptor 1 [Source:MGI Symbol;Acc:MGI:1096355]
ENSMUSG00000026197	Zfand2b	0.455097968867159	0.455160644607315	6.1945433846239	0.000813183711043403	0.0085049270153135	protein_coding	1	75168646	75171629	1	zinc finger, AN1 type domain 2B [Source:MGI Symbol;Acc:MGI:1916068]
ENSMUSG00000044617	Zbtb39	-1.55738858453268	-1.58629018475425	0.0430174440483092	0.000816706972630157	0.00853378567285206	protein_coding	10	127739538	127747335	1	zinc finger and BTB domain containing 39 [Source:MGI Symbol;Acc:MGI:2443316]
ENSMUSG00000037514	Pank2	1.53021929147827	1.53075844098426	4.96154985366646	0.000817783362753703	0.00853704688033539	protein_coding	2	131262495	131299188	1	pantothenate kinase 2 [Source:MGI Symbol;Acc:MGI:1921700]
ENSMUSG00000079563	Pglyrp2	0.552019253913725	0.552113687741609	5.86147306413537	0.000824050873588623	0.00859077066357815	protein_coding	17	32413100	32424167	-1	peptidoglycan recognition protein 2 [Source:MGI Symbol;Acc:MGI:1928099]
ENSMUSG00000034285	Nipsnap1	-0.61956111865872	-0.619750242445584	5.25539700276837	0.000824467873890401	0.00859077066357815	protein_coding	11	4873951	4894200	1	4-nitrophenylphosphatase domain and non-neuronal SNAP25-like protein homolog 1 (C. elegans) [Source:MGI Symbol;Acc:MGI:1278344]
ENSMUSG00000062859	Tcp11	1.49029146195681	1.50050237015556	0.955538954438322	0.000832029463922699	0.00866148099908345	protein_coding	17	28066747	28080639	-1	t-complex protein 11 [Source:MGI Symbol;Acc:MGI:98544]
ENSMUSG00000026421	Csrp1	1.6316819178738	1.63216219498852	5.29265442338797	0.000834121977224501	0.00867035964265864	protein_coding	1	135720061	135752232	1	cysteine and glycine-rich protein 1 [Source:MGI Symbol;Acc:MGI:88549]
ENSMUSG00000032046	Abhd12	0.790832076380897	0.790994203925643	5.68239158863404	0.000834560039386674	0.00867035964265864	protein_coding	2	150832493	150904741	-1	abhydrolase domain containing 12 [Source:MGI Symbol;Acc:MGI:1923442]
ENSMUSG00000031534	AI316807	2.00313912357799	2.00614965719622	3.0940032658025	0.000835211009445005	0.00867035964265864	protein_coding	8	22462615	22476879	-1	expressed sequence AI316807 [Source:MGI Symbol;Acc:MGI:2142501]
ENSMUSG00000021250	Fos	-0.750774876604123	-0.7508700186416	6.93285191668642	0.000840220875038204	0.00871426849969985	protein_coding	12	85473890	85477273	1	FBJ osteosarcoma oncogene [Source:MGI Symbol;Acc:MGI:95574]
ENSMUSG00000020829	Slc46a1	-2.23955239534945	-2.27544886004017	0.62096802275745	0.000842156164422645	0.00872623780760756	protein_coding	11	78465697	78472059	1	solute carrier family 46, member 1 [Source:MGI Symbol;Acc:MGI:1098733]
ENSMUSG00000034484	Snx2	0.671682417997383	0.671693643238794	9.12920720563262	0.000856169644511856	0.00886322050898743	protein_coding	18	53176365	53220860	1	sorting nexin 2 [Source:MGI Symbol;Acc:MGI:1915054]
ENSMUSG00000030091	Nup210	-0.789684643293257	-0.789710723676043	8.62029192517807	0.000857567073765419	0.00886946686477753	protein_coding	6	91013068	91116829	-1	nucleoporin 210 [Source:MGI Symbol;Acc:MGI:1859555]
ENSMUSG00000019734	Tmc4	-1.55703722116681	-1.57383346406842	0.970980658547125	0.0008593398358514	0.00887957998747469	protein_coding	7	3665790	3677524	-1	transmembrane channel-like gene family 4 [Source:MGI Symbol;Acc:MGI:2669035]
ENSMUSG00000001305	Rrp15	-0.596069876744872	-0.59627852566597	5.0685854424844	0.000861698227423694	0.00889421760223115	protein_coding	1	186720978	186749358	-1	ribosomal RNA processing 15 homolog (S. cerevisiae) [Source:MGI Symbol;Acc:MGI:1914473]
ENSMUSG00000000378	Ccm2	0.539197930797879	0.539225711563102	7.76919932952116	0.000862348940305849	0.00889421760223115	protein_coding	11	6546887	6596744	1	cerebral cavernous malformation 2 [Source:MGI Symbol;Acc:MGI:2384924]
ENSMUSG00000026399	Cd55	1.01734158386562	1.01796706534251	4.28235986840112	0.000865092833255598	0.00891428685190501	protein_coding	1	130439027	130462744	-1	CD55 antigen [Source:MGI Symbol;Acc:MGI:104850]
ENSMUSG00000033644	Piwil2	0.874142783386819	0.875512162007556	2.67595440743869	0.000866945300763259	0.00892514194426323	protein_coding	14	70372480	70429094	-1	piwi-like homolog 2 (Drosophila) [Source:MGI Symbol;Acc:MGI:1930036]
ENSMUSG00000027238	Frmd5	-2.18647271858574	-2.2332965530327	-0.102493021853121	0.000868418906282002	0.00893208027916203	protein_coding	2	121545529	121807087	-1	FERM domain containing 5 [Source:MGI Symbol;Acc:MGI:2442557]
ENSMUSG00000017776	Crk	1.03201751214194	1.03248146054522	4.53345170503189	0.000873082822196199	0.00897178944243932	protein_coding	11	75679259	75706908	1	v-crk sarcoma virus CT10 oncogene homolog (avian) [Source:MGI Symbol;Acc:MGI:88508]
ENSMUSG00000038991	Txndc5	0.955414920323402	0.955474707729118	7.34233493858524	0.000874083108958315	0.00897221169290869	protein_coding	13	38500273	38528824	-1	thioredoxin domain containing 5 [Source:MGI Symbol;Acc:MGI:2145316]
ENSMUSG00000045362	Tnfrsf26	-1.20821559461218	-1.20826712565043	8.44301363110392	0.000874730396918314	0.00897221169290869	protein_coding	7	143607685	143627845	-1	tumor necrosis factor receptor superfamily, member 26 [Source:MGI Symbol;Acc:MGI:2651928]
ENSMUSG00000022701	2610015P09Rik	-0.895614623887464	-0.897628141118076	2.50498721081725	0.000877902020928965	0.00899648217777664	protein_coding	16	43889800	43964314	1	RIKEN cDNA 2610015P09 gene [Source:MGI Symbol;Acc:MGI:1922661]
ENSMUSG00000020671	Rab10	1.33724418143477	1.33731746790454	7.64552799292983	0.000882473340134531	0.00903503868863677	protein_coding	12	3247430	3309969	-1	RAB10, member RAS oncogene family [Source:MGI Symbol;Acc:MGI:105066]
ENSMUSG00000058443	Rpl10-ps3	-0.706215857499228	-0.706310903052192	6.45338215132789	0.000883563224211556	0.00903791320003946	protein_coding	9	50344240	50344981	-1	ribosomal protein L10, pseudogene 3 [Source:MGI Symbol;Acc:MGI:3704336]
ENSMUSG00000030137	Tuba8	-2.51055548483875	-2.57868230908255	-0.0471964732392483	0.000885163717172698	0.00904600065948676	protein_coding	6	121210734	121226854	1	tubulin, alpha 8 [Source:MGI Symbol;Acc:MGI:1858225]
ENSMUSG00000025026	Add3	0.479664610893196	0.479673539337747	9.10641027881203	0.000886730204663693	0.00905221085864231	protein_coding	19	53140445	53247399	1	adducin 3 (gamma) [Source:MGI Symbol;Acc:MGI:1351615]
ENSMUSG00000071369	Map3k5	0.653526013823347	0.65370117062743	5.21551516373064	0.000887392201451507	0.00905221085864231	protein_coding	10	19934472	20142753	1	mitogen-activated protein kinase kinase kinase 5 [Source:MGI Symbol;Acc:MGI:1346876]
ENSMUSG00000037579	Kcnh3	-2.56387563231727	-2.65837148975385	0.62635827630206	0.000888715699754447	0.00905325048268594	protein_coding	15	99224976	99242817	1	potassium voltage-gated channel, subfamily H (eag-related), member 3 [Source:MGI Symbol;Acc:MGI:1341723]
ENSMUSG00000051747	Ttn	-1.71565223504336	-1.72936248364847	1.24955697159913	0.0008891151100722	0.00905325048268594	protein_coding	2	76703980	76982547	-1	titin [Source:MGI Symbol;Acc:MGI:98864]
ENSMUSG00000032290	Ptpn9	1.33226240915534	1.3328300172027	4.58791659690498	0.000894378495876699	0.00909854990796241	protein_coding	9	56994968	57062805	1	protein tyrosine phosphatase, non-receptor type 9 [Source:MGI Symbol;Acc:MGI:1928376]
ENSMUSG00000033065	Pfkm	-0.806696403276124	-0.808356296720813	2.73058866208075	0.000896732558939058	0.00911419716410307	protein_coding	15	98092589	98132447	1	phosphofructokinase, muscle [Source:MGI Symbol;Acc:MGI:97548]
ENSMUSG00000052712	BC004004	0.52883913440567	0.528885193065153	6.71428456700611	0.000903028709970728	0.0091698460821573	protein_coding	17	29268788	29302881	1	cDNA sequence BC004004 [Source:MGI Symbol;Acc:MGI:2136782]
ENSMUSG00000051397	Tacstd2	-2.72448126713653	-2.80806352872916	-0.513927976466662	0.00090764113837083	0.00920269410883872	protein_coding	6	67534059	67535822	-1	tumor-associated calcium signal transducer 2 [Source:MGI Symbol;Acc:MGI:1861606]
ENSMUSG00000017830	Dhx58	-0.515663421519659	-0.515778036063291	5.62461778462318	0.000907911271973166	0.00920269410883872	protein_coding	11	100694884	100704271	-1	DEXH (Asp-Glu-X-His) box polypeptide 58 [Source:MGI Symbol;Acc:MGI:1931560]
ENSMUSG00000021754	Map3k1	-1.10382996924218	-1.10390836419655	7.47719099700547	0.000912212431125935	0.00923354249564819	protein_coding	13	111746428	111808993	-1	mitogen-activated protein kinase kinase kinase 1 [Source:MGI Symbol;Acc:MGI:1346872]
ENSMUSG00000034974	Dapk3	2.78711940230202	2.79104922227804	3.5628392820026	0.000912607960178657	0.00923354249564819	protein_coding	10	81183007	81193197	1	death-associated protein kinase 3 [Source:MGI Symbol;Acc:MGI:1203520]
ENSMUSG00000038729	Akap2	-2.10179420051232	-2.1206554040142	1.63211205092146	0.000916880869701029	0.00926837947019049	protein_coding	4	57717657	57896984	1	A kinase (PRKA) anchor protein 2 [Source:MGI Symbol;Acc:MGI:1306795]
ENSMUSG00000023832	Acat2	0.802539045963718	0.802605094805664	6.8156789927789	0.000919980326493617	0.00929130221241746	protein_coding	17	12942890	12960747	-1	acetyl-Coenzyme A acetyltransferase 2 [Source:MGI Symbol;Acc:MGI:87871]
ENSMUSG00000013629	Cad	-0.839895262641365	-0.840177172017181	5.00822764523894	0.000928056907286133	0.00936440438517263	protein_coding	5	31054780	31078479	1	carbamoyl-phosphate synthetase 2, aspartate transcarbamylase, and dihydroorotase [Source:MGI Symbol;Acc:MGI:1916969]
ENSMUSG00000032009	Sesn3	-0.650131589005462	-0.650231026404278	6.50222717612486	0.000929292523774086	0.00936840928750591	protein_coding	9	14276301	14326138	1	sestrin 3 [Source:MGI Symbol;Acc:MGI:1922997]
ENSMUSG00000062115	Rai1	-1.03867367590831	-1.03991152424876	3.5540431682771	0.000933975920197236	0.00940713347935358	protein_coding	11	60105013	60199197	1	retinoic acid induced 1 [Source:MGI Symbol;Acc:MGI:103291]
ENSMUSG00000071715	Ncf4	0.567523512281773	0.567582132522356	6.44568715086595	0.00093791040414376	0.00943825154440163	protein_coding	15	78244801	78262580	1	neutrophil cytosolic factor 4 [Source:MGI Symbol;Acc:MGI:109186]
ENSMUSG00000029547	Ints1	-0.694308477276175	-0.694546585593975	5.11933489341077	0.000940305374212403	0.00944833758460068	protein_coding	5	139751282	139775678	-1	integrator complex subunit 1 [Source:MGI Symbol;Acc:MGI:1915760]
ENSMUSG00000046805	Mpeg1	-1.25394592056241	-1.25668673354855	2.66120192038644	0.000940604422030077	0.00944833758460068	protein_coding	19	12460779	12465284	1	macrophage expressed gene 1 [Source:MGI Symbol;Acc:MGI:1333743]
ENSMUSG00000038121	4933403F05Rik	-0.580894290133529	-0.581198025505735	4.48390590213544	0.000941849978513285	0.00945234884096442	protein_coding	18	68260187	68300333	-1	RIKEN cDNA 4933403F05 gene [Source:MGI Symbol;Acc:MGI:1914000]
ENSMUSG00000034154	Ino80	-0.587185143003658	-0.587646116988602	4.03426965076151	0.000948623552639062	0.00951178194163225	protein_coding	2	119373042	119477687	-1	INO80 homolog (S. cerevisiae) [Source:MGI Symbol;Acc:MGI:1915392]
ENSMUSG00000040680	Kremen2	0.839610043667663	0.839879352409804	4.97849991647982	0.000950870482208227	0.00952576079485731	protein_coding	17	23741200	23745829	-1	kringle containing transmembrane protein 2 [Source:MGI Symbol;Acc:MGI:1920266]
ENSMUSG00000020740	Gga3	-0.611445185779011	-0.611620691229118	5.48996212549776	0.00095771977844463	0.00958577950289115	protein_coding	11	115584255	115604051	-1	golgi associated, gamma adaptin ear containing, ARF binding protein 3 [Source:MGI Symbol;Acc:MGI:2384159]
ENSMUSG00000011158	Brf1	1.01045538425599	1.01064190690074	5.88704306431858	0.000963387588254672	0.00963387588254672	protein_coding	12	112959862	113000621	-1	BRF1 homolog, subunit of RNA polymerase III transcription initiation factor IIIB (S. cerevisiae) [Source:MGI Symbol;Acc:MGI:1919558]
ENSMUSG00000034560	A230046K03Rik	-0.515313163941365	-0.515405956128932	6.09326160603166	0.000968867449009337	0.00967179706834509	protein_coding	10	83543941	83596469	1	RIKEN cDNA A230046K03 gene [Source:MGI Symbol;Acc:MGI:2441787]
ENSMUSG00000039929	Urb1	-0.733869018482697	-0.734443027962162	4.07681152453837	0.000968911452057132	0.00967179706834509	protein_coding	16	90751527	90810413	-1	URB1 ribosome biogenesis 1 homolog (S. cerevisiae) [Source:MGI Symbol;Acc:MGI:2146468]
ENSMUSG00000024843	Chka	-0.917331193092575	-0.918531731638442	3.40882342176207	0.000976744603189157	0.00974128323002044	protein_coding	19	3851773	3894369	1	choline kinase alpha [Source:MGI Symbol;Acc:MGI:107760]
ENSMUSG00000050148	Ubqln2	1.52048148856885	1.52131821793967	4.45582785464396	0.000978215419137522	0.00974323094763402	protein_coding	X	153498232	153501537	1	ubiquilin 2 [Source:MGI Symbol;Acc:MGI:1860283]
ENSMUSG00000032281	Acsbg1	0.590263403208439	0.590375795941094	5.59094696502442	0.000978684433594035	0.00974323094763402	protein_coding	9	54604877	54661870	-1	acyl-CoA synthetase bubblegum family member 1 [Source:MGI Symbol;Acc:MGI:2385656]
ENSMUSG00000055723	Rras2	1.53861480882689	1.53952093357408	4.18091081056944	0.00098240098096227	0.00977152177858286	protein_coding	7	114046785	114117781	-1	related RAS viral (r-ras) oncogene homolog 2 [Source:MGI Symbol;Acc:MGI:1914172]
ENSMUSG00000028127	Abcd3	-0.697658617784445	-0.698195173598036	3.94873690263328	0.000984196813561847	0.00978067473975608	protein_coding	3	121758909	121815302	-1	ATP-binding cassette, sub-family D (ALD), member 3 [Source:MGI Symbol;Acc:MGI:1349216]
ENSMUSG00000036928	Stag3	1.18177350016592	1.1865522716728	1.35119314162404	0.000988000496338322	0.00980974715031027	protein_coding	5	138280240	138312393	1	stromal antigen 3 [Source:MGI Symbol;Acc:MGI:1355311]
ENSMUSG00000028634	Hivep3	-0.92788981956732	-0.92815200273978	5.46161171251756	0.000989665880475525	0.00981755584805649	protein_coding	4	119733784	120138045	1	human immunodeficiency virus type I enhancer binding protein 3 [Source:MGI Symbol;Acc:MGI:106589]
ENSMUSG00000041926	Rnpep	0.501602533705112	0.501647653549735	6.59653080053623	0.000991827483112306	0.00982723692476929	protein_coding	1	135262712	135284084	-1	arginyl aminopeptidase (aminopeptidase B) [Source:MGI Symbol;Acc:MGI:2384902]
ENSMUSG00000051586	Mical3	-1.63325518015043	-1.64934743355321	1.56161307680304	0.000992401365366137	0.00982723692476929	protein_coding	6	120931707	121003153	-1	microtubule associated monoxygenase, calponin and LIM domain containing 3 [Source:MGI Symbol;Acc:MGI:2442733]
ENSMUSG00000015846	Rxra	0.772315946900238	0.773265641922351	2.81751221029328	0.00099654090075116	0.00985948791974354	protein_coding	2	27676440	27762957	1	retinoid X receptor alpha [Source:MGI Symbol;Acc:MGI:98214]
ENSMUSG00000035726	Supt16h	-0.526468595787313	-0.526509070647546	7.01742092617213	0.00100962821588627	0.00997548729482855	protein_coding	14	52160419	52197239	-1	suppressor of Ty 16 homolog (S. cerevisiae) [Source:MGI Symbol;Acc:MGI:1890948]
ENSMUSG00000020483	Dynll2	1.99036402782264	1.99163490305947	4.19769757903869	0.00101005157837521	0.00997548729482855	protein_coding	11	87979525	87987533	-1	dynein light chain LC8-type 2 [Source:MGI Symbol;Acc:MGI:1915347]
ENSMUSG00000000085	Scmh1	-0.980246243938584	-0.983515940910805	2.63587962206043	0.00101210693675357	0.00998695625754181	protein_coding	4	120405281	120530186	1	sex comb on midleg homolog 1 [Source:MGI Symbol;Acc:MGI:1352762]
ENSMUSG00000003269	Cyth2	0.789631866362634	0.789769044094218	5.9180618147542	0.00101442657014818	0.0100010104047265	protein_coding	7	45806637	45814581	-1	cytohesin 2 [Source:MGI Symbol;Acc:MGI:1334255]
ENSMUSG00000020889	Nr1d1	-3.34827151052705	-3.48464273272633	0.455606838239766	0.00102187994635211	0.0100656075844384	protein_coding	11	98767932	98775333	-1	nuclear receptor subfamily 1, group D, member 1 [Source:MGI Symbol;Acc:MGI:2444210]
ENSMUSG00000022574	Naprt1	0.630717238012597	0.631030384023146	4.10516714921651	0.00102408644880426	0.0100784543023292	protein_coding	15	75890964	75894481	-1	nicotinate phosphoribosyltransferase domain containing 1 [Source:MGI Symbol;Acc:MGI:2442664]
ENSMUSG00000024269	Tpgs2	0.732146212612494	0.732499642971961	4.32215260859652	0.00102575665118562	0.0100860051001262	protein_coding	18	25127223	25169007	-1	tubulin polyglutamylase complex subunit 2 [Source:MGI Symbol;Acc:MGI:1913898]
ENSMUSG00000040877	Wdr25	-0.8054817847492	-0.807232753285241	2.46260402094942	0.00102845426443699	0.010103636001549	protein_coding	12	108894272	109028452	1	WD repeat domain 25 [Source:MGI Symbol;Acc:MGI:3045255]
ENSMUSG00000003575	Crtc1	-0.716137542536108	-0.716513720196617	4.70380513109142	0.00103023309676462	0.010112217654535	protein_coding	8	70382355	70439579	-1	CREB regulated transcription coactivator 1 [Source:MGI Symbol;Acc:MGI:2142523]
ENSMUSG00000037949	Ano10	0.50399756748594	0.504128121772337	5.18691524831386	0.00103279108235454	0.0101284252764707	protein_coding	9	122175879	122294374	-1	anoctamin 10 [Source:MGI Symbol;Acc:MGI:2143103]
ENSMUSG00000031584	Gsr	1.42914479623833	1.42933857283503	6.41170630967499	0.00104852890684756	0.0102737437627081	protein_coding	8	33652523	33698163	1	glutathione reductase [Source:MGI Symbol;Acc:MGI:95804]
ENSMUSG00000027993	Trim2	-1.57107668815469	-1.58791737282125	1.1615475335073	0.00105417813762862	0.0103078779921998	protein_coding	3	84160439	84305446	-1	tripartite motif-containing 2 [Source:MGI Symbol;Acc:MGI:1933163]
ENSMUSG00000031755	Bbs2	-1.47729964000202	-1.4880711219045	1.52464426979052	0.00105430619548111	0.0103078779921998	protein_coding	8	94067954	94098811	-1	Bardet-Biedl syndrome 2 (human) [Source:MGI Symbol;Acc:MGI:2135267]
ENSMUSG00000066568	Lsm14a	1.15672908322867	1.15692783168725	5.91409966128254	0.00105478106938983	0.0103078779921998	protein_coding	7	34344646	34389540	-1	LSM14 homolog A (SCD6, S. cerevisiae) [Source:MGI Symbol;Acc:MGI:1914320]
ENSMUSG00000006711	D130043K22Rik	-3.48319713195805	-3.6288928997063	-0.105221942827772	0.00106065729979374	0.0103562430408183	protein_coding	13	24845135	24901270	1	RIKEN cDNA D130043K22 gene [Source:MGI Symbol;Acc:MGI:3036268]
ENSMUSG00000050132	Sarm1	-1.37069784689572	-1.38158356352262	0.879978407346652	0.00106542041530119	0.0103936646628073	protein_coding	11	78472330	78497754	-1	sterile alpha and HEAT/Armadillo motif containing 1 [Source:MGI Symbol;Acc:MGI:2136419]
ENSMUSG00000017715	Pgs1	0.733768103078802	0.73389849128247	5.92882451659477	0.00106665521615947	0.0103966306845561	protein_coding	11	117986292	118024011	1	phosphatidylglycerophosphate synthase 1 [Source:MGI Symbol;Acc:MGI:1921701]
ENSMUSG00000046311	Zfp62	-0.613143642330212	-0.613299570460648	5.63964535982065	0.00107002753839385	0.010420407675553	protein_coding	11	49203292	49218816	1	zinc finger protein 62 [Source:MGI Symbol;Acc:MGI:99662]
ENSMUSG00000020869	Lrrc59	0.822531115962223	0.822641102313839	6.1579370282542	0.00107338475911036	0.010443996305978	protein_coding	11	94629767	94645216	1	leucine rich repeat containing 59 [Source:MGI Symbol;Acc:MGI:2138133]
ENSMUSG00000030257	Srgap3	2.20482639398386	2.22331544975181	0.582350316811133	0.00107546178787203	0.0104474161615926	protein_coding	6	112717971	112947266	-1	SLIT-ROBO Rho GTPase activating protein 3 [Source:MGI Symbol;Acc:MGI:2152938]
ENSMUSG00000047187	Rab2a	1.24395184486966	1.24422342311536	5.47676797405595	0.00107589357796286	0.0104474161615926	protein_coding	4	8535644	8607778	1	RAB2A, member RAS oncogene family [Source:MGI Symbol;Acc:MGI:1928750]
ENSMUSG00000001552	Jup	0.823527448942691	0.825035721776895	2.64820248638965	0.00107654216669589	0.0104474161615926	protein_coding	11	100368958	100397763	-1	junction plakoglobin [Source:MGI Symbol;Acc:MGI:96650]
ENSMUSG00000035561	Aldh1b1	-0.856712478585391	-0.857844625532632	3.39389208391811	0.00108012443986772	0.0104659278115272	protein_coding	4	45799022	45804604	1	aldehyde dehydrogenase 1 family, member B1 [Source:MGI Symbol;Acc:MGI:1919785]
ENSMUSG00000090363	Gm3512	-1.22619606661964	-1.23545251600934	1.1674739198666	0.00108032361384878	0.0104659278115272	protein_coding	14	7153511	7174533	-1	predicted gene 3512 [Source:MGI Symbol;Acc:MGI:3781689]
ENSMUSG00000028430	Nol6	-0.711153293345046	-0.711347140540234	5.5100172385884	0.00109100102452927	0.0105539810660374	protein_coding	4	41114427	41124455	-1	nucleolar protein family 6 (RNA-associated) [Source:MGI Symbol;Acc:MGI:2140151]
ENSMUSG00000051510	Mafg	0.624236678519616	0.624366266037425	5.45570956309437	0.0010913024289412	0.0105539810660374	protein_coding	11	120625117	120633600	-1	v-maf musculoaponeurotic fibrosarcoma oncogene family, protein G (avian) [Source:MGI Symbol;Acc:MGI:96911]
ENSMUSG00000052504	Epha3	1.72193695454187	1.7406178271732	0.122393220661815	0.00109263705126828	0.0105577472860438	protein_coding	16	63543538	63864158	-1	Eph receptor A3 [Source:MGI Symbol;Acc:MGI:99612]
ENSMUSG00000031960	Aars	0.51093914589821	0.51096464783076	7.58567759133518	0.00109614220027493	0.0105824618643656	protein_coding	8	111033144	111057664	1	alanyl-tRNA synthetase [Source:MGI Symbol;Acc:MGI:2384560]
ENSMUSG00000001281	Itgb7	0.697090498029664	0.697097099143087	10.0142774916261	0.00109787261147182	0.0105900147410537	protein_coding	15	102215995	102231935	-1	integrin beta 7 [Source:MGI Symbol;Acc:MGI:96616]
ENSMUSG00000045257	Morn2	-1.45402060725936	-1.4742028228071	-0.027927395178472	0.00110254701771451	0.0106259276858249	protein_coding	17	80290212	80297473	1	MORN repeat containing 2 [Source:MGI Symbol;Acc:MGI:2674071]
ENSMUSG00000067889	Spnb3	-2.31778114311871	-2.36512695232064	0.2587457992584	0.00110397630841734	0.0106284819281247	protein_coding	19	4711208	4752353	1	spectrin beta 3 [Source:MGI Symbol;Acc:MGI:1313261]
ENSMUSG00000026360	Rgs2	-0.966039885879265	-0.966513683346746	4.90815892116608	0.00110471508671019	0.0106284819281247	protein_coding	1	143999338	144004161	-1	regulator of G-protein signaling 2 [Source:MGI Symbol;Acc:MGI:1098271]
ENSMUSG00000020908	Myh3	-2.46107356805775	-2.49988546365398	0.355398007249164	0.0011109347548706	0.0106791232460453	protein_coding	11	67078300	67102291	1	myosin, heavy polypeptide 3, skeletal muscle, embryonic [Source:MGI Symbol;Acc:MGI:1339709]
ENSMUSG00000056121	Fez2	0.475737928739951	0.475823443161465	5.8369429461195	0.00111498575283035	0.0107063412311875	protein_coding	17	78377885	78418131	-1	fasciculation and elongation protein zeta 2 (zygin II) [Source:MGI Symbol;Acc:MGI:2675856]
ENSMUSG00000026427	Eif2d	0.493393935544227	0.493445485652845	6.441699862559	0.0011156831864908	0.0107063412311875	protein_coding	1	131153181	131187658	1	eukaryotic translation initiation factor 2D [Source:MGI Symbol;Acc:MGI:109342]
ENSMUSG00000020083	2010107G23Rik	-1.72455900848644	-1.74727973604436	0.370452340679318	0.00111683520892671	0.0107081968100526	protein_coding	10	62107655	62143920	-1	RIKEN cDNA 2010107G23 gene [Source:MGI Symbol;Acc:MGI:1917144]
ENSMUSG00000039156	Stim2	1.86583938478627	1.86612473579873	6.25941044354055	0.00111810171225787	0.0107111459055921	protein_coding	5	53998417	54121057	1	stromal interaction molecule 2 [Source:MGI Symbol;Acc:MGI:2151156]
ENSMUSG00000053684	BC048403	-0.856513537293549	-0.857967247528194	2.97166175918555	0.00111975578848169	0.0107120173275559	protein_coding	10	121739937	121752878	1	cDNA sequence BC048403 [Source:MGI Symbol;Acc:MGI:2670984]
ENSMUSG00000024855	Pacs1	1.28158342263606	1.28176254216574	6.35320719751041	0.00112011067489573	0.0107120173275559	protein_coding	19	5133688	5273119	-1	phosphofurin acidic cluster sorting protein 1 [Source:MGI Symbol;Acc:MGI:1277113]
ENSMUSG00000062203	Gspt1	1.44938749306881	1.44963689741065	5.92834103673423	0.00112206768589546	0.0107215535085135	protein_coding	16	11219292	11254270	-1	G1 to S phase transition 1 [Source:MGI Symbol;Acc:MGI:1316728]
ENSMUSG00000024246	Thumpd2	-0.60839925700066	-0.608781078960418	4.33751041325607	0.00112795370228222	0.0107685836363183	protein_coding	17	81026327	81065085	-1	THUMP domain containing 2 [Source:MGI Symbol;Acc:MGI:1919417]
ENSMUSG00000070972	Dnajc25	1.23393288542958	1.23598263902091	2.59290036521776	0.00113592093886134	0.0108353858984468	protein_coding	4	58995062	59025573	1	DnaJ (Hsp40) homolog, subfamily C, member 25 [Source:MGI Symbol;Acc:MGI:1919679]
ENSMUSG00000000673	Haao	1.20560445600021	1.2081476207633	2.24259653834539	0.00115060895581162	0.0109661280174196	protein_coding	17	83831356	83846790	-1	3-hydroxyanthranilate 3,4-dioxygenase [Source:MGI Symbol;Acc:MGI:1349444]
ENSMUSG00000020623	Map2k6	-1.12421131798464	-1.12958821995698	1.75820730463967	0.00115712549514206	0.0110188335726656	protein_coding	11	110399122	110525522	1	mitogen-activated protein kinase kinase 6 [Source:MGI Symbol;Acc:MGI:1346870]
ENSMUSG00000048910	2810453I06Rik	1.57248442950855	1.57701673365099	2.07717279351984	0.00116382958470258	0.0110732337829028	protein_coding	5	143548706	143564525	1	RIKEN cDNA 2810453I06 gene [Source:MGI Symbol;Acc:MGI:1914488]
ENSMUSG00000003418	St8sia6	-1.34100573572298	-1.3498744449495	3.38755689967254	0.00116485600452775	0.0110735672941063	protein_coding	2	13651020	13793808	-1	ST8 alpha-N-acetyl-neuraminide alpha-2,8-sialyltransferase 6 [Source:MGI Symbol;Acc:MGI:2386797]
ENSMUSG00000044847	Lsm11	1.47539035749908	1.48003746809888	1.96941855273048	0.0011666010807126	0.0110735801114396	protein_coding	11	45928269	45944935	-1	U7 snRNP-specific Sm-like protein LSM11 [Source:MGI Symbol;Acc:MGI:1919540]
ENSMUSG00000020532	Acaca	-0.602169255890431	-0.602516442760619	4.08090706953466	0.00116684008873451	0.0110735801114396	protein_coding	11	84129672	84401651	1	acetyl-Coenzyme A carboxylase alpha [Source:MGI Symbol;Acc:MGI:108451]
ENSMUSG00000047821	Trim16	1.22517324879517	1.22751219454925	2.35525383790238	0.00116966256109255	0.0110875477869017	protein_coding	11	62820231	62850808	1	tripartite motif-containing 16 [Source:MGI Symbol;Acc:MGI:2137356]
ENSMUSG00000079557	March2	1.73342644748433	1.73422409717672	4.61329468827698	0.00117105399697302	0.0110875477869017	protein_coding	17	33685692	33718670	-1	membrane-associated ring finger (C3HC4) 2 [Source:MGI Symbol;Acc:MGI:1925915]
ENSMUSG00000039774	Galnt12	2.02239641341643	2.02391354573206	4.09699753548507	0.00117128973935041	0.0110875477869017	protein_coding	4	47091909	47123070	1	UDP-N-acetyl-alpha-D-galactosamine:polypeptide N-acetylgalactosaminyltransferase 12 [Source:MGI Symbol;Acc:MGI:2444664]
ENSMUSG00000030726	Pold3	0.493327918484229	0.493376314875198	6.49407359365654	0.00117663238406666	0.0111286907112825	protein_coding	7	100082111	100121565	-1	polymerase (DNA-directed), delta 3, accessory subunit [Source:MGI Symbol;Acc:MGI:1915217]
ENSMUSG00000000125	Wnt3	-2.47593189324572	-2.5366125460198	-0.262096901578799	0.00117980772233053	0.0111492827905516	protein_coding	11	103774150	103817957	1	wingless-related MMTV integration site 3 [Source:MGI Symbol;Acc:MGI:98955]
ENSMUSG00000017861	Mybl2	1.67854795509952	1.67896899554639	5.41492810981896	0.00118112646586942	0.0111523099101956	protein_coding	2	163054687	163084688	1	myeloblastosis oncogene-like 2 [Source:MGI Symbol;Acc:MGI:101785]
ENSMUSG00000023147	Wrb	-0.717629817012353	-0.718241829134152	3.80241734902525	0.00118636936089903	0.011192352838887	protein_coding	16	96145407	96157852	1	tryptophan rich basic protein [Source:MGI Symbol;Acc:MGI:2136882]
ENSMUSG00000000901	Mmp11	1.62176284735792	1.63460783221446	0.876027768104133	0.0011909531353448	0.0112261152082713	protein_coding	10	75923222	75932502	-1	matrix metallopeptidase 11 [Source:MGI Symbol;Acc:MGI:97008]
ENSMUSG00000027422	Rrbp1	0.514977738314192	0.51503549436359	6.36981569231554	0.00119541264310845	0.0112413920689768	protein_coding	2	143947395	144011263	-1	ribosome binding protein 1 [Source:MGI Symbol;Acc:MGI:1932395]
ENSMUSG00000067220	Cnga1	-1.69322305794164	-1.70762520384694	1.22238520975737	0.00119550821236762	0.0112413920689768	protein_coding	5	72603696	72642752	-1	cyclic nucleotide gated channel alpha 1 [Source:MGI Symbol;Acc:MGI:88436]
ENSMUSG00000001082	Mfsd10	0.52496078773814	0.525022079413152	6.38593034601239	0.00119559299713021	0.0112413920689768	protein_coding	5	34633642	34637212	-1	major facilitator superfamily domain containing 10 [Source:MGI Symbol;Acc:MGI:1915544]
ENSMUSG00000024222	Fkbp5	1.18133673767145	1.18144055196935	6.69976559810878	0.00119696716045347	0.0112448470834863	protein_coding	17	28399095	28517524	-1	FK506 binding protein 5 [Source:MGI Symbol;Acc:MGI:104670]
ENSMUSG00000040658	BC048355	-0.843150041628198	-0.845144021428299	2.16065546716093	0.00121354820546633	0.0113910365168562	protein_coding	17	46496789	46499618	1	cDNA sequence BC048355 [Source:MGI Symbol;Acc:MGI:3039376]
ENSMUSG00000002625	Akap8l	-0.615241045295012	-0.615371243057346	6.09528804542597	0.00121778118288653	0.0114211719671222	protein_coding	17	32321425	32350581	-1	A kinase (PRKA) anchor protein 8-like [Source:MGI Symbol;Acc:MGI:1860606]
ENSMUSG00000031398	Plxna3	-1.59426495361362	-1.60893186853943	1.31035980581825	0.00121912474735739	0.0114241807281728	protein_coding	X	74329066	74344689	1	plexin A3 [Source:MGI Symbol;Acc:MGI:107683]
ENSMUSG00000026922	Agpat2	1.27274231967086	1.27592945521945	2.18899643683305	0.00122236299797179	0.0114364855242946	protein_coding	2	26593057	26604417	-1	1-acylglycerol-3-phosphate O-acyltransferase 2 (lysophosphatidic acid acyltransferase, beta) [Source:MGI Symbol;Acc:MGI:1914762]
ENSMUSG00000024084	Qpct	-1.82772413669957	-1.85082198205988	0.842669860229376	0.00122287470471993	0.0114364855242946	protein_coding	17	79051906	79090243	1	glutaminyl-peptide cyclotransferase (glutaminyl cyclase) [Source:MGI Symbol;Acc:MGI:1917786]
ENSMUSG00000032263	Bckdhb	-1.17930614384739	-1.18465058380579	1.76424115135634	0.00122352123531965	0.0114364855242946	protein_coding	9	83925150	84124239	1	branched chain ketoacid dehydrogenase E1, beta polypeptide [Source:MGI Symbol;Acc:MGI:88137]
ENSMUSG00000043439	E130012A19Rik	1.71552550752333	1.72022075494456	2.08697943352959	0.00122453327547505	0.0114364855242946	protein_coding	11	97627393	97629716	-1	RIKEN cDNA E130012A19 gene [Source:MGI Symbol;Acc:MGI:2143991]
ENSMUSG00000037820	Tgm2	-0.86688656377486	-0.867845504106225	3.42145906841198	0.00122840350617549	0.011450089352788	protein_coding	2	158116402	158146436	-1	transglutaminase 2, C polypeptide [Source:MGI Symbol;Acc:MGI:98731]
ENSMUSG00000030374	Strn4	1.30750790916549	1.30793753694672	5.03038925586633	0.00122859559121174	0.011450089352788	protein_coding	7	16815889	16840931	1	striatin, calmodulin binding protein 4 [Source:MGI Symbol;Acc:MGI:2142346]
ENSMUSG00000001829	Clpb	-0.486817766835371	-0.486967330512281	5.10199444335671	0.00122906509704502	0.011450089352788	protein_coding	7	101663633	101790168	1	ClpB caseinolytic peptidase B [Source:MGI Symbol;Acc:MGI:1100517]
ENSMUSG00000036452	Arhgap26	-0.890344755981629	-0.890419456122938	7.06090476372867	0.00123582057459484	0.0115034298485203	protein_coding	18	38601534	39376284	1	Rho GTPase activating protein 26 [Source:MGI Symbol;Acc:MGI:1918552]
ENSMUSG00000023206	Il15ra	0.596660033950054	0.59700200847787	4.02262880425669	0.00124000207763818	0.0115327420543035	protein_coding	2	11705287	11733986	1	interleukin 15 receptor, alpha chain [Source:MGI Symbol;Acc:MGI:104644]
ENSMUSG00000032122	Slc37a2	1.02819910284427	1.02893959409953	3.82219766730959	0.00124192718816444	0.0115410371811954	protein_coding	9	37229149	37255738	-1	solute carrier family 37 (glycerol-3-phosphate transporter), member 2 [Source:MGI Symbol;Acc:MGI:1929693]
ENSMUSG00000068566	Myadm	0.818893482998464	0.820023800269782	2.51693384917386	0.00124722089458024	0.0115805963362105	protein_coding	7	3289038	3299345	1	myeloid-associated differentiation marker [Source:MGI Symbol;Acc:MGI:1355332]
ENSMUSG00000008398	Elk3	-0.652476802530466	-0.652749404377575	4.69334272398061	0.00125326678689058	0.0116270681142589	protein_coding	10	93247414	93311135	-1	ELK3, member of ETS oncogene family [Source:MGI Symbol;Acc:MGI:101762]
ENSMUSG00000038886	Man2a2	-0.780565825515575	-0.780962156618441	4.62883984074309	0.00125742508786799	0.0116559653373324	protein_coding	7	80349098	80371375	-1	mannosidase 2, alpha 2 [Source:MGI Symbol;Acc:MGI:2150656]
ENSMUSG00000022941	Ripply3	1.86427124964511	1.88847865544568	-0.142290422840162	0.00126086104222209	0.0116781242467834	protein_coding	16	94328420	94336935	1	ripply3 homolog (zebrafish) [Source:MGI Symbol;Acc:MGI:2181192]
ENSMUSG00000027722	Spata5	0.483802651680461	0.483933003628038	5.235761389578	0.00126624187910754	0.011718245061832	protein_coding	3	37419896	37579096	1	spermatogenesis associated 5 [Source:MGI Symbol;Acc:MGI:1927170]
ENSMUSG00000071253	Slc25a16	1.34327383211932	1.34482355383867	3.24006085969525	0.00127927851869842	0.0118283698600409	protein_coding	10	62920633	62946498	1	solute carrier family 25 (mitochondrial carrier, Graves disease autoantigen), member 16 [Source:MGI Symbol;Acc:MGI:1920382]
ENSMUSG00000049608	Gpr55	0.943757811938571	0.94519713606271	2.61010960968041	0.00128025954886208	0.0118283698600409	protein_coding	1	85939537	85961055	-1	G protein-coupled receptor 55 [Source:MGI Symbol;Acc:MGI:2685064]
ENSMUSG00000068742	Cry2	-0.733300305157957	-0.734136896243807	3.70101710810164	0.00128301337080567	0.011836794206333	protein_coding	2	92403646	92434043	-1	cryptochrome 2 (photolyase-like) [Source:MGI Symbol;Acc:MGI:1270859]
ENSMUSG00000049225	Pdp1	0.626044604038674	0.626468878397077	3.96684805904938	0.00128329268402581	0.011836794206333	protein_coding	4	11958184	11966452	-1	pyruvate dehyrogenase phosphatase catalytic subunit 1 [Source:MGI Symbol;Acc:MGI:2685870]
ENSMUSG00000044645	Gm7334	2.11455794146531	2.12200192110709	1.858365015039	0.00128435045461733	0.011836794206333	protein_coding	17	50698525	50699880	1	predicted gene 7334 [Source:MGI Symbol;Acc:MGI:3647393]
ENSMUSG00000032578	Cish	0.831880504582621	0.832288869189471	4.27703274657142	0.00128560573063692	0.0118385952277118	protein_coding	9	107296026	107302784	1	cytokine inducible SH2-containing protein [Source:MGI Symbol;Acc:MGI:103159]
ENSMUSG00000037190	Cyb561d2	0.584751912405824	0.584831466367999	6.07345465033096	0.00128927646442201	0.0118626178810493	protein_coding	9	107539011	107541865	-1	cytochrome b-561 domain containing 2 [Source:MGI Symbol;Acc:MGI:1929280]
ENSMUSG00000048581	E130311K13Rik	-0.659745115095324	-0.66040885531098	3.58689554502273	0.00130520169821061	0.011999261702891	protein_coding	3	63914684	63929472	-1	RIKEN cDNA E130311K13 gene [Source:MGI Symbol;Acc:MGI:3607716]
ENSMUSG00000040820	Hlcs	-0.672697351529968	-0.672992244954192	4.90009583575231	0.00130699675302337	0.01200588300269	protein_coding	16	94129195	94313563	-1	holocarboxylase synthetase (biotin- [propriony-Coenzyme A-carboxylase (ATP-hydrolysing)] ligase) [Source:MGI Symbol;Acc:MGI:894646]
ENSMUSG00000023036	Pcdhga3	0.522731797301601	0.522802084762887	6.04016276854988	0.00130951230408864	0.0120191063571652	protein_coding	18	37674335	37841873	1	protocadherin gamma subfamily A, 3 [Source:MGI Symbol;Acc:MGI:1935215]
ENSMUSG00000013822	Elof1	0.498417702019352	0.498466131172176	6.56546785286163	0.0013113853498265	0.0120263475379095	protein_coding	9	22112989	22117148	-1	elongation factor 1 homolog (ELF1, S. cerevisiae) [Source:MGI Symbol;Acc:MGI:1913376]
ENSMUSG00000063049	Ing2	1.35222197645267	1.35319144722696	3.87099435705138	0.00131245457911474	0.0120263475379095	protein_coding	8	47667178	47675556	-1	inhibitor of growth family, member 2 [Source:MGI Symbol;Acc:MGI:1916510]
ENSMUSG00000046169	Adamts6	-0.9769140373996	-0.978827956591195	2.74823717336118	0.00132109157943576	0.0120955679854897	protein_coding	13	104287873	104494763	1	a disintegrin-like and metallopeptidase (reprolysin type) with thrombospondin type 1 motif, 6 [Source:MGI Symbol;Acc:MGI:1347348]
ENSMUSG00000090996	Gm20458	1.15737957139655	1.16217523142093	1.56041121812716	0.00132238160818277	0.0120974631968891	protein_coding	2	164460967	164490760	1	predicted gene 20458 [Source:MGI Symbol;Acc:MGI:5141923]
ENSMUSG00000051695	Pcbp1	1.3678816335227	1.36802541976535	6.71330331169227	0.00134231275307968	0.0122609007559818	protein_coding	6	86524499	86526171	-1	poly(rC) binding protein 1 [Source:MGI Symbol;Acc:MGI:1345635]
ENSMUSG00000022665	Ccdc80	-2.5991939534204	-2.64859584194207	0.0649696011538531	0.00134244240148305	0.0122609007559818	protein_coding	16	45093402	45127924	1	coiled-coil domain containing 80 [Source:MGI Symbol;Acc:MGI:1915146]
ENSMUSG00000030852	Tacc2	1.02109367201321	1.02227891669242	3.07750594592508	0.00134446180540095	0.0122693123907914	protein_coding	7	130577484	130764784	1	transforming, acidic coiled-coil containing protein 2 [Source:MGI Symbol;Acc:MGI:1928899]
ENSMUSG00000029287	Tgfbr3	-0.770607122475874	-0.770785627394917	5.98234730928391	0.00135624581621324	0.0123667475649811	protein_coding	5	107106570	107289629	-1	transforming growth factor, beta receptor III [Source:MGI Symbol;Acc:MGI:104637]
ENSMUSG00000053560	Ier2	0.870756394276063	0.870773914870572	9.25641367828349	0.00136869279409145	0.0124700640375216	protein_coding	8	84661331	84662852	-1	immediate early response 2 [Source:MGI Symbol;Acc:MGI:104815]
ENSMUSG00000025332	Kdm5c	-0.615089595743592	-0.615162054929856	6.70203678005168	0.00138196042192512	0.0125806828956019	protein_coding	X	152233020	152274535	1	lysine (K)-specific demethylase 5C [Source:MGI Symbol;Acc:MGI:99781]
ENSMUSG00000028161	Ppp3ca	0.691989647537031	0.69206592427161	6.24757322497805	0.00139067601741606	0.0126497158913171	protein_coding	3	136670124	136937727	1	protein phosphatase 3, catalytic subunit, alpha isoform [Source:MGI Symbol;Acc:MGI:107164]
ENSMUSG00000022747	St3gal6	0.590320946779176	0.590429917695532	5.52357170044223	0.00139404989708698	0.0126700873478125	protein_coding	16	58468125	58524243	-1	ST3 beta-galactoside alpha-2,3-sialyltransferase 6 [Source:MGI Symbol;Acc:MGI:1888707]
ENSMUSG00000020372	Gnb2l1	-0.436937338927056	-0.436951296990396	8.41896282955514	0.0013964878641816	0.0126819263763484	protein_coding	11	48800332	48806434	1	guanine nucleotide binding protein (G protein), beta polypeptide 2 like 1 [Source:MGI Symbol;Acc:MGI:101849]
ENSMUSG00000005686	Ampd3	-1.97088836731868	-1.99209236876576	2.25875629600602	0.00139958631881781	0.0126997393835864	protein_coding	7	110768206	110812405	1	adenosine monophosphate deaminase 3 [Source:MGI Symbol;Acc:MGI:1096344]
ENSMUSG00000024900	Cpt1a	-0.487280208508101	-0.487324177402433	6.99961894367355	0.00140159405598834	0.0127076344199592	protein_coding	19	3323301	3385732	1	carnitine palmitoyltransferase 1a, liver [Source:MGI Symbol;Acc:MGI:1098296]
ENSMUSG00000021012	Zc3h14	0.687911613264391	0.687998508789	6.35723052420895	0.00140743391109003	0.0127502325927621	protein_coding	12	98746968	98787774	1	zinc finger CCCH type containing 14 [Source:MGI Symbol;Acc:MGI:1919824]
ENSMUSG00000030846	Tial1	-0.511671786217016	-0.511785526341485	5.63958467034509	0.00140969305715249	0.0127603496340302	protein_coding	7	128439777	128461717	-1	Tia1 cytotoxic granule-associated RNA binding protein-like 1 [Source:MGI Symbol;Acc:MGI:107913]
ENSMUSG00000047843	Bri3	2.1397849982036	2.1460399685461	2.16695363249765	0.00141265524832832	0.0127681097226385	protein_coding	5	144244437	144446757	1	brain protein I3 [Source:MGI Symbol;Acc:MGI:1933174]
ENSMUSG00000029084	Cd38	0.94155842423294	0.941812814854815	5.01686127067483	0.00141283649213797	0.0127681097226385	protein_coding	5	43868809	43912375	1	CD38 antigen [Source:MGI Symbol;Acc:MGI:107474]
ENSMUSG00000040183	Ankrd6	-1.17825937955207	-1.19084062493436	0.798239267331996	0.00141684268278628	0.0127939634330823	protein_coding	4	32804035	32950841	-1	ankyrin repeat domain 6 [Source:MGI Symbol;Acc:MGI:2154278]
ENSMUSG00000026915	Strbp	-0.830167563058506	-0.830615313630435	4.45966890225625	0.00142421521687457	0.0128501486045952	protein_coding	2	37483228	37703859	-1	spermatid perinuclear RNA binding protein [Source:MGI Symbol;Acc:MGI:104626]
ENSMUSG00000021485	Mxd3	0.546320303693529	0.546475032026144	4.88416716906338	0.00142708578548794	0.0128563021453337	protein_coding	13	55325168	55329758	-1	Max dimerization protein 3 [Source:MGI Symbol;Acc:MGI:104987]
ENSMUSG00000026483	Fam129a	0.641167475348961	0.641229733933057	6.38594873504244	0.00142759442482111	0.0128563021453337	protein_coding	1	151571186	151721939	1	family with sequence similarity 129, member A [Source:MGI Symbol;Acc:MGI:2137237]
ENSMUSG00000026603	Smyd2	-0.67992299399722	-0.680616065287487	3.45099592697848	0.00142835013091846	0.0128563021453337	protein_coding	1	189880492	189922363	-1	SET and MYND domain containing 2 [Source:MGI Symbol;Acc:MGI:1915889]
ENSMUSG00000010755	Cars	0.619581264208197	0.619693494488862	5.72681222667948	0.00143140943496657	0.012869905125973	protein_coding	7	143557230	143600090	-1	cysteinyl-tRNA synthetase [Source:MGI Symbol;Acc:MGI:1351477]
ENSMUSG00000035062	Zc4h2	-0.871425128552936	-0.87362572447093	2.31814664282775	0.00143216580766199	0.012869905125973	protein_coding	X	95639193	95658509	-1	zinc finger, C4H2 domain containing [Source:MGI Symbol;Acc:MGI:2679294]
ENSMUSG00000033470	Cysltr2	0.79255917459925	0.79338558333053	3.23645578347739	0.00143779404992655	0.0129083270186656	protein_coding	14	73029128	73049114	-1	cysteinyl leukotriene receptor 2 [Source:MGI Symbol;Acc:MGI:1917336]
ENSMUSG00000041642	Kif21b	-0.642438811699549	-0.642484783201422	7.49364199837576	0.00143875265337858	0.0129083270186656	protein_coding	1	136131389	136177998	1	kinesin family member 21B [Source:MGI Symbol;Acc:MGI:109234]
ENSMUSG00000047777	Phf13	1.26973765553921	1.27023977012832	4.98037027586355	0.00144851532645443	0.0129854865140417	protein_coding	4	151989633	151996258	-1	PHD finger protein 13 [Source:MGI Symbol;Acc:MGI:2446217]
ENSMUSG00000039747	Orai2	-0.622166267212617	-0.622246489938944	6.73017212808439	0.00145421082528238	0.0130201458934767	protein_coding	5	136147464	136170656	-1	ORAI calcium release-activated calcium modulator 2 [Source:MGI Symbol;Acc:MGI:2443195]
ENSMUSG00000034973	Dopey1	-0.581567812886586	-0.581913428750554	4.53427836911319	0.0014547128088683	0.0130201458934767	protein_coding	9	86485407	86555806	1	dopey family member 1 [Source:MGI Symbol;Acc:MGI:1289294]
ENSMUSG00000041161	Otud3	2.01428862092137	2.0288449238353	0.865443316168721	0.00145690780838163	0.0130293516570239	protein_coding	4	138895379	138913945	-1	OTU domain containing 3 [Source:MGI Symbol;Acc:MGI:1920412]
ENSMUSG00000033855	Ston1	-2.14169055243104	-2.17229052286046	2.00876688138805	0.00146686997341546	0.0131079500824406	protein_coding	17	88597684	88662586	1	stonin 1 [Source:MGI Symbol;Acc:MGI:1924307]
ENSMUSG00000037795	N4bp2	-0.782586542298717	-0.78284271991821	5.29078178783459	0.00146991100957174	0.0131246250814679	protein_coding	5	65763521	65830108	1	NEDD4 binding protein 2 [Source:MGI Symbol;Acc:MGI:2684414]
ENSMUSG00000063889	Crem	0.570696478745003	0.570958084978723	4.43623844373683	0.00147394712559228	0.0131388267444849	protein_coding	18	3266048	3337748	-1	cAMP responsive element modulator [Source:MGI Symbol;Acc:MGI:88495]
ENSMUSG00000064363	mt-Nd4	-0.568167267422596	-0.568183933739602	8.57855811157656	0.0014748934691459	0.0131388267444849	protein_coding	MT	10167	11544	1	mitochondrially encoded NADH dehydrogenase 4 [Source:MGI Symbol;Acc:MGI:102498]
ENSMUSG00000074922	Fam122a	2.25912411139402	2.26938178193162	1.74000593062763	0.00147503032565659	0.0131388267444849	protein_coding	19	24476502	24477356	-1	family with sequence similarity 122, member A [Source:MGI Symbol;Acc:MGI:1915284]
ENSMUSG00000040018	Cox15	-0.575397354691881	-0.575735944086493	4.12110818921316	0.00147984596900748	0.0131712187042339	protein_coding	19	43733254	43753000	-1	COX15 homolog, cytochrome c oxidase assembly protein (yeast) [Source:MGI Symbol;Acc:MGI:1920112]
ENSMUSG00000046675	Tmem251	1.25610130116378	1.25648125483681	5.09980297926384	0.00148314302946447	0.0131900538528011	protein_coding	12	102743760	102747561	1	transmembrane protein 251 [Source:MGI Symbol;Acc:MGI:2443862]
ENSMUSG00000003206	Ebi3	-0.717893949780009	-0.71965745347908	2.11768845436683	0.0014852985012355	0.013198714605251	protein_coding	17	55952623	55957021	1	Epstein-Barr virus induced gene 3 [Source:MGI Symbol;Acc:MGI:1354171]
ENSMUSG00000041313	Slc7a1	-0.547538797142047	-0.547689851662778	5.38675596062806	0.00148680212236345	0.0132015736937994	protein_coding	5	148327410	148399904	-1	solute carrier family 7 (cationic amino acid transporter, y+ system), member 1 [Source:MGI Symbol;Acc:MGI:88117]
ENSMUSG00000003970	Rpl8	-0.558494771702358	-0.558520445012919	8.01580625472421	0.00148915400110484	0.0132119540844647	protein_coding	15	76904071	76906318	1	ribosomal protein L8 [Source:MGI Symbol;Acc:MGI:1350927]
ENSMUSG00000034947	Tmem106a	0.622348458483422	0.62255692157568	4.83227775010819	0.0014923256709204	0.0132295855112547	protein_coding	11	101582242	101591788	1	transmembrane protein 106A [Source:MGI Symbol;Acc:MGI:1922056]
ENSMUSG00000025555	Farp1	0.651608079579198	0.651851460648549	4.77896797447862	0.00149385663635699	0.0132326555337887	protein_coding	14	121035200	121283744	1	FERM, RhoGEF (Arhgef) and pleckstrin domain protein 1 (chondrocyte-derived) [Source:MGI Symbol;Acc:MGI:2446173]
ENSMUSG00000032010	Usp2	0.865232731064848	0.868591076763737	2.13559892376741	0.00149884684022895	0.0132663385145462	protein_coding	9	44067021	44095627	1	ubiquitin specific peptidase 2 [Source:MGI Symbol;Acc:MGI:1858178]
ENSMUSG00000031176	Dynlt3	-0.575025826197346	-0.575184790638874	5.28376260203372	0.00150302402395223	0.0132927777890312	protein_coding	X	9654267	9663003	-1	dynein light chain Tctex-type 3 [Source:MGI Symbol;Acc:MGI:1914367]
ENSMUSG00000033706	Smyd5	-0.79980161423528	-0.800158641644949	4.84663090244405	0.0015049119216696	0.0132989447508302	protein_coding	6	85431989	85446435	1	SET and MYND domain containing 5 [Source:MGI Symbol;Acc:MGI:108048]
ENSMUSG00000010936	Vac14	0.951611097571281	0.952421349186691	3.59179755151131	0.00150787271559782	0.0133145756784408	protein_coding	8	110618638	110720396	1	Vac14 homolog (S. cerevisiae) [Source:MGI Symbol;Acc:MGI:2157980]
ENSMUSG00000029408	Abcb9	0.469095484656964	0.469131259093248	6.96328492962956	0.00150984366645391	0.0133214484631044	protein_coding	5	124061530	124095798	-1	ATP-binding cassette, sub-family B (MDR/TAP), member 9 [Source:MGI Symbol;Acc:MGI:1861729]
ENSMUSG00000028221	Tmem55a	-0.550195545775755	-0.550591445327474	4.11033766121522	0.00151605154776164	0.0133633953070434	protein_coding	4	14864076	14915176	1	transmembrane protein 55A [Source:MGI Symbol;Acc:MGI:1919769]
ENSMUSG00000019986	Ahi1	-0.643750671200127	-0.644194927137517	3.97286972594781	0.00151699062214243	0.0133633953070434	protein_coding	10	20952547	21080428	1	Abelson helper integration site 1 [Source:MGI Symbol;Acc:MGI:87971]
ENSMUSG00000020387	Phf15	-0.520916632228763	-0.521098024462337	5.32318726339664	0.00151912629194577	0.0133667641768755	protein_coding	11	51813455	51857653	-1	PHD finger protein 15 [Source:MGI Symbol;Acc:MGI:1924151]
ENSMUSG00000042688	Mapk6	0.55422702829553	0.554261025281229	7.25607814514823	0.00151976638358388	0.0133667641768755	protein_coding	9	75369062	75410005	-1	mitogen-activated protein kinase 6 [Source:MGI Symbol;Acc:MGI:1354946]
ENSMUSG00000020182	Ddc	-3.94988833785899	-4.57188189021704	-0.378307064205873	0.001521025772429	0.0133673154036443	protein_coding	11	11814101	11898144	-1	dopa decarboxylase [Source:MGI Symbol;Acc:MGI:94876]
ENSMUSG00000091996	BC049352	1.0905671654187	1.09690899400403	1.06208744780783	0.00152447922767485	0.0133871328405095	protein_coding	9	45182007	45250020	1	cDNA sequence BC049352 [Source:MGI Symbol;Acc:MGI:3040681]
ENSMUSG00000024513	Mbd2	0.552579321486498	0.552655617385072	6.04114513319541	0.00153782939688758	0.0134937583371833	protein_coding	18	70568189	70626131	1	methyl-CpG binding domain protein 2 [Source:MGI Symbol;Acc:MGI:1333813]
ENSMUSG00000002578	Ikzf4	-1.79128979322894	-1.81679849521437	1.31928371380857	0.00154237317247836	0.0135230049737702	protein_coding	10	128630843	128645991	-1	IKAROS family zinc finger 4 [Source:MGI Symbol;Acc:MGI:1343139]
ENSMUSG00000070808	Gltscr1	-0.669104328432884	-0.669493216055328	4.5106224883388	0.00154382594553399	0.0135251261267566	protein_coding	7	15971262	15999495	-1	glioma tumor suppressor candidate region gene 1 [Source:MGI Symbol;Acc:MGI:2154263]
ENSMUSG00000021226	Acot2	-0.914127207843417	-0.914398254065295	5.50077855501904	0.00154557022557693	0.0135297957834595	protein_coding	12	83987861	83993873	1	acyl-CoA thioesterase 2 [Source:MGI Symbol;Acc:MGI:2159605]
ENSMUSG00000066900	Suds3	1.2535002929859	1.2542033436879	4.21758492277071	0.00155977060259192	0.0136434123969865	protein_coding	5	117091682	117115993	-1	suppressor of defective silencing 3 homolog (S. cerevisiae) [Source:MGI Symbol;Acc:MGI:1919204]
ENSMUSG00000026970	Rbms1	0.952138284455222	0.952183357331857	7.75853420747312	0.0015684741474918	0.0137088076897366	protein_coding	2	60750193	60963192	-1	RNA binding motif, single stranded interacting protein 1 [Source:MGI Symbol;Acc:MGI:1861774]
ENSMUSG00000073664	Nbeal1	-0.982066497973091	-0.983339139642497	3.61460512226774	0.00157617756948268	0.0137637430737504	protein_coding	1	60180599	60338328	1	neurobeachin like 1 [Source:MGI Symbol;Acc:MGI:2444343]
ENSMUSG00000021596	Mctp1	-1.56022613976691	-1.58404094937094	0.651678394314058	0.00157722391534471	0.0137637430737504	protein_coding	13	76384535	77031810	1	multiple C2 domains, transmembrane 1 [Source:MGI Symbol;Acc:MGI:1926021]
ENSMUSG00000075010	AW112010	0.657161463028059	0.657167335121687	9.84529419628911	0.00158035364894485	0.0137802890388087	protein_coding	19	11047613	11050566	-1	expressed sequence AW112010 [Source:MGI Symbol;Acc:MGI:2147706]
ENSMUSG00000021108	Prkch	0.781847989096572	0.781857081211855	9.96552865132067	0.00158642988074431	0.0138048031820339	protein_coding	12	73584797	73778185	1	protein kinase C, eta [Source:MGI Symbol;Acc:MGI:97600]
ENSMUSG00000025722	Wdr73	-0.496395693582771	-0.496587273350361	4.9425512979657	0.00158682599826321	0.0138048031820339	protein_coding	7	80890723	80901269	-1	WD repeat domain 73 [Source:MGI Symbol;Acc:MGI:1919218]
ENSMUSG00000067150	Xpo5	-0.55242534268762	-0.552645657133718	4.81790270706345	0.00158687263077274	0.0138048031820339	protein_coding	17	46202855	46242299	1	exportin 5 [Source:MGI Symbol;Acc:MGI:1913789]
ENSMUSG00000028995	Fam126a	0.471700036547173	0.47177783049727	5.82765634977256	0.00158871925026786	0.013810112082095	protein_coding	5	23915276	24030690	-1	family with sequence similarity 126, member A [Source:MGI Symbol;Acc:MGI:2149839]
ENSMUSG00000020776	Fbf1	-0.812636757840014	-0.814223010508973	2.83239425903452	0.0015932849760994	0.0138339604448853	protein_coding	11	116142285	116168166	-1	Fas (TNFRSF6) binding factor 1 [Source:MGI Symbol;Acc:MGI:1922033]
ENSMUSG00000006930	Hap1	-2.26473337873298	-2.29704517574173	0.798118178833697	0.0015939397576157	0.0138339604448853	protein_coding	11	100347327	100356128	-1	huntingtin-associated protein 1 [Source:MGI Symbol;Acc:MGI:1261831]
ENSMUSG00000032892	Rangrf	-0.828342971650544	-0.830609614882501	2.11280988088491	0.00159663274044382	0.0138465743095943	protein_coding	11	68972484	68975185	-1	RAN guanine nucleotide release factor [Source:MGI Symbol;Acc:MGI:1889073]
ENSMUSG00000027805	Pfn2	-1.06984960846082	-1.07526848391493	1.52763225507534	0.00160153523558043	0.0138783154239204	protein_coding	3	57841895	57847564	-1	profilin 2 [Source:MGI Symbol;Acc:MGI:97550]
ENSMUSG00000005534	Insr	-0.898833419912208	-0.900991186876335	2.87950862410041	0.00160384167149262	0.0138875282717617	protein_coding	8	3150922	3279617	-1	insulin receptor [Source:MGI Symbol;Acc:MGI:96575]
ENSMUSG00000027752	Exosc8	0.483323911855071	0.483354367103261	7.16748505736667	0.00160610994742051	0.013896396679076	protein_coding	3	54728678	54735393	-1	exosome component 8 [Source:MGI Symbol;Acc:MGI:1916889]
ENSMUSG00000022305	Lrp12	-1.443200074861	-1.45380903450422	1.54522465483994	0.0016085579555238	0.0139068052346756	protein_coding	15	39870603	39943994	-1	low density lipoprotein-related protein 12 [Source:MGI Symbol;Acc:MGI:2443132]
ENSMUSG00000049588	Ccdc69	0.534226456180794	0.534311485705366	5.90638516164408	0.00161152131071199	0.013921649683413	protein_coding	11	55049731	55078131	-1	coiled-coil domain containing 69 [Source:MGI Symbol;Acc:MGI:1196234]
ENSMUSG00000038298	Pdzk1	-1.46016796764106	-1.47620024344558	0.0340129718676429	0.00161700198777376	0.0139582010845695	protein_coding	3	96829284	96870926	1	PDZ domain containing 1 [Source:MGI Symbol;Acc:MGI:1928901]
ENSMUSG00000029314	Agpat9	0.971122170772658	0.972951062898871	2.43775462109548	0.00162321749602548	0.0139963044884964	protein_coding	5	100845713	100899102	1	1-acylglycerol-3-phosphate O-acyltransferase 9 [Source:MGI Symbol;Acc:MGI:3603816]
ENSMUSG00000035954	Dock4	-2.15337698158053	-2.20688415615674	-0.0477094812289136	0.00162392216804757	0.0139963044884964	protein_coding	12	40446053	40846486	1	dedicator of cytokinesis 4 [Source:MGI Symbol;Acc:MGI:1918006]
ENSMUSG00000025209	Peo1	-0.644270974409075	-0.644824705740056	4.00572769254691	0.00163171818162224	0.0140526538849039	protein_coding	19	45006558	45012762	1	progressive external ophthalmoplegia 1 (human) [Source:MGI Symbol;Acc:MGI:2137410]
ENSMUSG00000024312	Wdr46	-0.528877024662605	-0.529022605244456	5.5209188630687	0.00163554446404647	0.0140747547483814	protein_coding	17	33940660	33949695	1	WD repeat domain 46 [Source:MGI Symbol;Acc:MGI:1931871]
ENSMUSG00000050786	Ccdc126	-0.712430337606527	-0.713094937985213	3.89795085623352	0.00164226460981432	0.0141217056902432	protein_coding	6	49319274	49341582	1	coiled-coil domain containing 126 [Source:MGI Symbol;Acc:MGI:1889376]
ENSMUSG00000028639	Ybx1	1.79734727346941	1.79741988858876	8.16982339686247	0.00164398274813117	0.0141256056127886	protein_coding	4	119277981	119294604	-1	Y box protein 1 [Source:MGI Symbol;Acc:MGI:99146]
ENSMUSG00000033352	Map2k4	1.03708499137095	1.03731776421727	5.52532450019965	0.001653874771169	0.0141996780891297	protein_coding	11	65688243	65788297	-1	mitogen-activated protein kinase kinase 4 [Source:MGI Symbol;Acc:MGI:1346869]
ENSMUSG00000036273	Lrrk2	-1.57853520106727	-1.59602210364977	0.29073510188505	0.00165600337048044	0.0142070335240142	protein_coding	15	91673175	91816120	1	leucine-rich repeat kinase 2 [Source:MGI Symbol;Acc:MGI:1913975]
ENSMUSG00000041481	Serpina3g	0.913876700302937	0.91396953379636	6.53101452801648	0.00166009453779742	0.0142312018320777	protein_coding	12	104236245	104241939	1	serine (or cysteine) peptidase inhibitor, clade A, member 3G [Source:MGI Symbol;Acc:MGI:105046]
ENSMUSG00000021374	Nup153	0.524685253525013	0.52473735021442	6.74507245312015	0.00168156161080443	0.0143962185323182	protein_coding	13	46679902	46727849	-1	nucleoporin 153 [Source:MGI Symbol;Acc:MGI:2385621]
ENSMUSG00000024667	Tmem216	-0.681663778748631	-0.68298502174975	2.58805364821725	0.00168192168170772	0.0143962185323182	protein_coding	19	10533865	10556238	-1	transmembrane protein 216 [Source:MGI Symbol;Acc:MGI:1920020]
ENSMUSG00000039050	Osbpl2	0.569052878842016	0.56913479710355	6.11521637443216	0.00168438619630407	0.0144062739760463	protein_coding	2	180119306	180162680	1	oxysterol binding protein-like 2 [Source:MGI Symbol;Acc:MGI:2442832]
ENSMUSG00000041849	Card6	-0.780793310231579	-0.781548591089418	4.21848259846743	0.00168693299934347	0.0144086115196831	protein_coding	15	5095981	5108539	-1	caspase recruitment domain family, member 6 [Source:MGI Symbol;Acc:MGI:3032959]
ENSMUSG00000022102	Dok2	0.617503439709984	0.617516918788813	8.69574666224742	0.00168723937938635	0.0144086115196831	protein_coding	14	70766036	70778495	1	docking protein 2 [Source:MGI Symbol;Acc:MGI:1332623]
ENSMUSG00000039178	Tbc1d19	-0.944858270117564	-0.946944035614841	2.49904759134851	0.00169334797470457	0.0144386328689204	protein_coding	5	53809627	53904380	1	TBC1 domain family, member 19 [Source:MGI Symbol;Acc:MGI:1914499]
ENSMUSG00000022184	Fbxo4	1.34196689755891	1.34323423788357	3.51111559340798	0.00169432442027461	0.0144386328689204	protein_coding	15	3965445	3979573	-1	F-box protein 4 [Source:MGI Symbol;Acc:MGI:2146220]
ENSMUSG00000021476	Habp4	2.14650217072739	2.14803970568829	4.23618331828522	0.00169463273868887	0.0144386328689204	protein_coding	13	64161866	64186536	1	hyaluronic acid binding protein 4 [Source:MGI Symbol;Acc:MGI:1891713]
ENSMUSG00000021610	Clptm1l	1.45073821680207	1.45102278803911	5.78581195504794	0.00169866738895407	0.0144619776940678	protein_coding	13	73604002	73620639	1	CLPTM1-like [Source:MGI Symbol;Acc:MGI:2442892]
ENSMUSG00000071532	Gm10335	-0.955006509574507	-0.955525933341872	4.50287249082905	0.00171733621588734	0.0146097833446014	protein_coding	10	14523062	14523571	1	predicted gene 10335 [Source:MGI Symbol;Acc:MGI:3641693]
ENSMUSG00000042675	Ypel3	2.40781253280265	2.40843594770136	6.12661333275335	0.00173000869184498	0.0147063904778603	protein_coding	7	126776955	126780514	1	yippee-like 3 (Drosophila) [Source:MGI Symbol;Acc:MGI:1913340]
ENSMUSG00000030123	Plxnd1	0.82049870646128	0.821920571315139	2.41552593472671	0.00175548144120012	0.0149047737084377	protein_coding	6	115954811	115995005	-1	plexin D1 [Source:MGI Symbol;Acc:MGI:2154244]
ENSMUSG00000085111	Ascl4	-3.63998227799403	-3.87466396469495	0.559447669189618	0.00175689327938416	0.0149047737084377	protein_coding	10	85928491	85946206	1	achaete-scute complex homolog 4 (Drosophila) [Source:MGI Symbol;Acc:MGI:1914591]
ENSMUSG00000033161	Atp1a1	0.955781068231239	0.955811173226767	8.32552680656505	0.00175734887860451	0.0149047737084377	protein_coding	3	101576219	101604603	-1	ATPase, Na+/K+ transporting, alpha 1 polypeptide [Source:MGI Symbol;Acc:MGI:88105]
ENSMUSG00000046794	Ppp1r3b	1.23465903629473	1.2386074328527	2.11844730189657	0.00175885318973416	0.0149062140586727	protein_coding	8	35375741	35388124	1	protein phosphatase 1, regulatory (inhibitor) subunit 3B [Source:MGI Symbol;Acc:MGI:2177268]
ENSMUSG00000092329	Gm20388	0.854449742834878	0.854550956438454	6.35687133196498	0.00177172034913471	0.0150038789233015	protein_coding	8	119910841	124345722	1	predicted gene 20388 [Source:MGI Symbol;Acc:MGI:5141853]
ENSMUSG00000048232	Fbxo10	-1.78405323646692	-1.80568319357932	1.43682312490844	0.00177549490066574	0.0150203620053958	protein_coding	4	45034247	45084604	-1	F-box protein 10 [Source:MGI Symbol;Acc:MGI:2686937]
ENSMUSG00000022390	Zc3h7b	-0.748152796121393	-0.748421959073988	5.11387037864533	0.00177635615122004	0.0150203620053958	protein_coding	15	81744848	81796269	1	zinc finger CCCH type containing 7B [Source:MGI Symbol;Acc:MGI:1328310]
ENSMUSG00000002012	Pnck	-2.20734974458114	-2.27379046690966	-0.14662859515913	0.00178519883266832	0.0150772712537596	protein_coding	X	73655994	73660117	-1	pregnancy upregulated non-ubiquitously expressed CaM kinase [Source:MGI Symbol;Acc:MGI:1347357]
ENSMUSG00000039987	Phtf2	-0.55529779097267	-0.555716532477718	3.94603234384083	0.00178578602226714	0.0150772712537596	protein_coding	5	20758663	20882124	-1	putative homeodomain transcription factor 2 [Source:MGI Symbol;Acc:MGI:1916020]
ENSMUSG00000030055	Rab43	0.535355561264309	0.535542373989126	4.85767106825652	0.001795145421867	0.0151367558841482	protein_coding	6	87788853	87812164	-1	RAB43, member RAS oncogene family [Source:MGI Symbol;Acc:MGI:1917084]
ENSMUSG00000011382	Dhdh	-1.43609722803981	-1.44525744992171	1.104153884605	0.00179554176781525	0.0151367558841482	protein_coding	7	45472956	45488805	-1	dihydrodiol dehydrogenase (dimeric) [Source:MGI Symbol;Acc:MGI:1919005]
ENSMUSG00000037239	Spred3	1.22589374681158	1.23674419055604	0.411007356273377	0.00180846781595976	0.0152342273787862	protein_coding	7	29158829	29169841	-1	sprouty-related, EVH1 domain containing 3 [Source:MGI Symbol;Acc:MGI:2142186]
ENSMUSG00000027951	Adar	-0.518864213815983	-0.518911343429917	7.08199984706952	0.00180986510213782	0.0152345088100072	protein_coding	3	89715022	89753446	1	adenosine deaminase, RNA-specific [Source:MGI Symbol;Acc:MGI:1889575]
ENSMUSG00000078453	3110003A17Rik	0.526600326406646	0.526614777251529	8.26762016654211	0.0018234200245047	0.0153370494531005	protein_coding	10	18011263	18023252	-1	RIKEN cDNA 3110003A17 gene [Source:MGI Symbol;Acc:MGI:1920362]
ENSMUSG00000070407	Hs3st3b1	-0.70930701463511	-0.709707154101617	4.47247200185956	0.0018261971763397	0.0153413208949834	protein_coding	11	63885792	63922290	-1	heparan sulfate (glucosamine) 3-O-sulfotransferase 3B1 [Source:MGI Symbol;Acc:MGI:1333853]
ENSMUSG00000074220	Zfp382	0.682955354189235	0.683223660862864	4.56242585201815	0.0018276625296513	0.0153413208949834	protein_coding	7	30121942	30134665	1	zinc finger protein 382 [Source:MGI Symbol;Acc:MGI:3588204]
ENSMUSG00000022403	St13	-0.708913584546126	-0.708933119074264	8.58077758984094	0.00182898844801809	0.0153413208949834	protein_coding	15	81363669	81400077	-1	suppression of tumorigenicity 13 [Source:MGI Symbol;Acc:MGI:1917606]
ENSMUSG00000037405	Icam1	0.703659732218622	0.703741919760042	6.4344395013928	0.00183101129644824	0.0153413208949834	protein_coding	9	21015960	21028797	1	intercellular adhesion molecule 1 [Source:MGI Symbol;Acc:MGI:96392]
ENSMUSG00000030319	Cand2	-0.60057338975436	-0.601117209148887	3.73378204019197	0.00183189216366968	0.0153413208949834	protein_coding	6	115774538	115804893	1	cullin-associated and neddylation-dissociated 2 (putative) [Source:MGI Symbol;Acc:MGI:1914338]
ENSMUSG00000020419	Hormad2	-1.71410241226126	-1.73266702738325	0.633643690764332	0.00183216849363544	0.0153413208949834	protein_coding	11	4345814	4441105	-1	HORMA domain containing 2 [Source:MGI Symbol;Acc:MGI:1923078]
ENSMUSG00000051107	Gm15440	1.10893329145835	1.11735095406223	0.97894114149308	0.001840032280888	0.0153956259007633	protein_coding	13	51685529	51701041	-1	predicted gene 15440 [Source:MGI Symbol;Acc:MGI:3642353]
ENSMUSG00000031258	Xkrx	-2.15819337778257	-2.20066569305949	1.49593099184979	0.00184599024025658	0.0154273842749082	protein_coding	X	134149043	134162076	-1	X Kell blood group precursor related X linked [Source:MGI Symbol;Acc:MGI:3584011]
ENSMUSG00000040591	1110051M20Rik	-0.633079805629127	-0.633459341977312	4.34343000546255	0.00184659022162509	0.0154273842749082	protein_coding	2	91275068	91444704	-1	RIKEN cDNA 1110051M20 gene [Source:MGI Symbol;Acc:MGI:1915079]
ENSMUSG00000079419	Ms4a6c	-0.738483061685723	-0.739619412750341	3.15255320967977	0.0018502394179069	0.0154463186083857	protein_coding	19	11469368	11482197	1	membrane-spanning 4-domains, subfamily A, member 6C [Source:MGI Symbol;Acc:MGI:2385644]
ENSMUSG00000050394	Armcx6	-2.17011002067501	-2.21520417975865	0.110763049847075	0.00185182688499114	0.0154480256201277	protein_coding	X	134748461	134751417	-1	armadillo repeat containing, X-linked 6 [Source:MGI Symbol;Acc:MGI:2147993]
ENSMUSG00000042364	Snx18	1.17285648787442	1.17313492143806	5.54788688497479	0.00185415395281829	0.0154558952634181	protein_coding	13	113592180	113618564	-1	sorting nexin 18 [Source:MGI Symbol;Acc:MGI:2137642]
ENSMUSG00000024782	Ak3	0.508361002747992	0.508407342728001	6.73424857427998	0.00187381554264427	0.0156081428869027	protein_coding	19	29020833	29047961	-1	adenylate kinase 3 [Source:MGI Symbol;Acc:MGI:1860835]
ENSMUSG00000017499	Cdc6	0.565179790868586	0.565240382814188	6.1988646232033	0.00187629895592589	0.0156171828149719	protein_coding	11	98907801	98923940	1	cell division cycle 6 [Source:MGI Symbol;Acc:MGI:1345150]
ENSMUSG00000036106	Prr5	1.85876250799079	1.87062234264078	1.2570080218077	0.00188440480531497	0.0156698715772839	protein_coding	15	84669620	84703673	1	proline rich 5 (renal) [Source:MGI Symbol;Acc:MGI:1924714]
ENSMUSG00000040270	Bach2	-1.07733939375338	-1.07832466571531	5.12442076508484	0.00188543486122378	0.0156698715772839	protein_coding	4	32238804	32586108	1	BTB and CNC homology 2 [Source:MGI Symbol;Acc:MGI:894679]
ENSMUSG00000024791	Cdca5	0.59601866034237	0.596084194382575	6.30491389459735	0.00188928174717134	0.0156791567135479	protein_coding	19	6084983	6091777	1	cell division cycle associated 5 [Source:MGI Symbol;Acc:MGI:1915099]
ENSMUSG00000020641	Rsad2	-0.652143494789762	-0.652579648152468	4.22031423042002	0.00188935943925116	0.0156791567135479	protein_coding	12	26442753	26456452	-1	radical S-adenosyl methionine domain containing 2 [Source:MGI Symbol;Acc:MGI:1929628]
ENSMUSG00000058655	Eif4b	-0.432720227187734	-0.432759115429988	7.02913029018836	0.00189457818883409	0.0157107931471988	protein_coding	15	102073773	102097172	1	eukaryotic translation initiation factor 4B [Source:MGI Symbol;Acc:MGI:95304]
ENSMUSG00000078619	Smarcd2	1.41197878718784	1.4122873780204	5.60663004039147	0.00189994083111316	0.0157435749877849	protein_coding	11	106263179	106272972	-1	SWI/SNF related, matrix associated, actin dependent regulator of chromatin, subfamily d, member 2 [Source:MGI Symbol;Acc:MGI:1933621]
ENSMUSG00000025586	Cpeb1	-5.26742178430055	-27.0685617918033	-0.654196223262864	0.00190326271765762	0.0157573745553438	protein_coding	7	81347026	81455465	-1	cytoplasmic polyadenylation element binding protein 1 [Source:MGI Symbol;Acc:MGI:108442]
ENSMUSG00000090663	Srcap	-1.17782150717025	-1.17808391353105	5.79438214720396	0.00190442754249903	0.0157573745553438	protein_coding	7	127559386	127565266	1	Snf2-related CREBBP activator protein [Source:MGI Symbol;Acc:MGI:2444036]
ENSMUSG00000002052	Supt6h	-0.527007219654179	-0.527066014301886	6.7265660888727	0.0019111091325046	0.0158009541155265	protein_coding	11	78206746	78245987	-1	suppressor of Ty 6 homolog (S. cerevisiae) [Source:MGI Symbol;Acc:MGI:107726]
ENSMUSG00000008140	Emc10	1.64737399338322	1.64756368393169	6.81814456621189	0.00191547941196654	0.0158253735441318	protein_coding	7	44489937	44496529	-1	ER membrane protein complex subunit 10 [Source:MGI Symbol;Acc:MGI:1916933]
ENSMUSG00000049313	Sorl1	-0.461984219926436	-0.462046753340259	6.35271743208966	0.00191963028277331	0.0158479454978403	protein_coding	9	41964720	42124297	-1	sortilin-related receptor, LDLR class A repeats-containing [Source:MGI Symbol;Acc:MGI:1202296]
ENSMUSG00000022969	Il10rb	0.442319492736765	0.442365805209354	6.57160344610091	0.00193646845117492	0.015975149630446	protein_coding	16	91406164	91425834	1	interleukin 10 receptor, beta [Source:MGI Symbol;Acc:MGI:109380]
ENSMUSG00000055170	Ifng	0.779405510193884	0.779494078710827	6.06080058283258	0.00194012037422754	0.0159934646347761	protein_coding	10	118441047	118445892	1	interferon gamma [Source:MGI Symbol;Acc:MGI:107656]
ENSMUSG00000014859	E2f4	0.823686099608209	0.82380880619872	6.00955829496706	0.00194429658951692	0.0160160714637935	protein_coding	8	105297663	105305369	1	E2F transcription factor 4 [Source:MGI Symbol;Acc:MGI:103012]
ENSMUSG00000022236	Ropn1l	-1.12332287662035	-1.13103624621658	1.04973922218573	0.00194630335047483	0.01602078734326	protein_coding	15	31441210	31453689	-1	ropporin 1-like [Source:MGI Symbol;Acc:MGI:2182357]
ENSMUSG00000037548	H2-DMb2	-0.906980042573733	-0.908644383668634	2.79074914592215	0.00194857378863543	0.0160276651097627	protein_coding	17	34143307	34151553	1	histocompatibility 2, class II, locus Mb2 [Source:MGI Symbol;Acc:MGI:95923]
ENSMUSG00000090173	Fbxw10	-1.58335628854382	-1.60925137963917	0.837854773141617	0.00195882180587657	0.0161001027017228	protein_coding	11	62847069	62877465	1	F-box and WD-40 domain protein 10 [Source:MGI Symbol;Acc:MGI:3052463]
ENSMUSG00000000740	Rpl13	-0.675164521603127	-0.675177366836978	9.34110230179331	0.00196690576990287	0.0161525765867363	protein_coding	8	123102350	123105244	1	ribosomal protein L13 [Source:MGI Symbol;Acc:MGI:105922]
ENSMUSG00000040010	Slc7a5	1.34910444676431	1.34988685366501	4.118914996094	0.00196809818572498	0.0161525765867363	protein_coding	8	121881146	121907686	-1	solute carrier family 7 (cationic amino acid transporter, y+ system), member 5 [Source:MGI Symbol;Acc:MGI:1298205]
ENSMUSG00000060036	Rpl3	-0.516676345765516	-0.516685483191214	9.43356871812336	0.00197838610131245	0.0162250901260353	protein_coding	15	80077781	80083406	-1	ribosomal protein L3 [Source:MGI Symbol;Acc:MGI:1351605]
ENSMUSG00000026181	Ppm1f	-0.53021817147606	-0.530341083477435	5.65952505293596	0.00198031701095567	0.0162290102805391	protein_coding	16	16896469	16927364	1	protein phosphatase 1F (PP2C domain containing) [Source:MGI Symbol;Acc:MGI:1918464]
ENSMUSG00000021253	Tgfb3	0.637643461887557	0.637935290294157	4.39029646911054	0.00198537076650996	0.0162584981392348	protein_coding	12	86056744	86079041	-1	transforming growth factor, beta 3 [Source:MGI Symbol;Acc:MGI:98727]
ENSMUSG00000063663	Brwd3	-0.575459745693372	-0.57607085550583	3.41121115910124	0.00199191146134824	0.0163001106397508	protein_coding	X	108737016	108834372	-1	bromodomain and WD repeat domain containing 3 [Source:MGI Symbol;Acc:MGI:3029414]
ENSMUSG00000028936	Rpl22	-0.974349152810071	-0.974609060225829	5.49473294268809	0.00200109993357717	0.0163633135124868	protein_coding	4	152325742	152334071	1	ribosomal protein L22 [Source:MGI Symbol;Acc:MGI:99262]
ENSMUSG00000000531	Grasp	2.2738377809463	2.28189212705905	1.9896058362323	0.00200415615743854	0.0163763162242784	protein_coding	15	101224207	101232755	1	GRP1 (general receptor for phosphoinositides 1)-associated scaffold protein [Source:MGI Symbol;Acc:MGI:1860303]
ENSMUSG00000005873	Reep5	0.404924913044362	0.404948875318124	7.23539936221298	0.00200813291188558	0.016396816246902	protein_coding	18	34344889	34373415	-1	receptor accessory protein 5 [Source:MGI Symbol;Acc:MGI:1270152]
ENSMUSG00000028889	Yrdc	2.32814464629389	2.3294582200082	4.67945831149786	0.00201287161215432	0.0164160003322757	protein_coding	4	124850679	124855242	1	yrdC domain containing (E.coli) [Source:MGI Symbol;Acc:MGI:2387201]
ENSMUSG00000028467	Gba2	1.02245528700547	1.02274458771471	5.24941634221296	0.00201342170592818	0.0164160003322757	protein_coding	4	43566928	43578873	-1	glucosidase beta 2 [Source:MGI Symbol;Acc:MGI:2654325]
ENSMUSG00000028332	Hemgn	-2.85373347390018	-2.94116487464797	0.0315603351921643	0.00201578266671459	0.0164232621350853	protein_coding	4	46393989	46413506	-1	hemogen [Source:MGI Symbol;Acc:MGI:2136910]
ENSMUSG00000030346	Rad51ap1	0.550178326986894	0.550310191527323	5.16753839660222	0.00202081900248484	0.0164522946485099	protein_coding	6	126923050	126939587	-1	RAD51 associated protein 1 [Source:MGI Symbol;Acc:MGI:1098224]
ENSMUSG00000033450	Tagap	-0.536728900845321	-0.536778834611813	7.07105410815524	0.00202698614608288	0.0164822203407071	protein_coding	17	7926000	7934897	1	T cell activation Rho GTPase activating protein [Source:MGI Symbol;Acc:MGI:3615484]
ENSMUSG00000040212	Emp3	0.803359076310612	0.80340765346668	7.06932211612838	0.00202786718292801	0.0164822203407071	protein_coding	7	45918023	45921426	-1	epithelial membrane protein 3 [Source:MGI Symbol;Acc:MGI:1098729]
ENSMUSG00000007041	Clic1	0.470863484338106	0.470868808346863	9.68370081504986	0.00202990537745078	0.0164822203407071	protein_coding	17	35049966	35058749	1	chloride intracellular channel 1 [Source:MGI Symbol;Acc:MGI:2148924]
ENSMUSG00000034329	Brip1	0.492055033938403	0.492185544246086	5.00696717985345	0.00203039706256159	0.0164822203407071	protein_coding	11	86058138	86201193	-1	BRCA1 interacting protein C-terminal helicase 1 [Source:MGI Symbol;Acc:MGI:2442836]
ENSMUSG00000028343	Erp44	0.479510259500564	0.479543125224727	7.06129260031119	0.00203700459084278	0.0165188447386872	protein_coding	4	48193323	48279558	-1	endoplasmic reticulum protein 44 [Source:MGI Symbol;Acc:MGI:1923549]
ENSMUSG00000049577	Zfpm1	1.05068294102855	1.0513118340282	4.08467659510151	0.00203786643240026	0.0165188447386872	protein_coding	8	122282141	122337251	1	zinc finger protein, multitype 1 [Source:MGI Symbol;Acc:MGI:1095400]
ENSMUSG00000020902	Ntn1	-1.75238525738074	-1.78302659158661	0.217243618005586	0.00204455459748704	0.0165610405032127	protein_coding	11	68209364	68400823	-1	netrin 1 [Source:MGI Symbol;Acc:MGI:105088]
ENSMUSG00000022283	Pabpc1	-0.501188283123797	-0.501191962835752	10.6751196197111	0.0020492262924527	0.0165786329635716	protein_coding	15	36595661	36608973	-1	poly(A) binding protein, cytoplasmic 1 [Source:MGI Symbol;Acc:MGI:1349722]
ENSMUSG00000063897	CAAA01118383.1	1.91561175806815	1.91709511219504	4.06615308644683	0.00205403073491445	0.0165786329635716	protein_coding	GL456216.1	15881	36183	1	dehydrogenase/reductase SDR family member on chromosome X homolog precursor [Source:RefSeq peptide;Acc:NP_001028498]
ENSMUSG00000036940	Kdm1a	-0.614020636987986	-0.614445794787736	3.97974501606268	0.00205491671415492	0.0165786329635716	protein_coding	4	136550540	136602723	-1	lysine (K)-specific demethylase 1A [Source:MGI Symbol;Acc:MGI:1196256]
ENSMUSG00000047959	Kcna3	1.36520036193639	1.36664108952506	3.30261176026956	0.0020550266423532	0.0165786329635716	protein_coding	3	107036162	107038129	1	potassium voltage-gated channel, shaker-related subfamily, member 3 [Source:MGI Symbol;Acc:MGI:96660]
ENSMUSG00000054733	Msra	-0.54595913046985	-0.546226568119046	4.55404896586953	0.00205573831840064	0.0165786329635716	protein_coding	14	64122623	64455903	-1	methionine sulfoxide reductase A [Source:MGI Symbol;Acc:MGI:106916]
ENSMUSG00000044408	Sptssa	-0.417766595187248	-0.417808120037857	6.77301879797161	0.00205657450156599	0.0165786329635716	protein_coding	12	54645374	54656572	-1	serine palmitoyltransferase, small subunit A [Source:MGI Symbol;Acc:MGI:1913399]
ENSMUSG00000020279	Il9r	-1.9464735098384	-1.99340409301906	0.469316528528264	0.00205711596128113	0.0165786329635716	protein_coding	11	32187541	32200279	-1	interleukin 9 receptor [Source:MGI Symbol;Acc:MGI:96564]
ENSMUSG00000058690	Gcap14	0.446929224508399	0.446963578548298	7.1139355267851	0.00206315296671443	0.0166152982250902	protein_coding	14	36874936	36968764	-1	granule cell antiserum positive 14 [Source:MGI Symbol;Acc:MGI:101859]
ENSMUSG00000021792	5730469M10Rik	-0.573982609955555	-0.574207028167729	4.78792479175841	0.00206573034640762	0.0166232745867177	protein_coding	14	40993740	41013788	-1	RIKEN cDNA 5730469M10 gene [Source:MGI Symbol;Acc:MGI:1917814]
ENSMUSG00000017697	Ada	0.52703053744843	0.527371747705246	3.93403183033922	0.0020681398365837	0.0166232745867177	protein_coding	2	163726584	163750239	-1	adenosine deaminase [Source:MGI Symbol;Acc:MGI:87916]
ENSMUSG00000020653	Klf11	0.46386162161539	0.463933392335219	6.05022075737508	0.00206860802824866	0.0166232745867177	protein_coding	12	24651371	24662774	1	Kruppel-like factor 11 [Source:MGI Symbol;Acc:MGI:2653368]
ENSMUSG00000029622	Arpc1b	0.479394717568944	0.479397303098361	10.7861855542602	0.0020710255631503	0.0166307372684319	protein_coding	5	145114215	145130705	1	actin related protein 2/3 complex, subunit 1B [Source:MGI Symbol;Acc:MGI:1343142]
ENSMUSG00000075704	Txnrd2	-0.489389345574223	-0.489685085630525	4.17302258408398	0.00207758933354061	0.0166714603848051	protein_coding	16	18426417	18479073	1	thioredoxin reductase 2 [Source:MGI Symbol;Acc:MGI:1347023]
ENSMUSG00000062545	Tlr12	-2.21917514964339	-2.25517441910383	1.781614707175	0.00208074498562967	0.0166847964748625	protein_coding	4	128615446	128618619	-1	toll-like receptor 12 [Source:MGI Symbol;Acc:MGI:3045221]
ENSMUSG00000026771	Spopl	0.8835754498722	0.883989376929618	4.48904851900657	0.00208392598426039	0.0166983165309818	protein_coding	2	23506220	23572106	-1	speckle-type POZ protein-like [Source:MGI Symbol;Acc:MGI:1924107]
ENSMUSG00000038564	Ift172	-1.20993218933265	-1.21781658493895	1.53608138832733	0.00208900860532527	0.0167229659357957	protein_coding	5	31253280	31291114	-1	intraflagellar transport 172 [Source:MGI Symbol;Acc:MGI:2682064]
ENSMUSG00000025104	Hdgfrp3	-0.857387183114085	-0.858433322384831	3.42305237202407	0.00208999645894098	0.0167229659357957	protein_coding	7	81881251	81934473	-1	hepatoma-derived growth factor, related protein 3 [Source:MGI Symbol;Acc:MGI:1352760]
ENSMUSG00000056076	Eif3b	2.34461434735383	2.34481083815025	7.33817755602883	0.00209603767473354	0.0167592990885996	protein_coding	5	140419305	140443358	1	eukaryotic translation initiation factor 3, subunit B [Source:MGI Symbol;Acc:MGI:106478]
ENSMUSG00000017002	Slpi	-0.965899850703158	-0.971005602567253	1.68947152056325	0.00210341030189919	0.0168062182204678	protein_coding	2	164354070	164389095	-1	secretory leukocyte peptidase inhibitor [Source:MGI Symbol;Acc:MGI:109297]
ENSMUSG00000056014	A430033K04Rik	-0.718815162822648	-0.719761439968387	3.24277877997889	0.00210855554220138	0.0168247470917715	protein_coding	5	138622859	138648903	1	RIKEN cDNA A430033K04 gene [Source:MGI Symbol;Acc:MGI:3583896]
ENSMUSG00000020788	Atp2a3	-0.622994046067493	-0.623018650940149	8.21495383533965	0.00210874180201254	0.0168247470917715	protein_coding	11	72961169	72993044	1	ATPase, Ca++ transporting, ubiquitous [Source:MGI Symbol;Acc:MGI:1194503]
ENSMUSG00000041840	Haus1	-0.50322817319529	-0.503424850887482	4.72931900575066	0.0021121098726639	0.0168395912046079	protein_coding	18	77757567	77767780	-1	HAUS augmin-like complex, subunit 1 [Source:MGI Symbol;Acc:MGI:2385076]
ENSMUSG00000002768	Mea1	0.475914769795317	0.47597096978625	6.31447496004997	0.00212544237722674	0.0169338026773343	protein_coding	17	46681137	46683105	1	male enhanced antigen 1 [Source:MGI Symbol;Acc:MGI:96957]
ENSMUSG00000022346	Myc	-0.535545884572761	-0.535616881509748	6.78658509497718	0.00213744544857731	0.0170172955528215	protein_coding	15	61985391	61990374	1	myelocytomatosis oncogene [Source:MGI Symbol;Acc:MGI:97250]
ENSMUSG00000071064	Zfp827	-0.924863362715602	-0.927343728909255	2.25495569728628	0.00215779581289434	0.0171607088234281	protein_coding	8	79028437	79193766	1	zinc finger protein 827 [Source:MGI Symbol;Acc:MGI:2444807]
ENSMUSG00000038608	Dock10	0.487676869751884	0.487702518680808	7.52684836772612	0.00215853141422708	0.0171607088234281	protein_coding	1	80501073	80758553	-1	dedicator of cytokinesis 10 [Source:MGI Symbol;Acc:MGI:2146320]
ENSMUSG00000047507	Baiap3	0.707766845244702	0.707913194318383	5.44942455643975	0.00216182760983776	0.0171746901862645	protein_coding	17	25243489	25256364	-1	BAI1-associated protein 3 [Source:MGI Symbol;Acc:MGI:2685783]
ENSMUSG00000018920	Cxcl16	1.15010651979216	1.15433133290493	1.46977802537339	0.00217551083496406	0.0172711130252655	protein_coding	11	70453983	70459984	-1	chemokine (C-X-C motif) ligand 16 [Source:MGI Symbol;Acc:MGI:1932682]
ENSMUSG00000043635	Adamts3	-1.11135669033755	-1.11526879045435	1.78127843726687	0.00218243250777782	0.017313757891959	protein_coding	5	89673841	89883334	-1	a disintegrin-like and metallopeptidase (reprolysin type) with thrombospondin type 1 motif, 3 [Source:MGI Symbol;Acc:MGI:3045353]
ENSMUSG00000034361	Cpne2	1.76741353460146	1.7802076895416	0.559943242529101	0.00218535069728309	0.017324604179313	protein_coding	8	94532990	94570529	1	copine II [Source:MGI Symbol;Acc:MGI:2387578]
ENSMUSG00000020396	Nefh	-0.749470872236015	-0.750325004358949	3.31606368342005	0.00219681198410313	0.0174031133776113	protein_coding	11	4938754	4948064	-1	neurofilament, heavy polypeptide [Source:MGI Symbol;Acc:MGI:97309]
ENSMUSG00000074165	Zfp788	-0.642353770994783	-0.643250157090026	3.12828678362628	0.00220173231482001	0.0174297306566545	protein_coding	7	41633203	41651534	1	zinc finger protein 788 [Source:MGI Symbol;Acc:MGI:1914857]
ENSMUSG00000034218	Atm	-0.572676661156726	-0.572813293941143	5.5753949049396	0.00221622959388174	0.0175320712207217	protein_coding	9	53439149	53536740	-1	ataxia telangiectasia mutated homolog (human) [Source:MGI Symbol;Acc:MGI:107202]
ENSMUSG00000066952	Myo1h	-2.26477812187404	-2.31058849637471	0.407351846507304	0.0022209000787572	0.0175492562238776	protein_coding	5	114314941	114364576	1	myosin 1H [Source:MGI Symbol;Acc:MGI:1914674]
ENSMUSG00000022568	Scrib	-0.5452530126115	-0.545668172134259	3.94167639787505	0.00222154416298684	0.0175492562238776	protein_coding	15	76047158	76069784	-1	scribbled homolog (Drosophila) [Source:MGI Symbol;Acc:MGI:2145950]
ENSMUSG00000032648	Pygm	0.8365264265212	0.837350439149746	3.16072165322991	0.00222879160250684	0.0175940651590116	protein_coding	19	6384399	6398459	1	muscle glycogen phosphorylase [Source:MGI Symbol;Acc:MGI:97830]
ENSMUSG00000040345	Arhgap9	0.572956354529851	0.572982543956686	7.93876656540348	0.00224226850491651	0.0176853748719827	protein_coding	10	127323727	127329943	1	Rho GTPase activating protein 9 [Source:MGI Symbol;Acc:MGI:2143764]
ENSMUSG00000033379	Atp6v0b	0.494795256527923	0.494853832706434	6.31621023343494	0.00224380823798938	0.0176853748719827	protein_coding	4	117884326	117887333	-1	ATPase, H+ transporting, lysosomal V0 subunit B [Source:MGI Symbol;Acc:MGI:1890510]
ENSMUSG00000021773	Comtd1	-0.7186081352813	-0.72019064427946	2.46256180424192	0.00224510846629108	0.0176853748719827	protein_coding	14	21845861	21848977	-1	catechol-O-methyltransferase domain containing 1 [Source:MGI Symbol;Acc:MGI:1916406]
ENSMUSG00000031934	Panx1	0.971337792482972	0.971402461217442	7.38655912962244	0.00225355096570562	0.0177393687716221	protein_coding	9	15005161	15045478	-1	pannexin 1 [Source:MGI Symbol;Acc:MGI:1860055]
ENSMUSG00000037129	Tmprss13	1.05757860740007	1.05789009087848	4.90733064957885	0.00225860754776259	0.0177666523299353	protein_coding	9	45319100	45347581	1	transmembrane protease, serine 13 [Source:MGI Symbol;Acc:MGI:2682935]
ENSMUSG00000056899	Immp2l	-1.21035123536189	-1.21684774999702	1.3343340547747	0.00226974518480472	0.0178416986025818	protein_coding	12	41024090	41955588	1	IMP2 inner mitochondrial membrane peptidase-like (S. cerevisiae) [Source:MGI Symbol;Acc:MGI:2135611]
ENSMUSG00000074170	Plekhf1	1.06931313781971	1.07067955647769	2.85423476552305	0.00227619599470438	0.0178798236714824	protein_coding	7	38220654	38227994	-1	pleckstrin homology domain containing, family F (with FYVE domain) member 1 [Source:MGI Symbol;Acc:MGI:1919537]
ENSMUSG00000011171	Vipr2	-2.41465939156552	-2.49904094260406	0.0287270927951115	0.00229255756687923	0.0179956908095861	protein_coding	12	116077726	116146261	1	vasoactive intestinal peptide receptor 2 [Source:MGI Symbol;Acc:MGI:107166]
ENSMUSG00000037999	Arap2	0.500779484576111	0.500798606859323	8.02280146305401	0.00229707527732209	0.0180184907638257	protein_coding	5	62602445	62766198	-1	ArfGAP with RhoGAP domain, ankyrin repeat and PH domain 2 [Source:MGI Symbol;Acc:MGI:2684416]
ENSMUSG00000024146	Cript	0.507302134551301	0.507372277633844	6.10925233270657	0.00231189229758474	0.018121990851945	protein_coding	17	87025550	87035810	1	cysteine-rich PDZ-binding protein [Source:MGI Symbol;Acc:MGI:1929655]
ENSMUSG00000029705	Cux1	0.511777339463332	0.511851085332299	6.25792493035594	0.0023394841778682	0.0183254125293042	protein_coding	5	136248135	136567490	-1	cut-like homeobox 1 [Source:MGI Symbol;Acc:MGI:88568]
ENSMUSG00000056091	St3gal5	1.78028571391302	1.79625497357703	0.388122360411685	0.00234163788884743	0.0183294290248254	protein_coding	6	72097613	72154570	1	ST3 beta-galactoside alpha-2,3-sialyltransferase 5 [Source:MGI Symbol;Acc:MGI:1339963]
ENSMUSG00000029386	Tctn2	-1.28976410385917	-1.30919527165796	-0.143719289347966	0.00234358560387414	0.0183318285681191	protein_coding	5	124598749	124627738	1	tectonic family member 2 [Source:MGI Symbol;Acc:MGI:1915228]
ENSMUSG00000026950	Neb	1.58147415601302	1.58202276441912	5.4138963720278	0.00234676408150905	0.0183435078787147	protein_coding	2	52136647	52338798	-1	nebulin [Source:MGI Symbol;Acc:MGI:97292]
ENSMUSG00000023009	Nckap5l	-1.06689171129256	-1.06932553181415	3.19114017355513	0.00234836313935201	0.0183435078787147	protein_coding	15	99422035	99457748	-1	NCK-associated protein 5-like [Source:MGI Symbol;Acc:MGI:3609653]
ENSMUSG00000029135	Fosl2	0.655379234472997	0.656055552072666	3.43627208074291	0.00236216645902326	0.0184384342049544	protein_coding	5	32136472	32157831	1	fos-like antigen 2 [Source:MGI Symbol;Acc:MGI:102858]
ENSMUSG00000013878	Rnf170	-0.535666579687253	-0.535943833714295	4.47906408812945	0.00236582899375563	0.0184541269973815	protein_coding	8	26119368	26143871	1	ring finger protein 170 [Source:MGI Symbol;Acc:MGI:1924983]
ENSMUSG00000071658	Gng3	0.700567558024314	0.701330622017193	3.11397464045348	0.00237081884016441	0.0184801440646451	protein_coding	19	8836929	8839246	-1	guanine nucleotide binding protein (G protein), gamma 3 [Source:MGI Symbol;Acc:MGI:102704]
ENSMUSG00000034595	Ppp1r18	0.441421240600617	0.441426987489442	9.56104169308939	0.00237497774620779	0.0184996523187873	protein_coding	17	35865593	35875596	1	protein phosphatase 1, regulatory subunit 18 [Source:MGI Symbol;Acc:MGI:1923698]
ENSMUSG00000048439	Nupl2	-0.524967713809286	-0.525313635594237	4.06114256062142	0.00238026682914442	0.0185179667545983	protein_coding	5	24164963	24184013	1	nucleoporin like 2 [Source:MGI Symbol;Acc:MGI:2387631]
ENSMUSG00000032251	Irak1bp1	-1.10745337500508	-1.11306591841297	1.19887125436266	0.00238064460694746	0.0185179667545983	protein_coding	9	82829806	82847688	1	interleukin-1 receptor-associated kinase 1 binding protein 1 [Source:MGI Symbol;Acc:MGI:1929475]
ENSMUSG00000019737	AI428936	-1.39820832227528	-1.41784037785252	0.427882223322773	0.00238381575114901	0.0185297299515202	protein_coding	7	30314807	30319046	1	expressed sequence AI428936 [Source:MGI Symbol;Acc:MGI:2141950]
ENSMUSG00000020572	Nampt	-0.44008485993786	-0.440162608098053	5.98496002203059	0.00240300630981266	0.0186659113217019	protein_coding	12	32820335	32853369	1	nicotinamide phosphoribosyltransferase [Source:MGI Symbol;Acc:MGI:1929865]
ENSMUSG00000032714	Syde1	-3.73206315062434	-4.34563745038819	-0.223732153223187	0.00240860566592324	0.0186964039529969	protein_coding	10	78584503	78591964	-1	synapse defective 1, Rho GTPase, homolog 1 (C. elegans) [Source:MGI Symbol;Acc:MGI:1918959]
ENSMUSG00000020530	Ggnbp2	0.459852319302121	0.459875782196943	7.75209265196987	0.00241212940512056	0.0187053601587234	protein_coding	11	84832361	84870817	-1	gametogenetin binding protein 2 [Source:MGI Symbol;Acc:MGI:2387356]
ENSMUSG00000041439	Mfsd6	1.01688701616438	1.01736004395436	4.51752944972755	0.00241396710863487	0.0187053601587234	protein_coding	1	52656286	52727462	-1	major facilitator superfamily domain containing 6 [Source:MGI Symbol;Acc:MGI:1922925]
ENSMUSG00000050974	Gm9847	1.70173384036524	1.72498833480599	-0.334893974952836	0.00241478328996233	0.0187053601587234	protein_coding	12	14494561	14495157	1	predicted pseudogene 9847 [Source:MGI Symbol;Acc:MGI:3642840]
ENSMUSG00000015112	Slc25a13	-0.582011942698241	-0.582356820707764	4.09436239248373	0.00241686218338829	0.0187084896662836	protein_coding	6	6041218	6217118	-1	solute carrier family 25 (mitochondrial carrier, adenine nucleotide translocator), member 13 [Source:MGI Symbol;Acc:MGI:1354721]
ENSMUSG00000015542	Nat9	0.628681613989085	0.629243924566912	3.46619253425864	0.00242099849902881	0.0187275299405484	protein_coding	11	115182832	115187859	-1	N-acetyltransferase 9 (GCN5-related, putative) [Source:MGI Symbol;Acc:MGI:1913426]
ENSMUSG00000043592	Unc5cl	0.622970110598188	0.6234260565592	3.81220886317635	0.00242418368563068	0.0187391915352905	protein_coding	17	48454901	48539714	1	unc-5 homolog C (C. elegans)-like [Source:MGI Symbol;Acc:MGI:1923839]
ENSMUSG00000037279	Ovol2	1.70230802581896	1.72373292088282	0.0556648046449	0.00243564527591742	0.018814770215766	protein_coding	2	144305175	144332146	-1	ovo-like 2 (Drosophila) [Source:MGI Symbol;Acc:MGI:1338039]
ENSMUSG00000019845	Tube1	0.600227347447894	0.600600926908682	3.78315218606288	0.00244796200929734	0.018885883522226	protein_coding	10	39134023	39151058	1	epsilon-tubulin 1 [Source:MGI Symbol;Acc:MGI:1919174]
ENSMUSG00000024622	Hmgxb3	-0.550512787205987	-0.550702016235103	5.21852943001987	0.00244868389442353	0.018885883522226	protein_coding	18	61131279	61177050	-1	HMG box domain containing 3 [Source:MGI Symbol;Acc:MGI:2441817]
ENSMUSG00000025877	Hk3	-1.10145829170475	-1.10757464156533	1.04586443991258	0.0024500459469993	0.018885883522226	protein_coding	13	55005985	55021385	-1	hexokinase 3 [Source:MGI Symbol;Acc:MGI:2670962]
ENSMUSG00000034949	Zfr2	-1.82667114125127	-1.86128419325057	0.807986642588291	0.00245161424415647	0.018885883522226	protein_coding	10	81233155	81252123	1	zinc finger RNA binding protein 2 [Source:MGI Symbol;Acc:MGI:2143792]
ENSMUSG00000002332	Dhrs1	0.52632528067048	0.526404655878487	5.90493198924738	0.00245762594706836	0.018919146677294	protein_coding	14	55739020	55745690	-1	dehydrogenase/reductase (SDR family) member 1 [Source:MGI Symbol;Acc:MGI:1196314]
ENSMUSG00000046364	Rpl27a	-0.899374523006538	-0.899527638428219	6.17766781045319	0.00246085795099581	0.0189309802428534	protein_coding	7	109519147	109522367	1	ribosomal protein L27A [Source:MGI Symbol;Acc:MGI:1347076]
ENSMUSG00000039148	Sart1	1.05110395747506	1.05131561136703	5.6086520876607	0.00248942070639525	0.019135984810202	protein_coding	19	5377523	5388703	-1	squamous cell carcinoma antigen recognized by T cells 1 [Source:MGI Symbol;Acc:MGI:1309453]
ENSMUSG00000064360	mt-Nd3	-1.43534031052681	-1.43791443513471	2.87905632952974	0.00249166176532148	0.019135984810202	protein_coding	MT	9459	9806	1	mitochondrially encoded NADH dehydrogenase 3 [Source:MGI Symbol;Acc:MGI:102499]
ENSMUSG00000034032	Rpap1	-0.708154220371287	-0.708361131970309	5.33065167992879	0.00249407783142202	0.019135984810202	protein_coding	2	119763304	119787537	-1	RNA polymerase II associated protein 1 [Source:MGI Symbol;Acc:MGI:1916175]
ENSMUSG00000006058	Snf8	1.12878299429108	1.12964223255378	3.75774591476764	0.00249435934500036	0.019135984810202	protein_coding	11	96034885	96047430	1	SNF8, ESCRT-II complex subunit, homolog (S. cerevisiae) [Source:MGI Symbol;Acc:MGI:1343161]
ENSMUSG00000031016	Wee1	1.37048751797825	1.37196091899525	3.30523715379534	0.00249777723847908	0.0191490540520325	protein_coding	7	110122350	110142112	1	WEE 1 homolog 1 (S. pombe) [Source:MGI Symbol;Acc:MGI:103075]
ENSMUSG00000014498	Ankrd52	-0.861862253515595	-0.862680932900477	3.67013352056713	0.00249968569705263	0.0191505413141824	protein_coding	10	128377115	128408704	1	ankyrin repeat domain 52 [Source:MGI Symbol;Acc:MGI:2444029]
ENSMUSG00000024781	Lipa	-0.49969975801797	-0.499745633062882	7.03915043475258	0.002501971949441	0.0191549189001069	protein_coding	19	34492318	34527474	-1	lysosomal acid lipase A [Source:MGI Symbol;Acc:MGI:96789]
ENSMUSG00000027962	Vcam1	-0.698970990950928	-0.699405995195903	3.82282335611029	0.0025119845780421	0.0192184025594042	protein_coding	3	116110020	116129688	-1	vascular cell adhesion molecule 1 [Source:MGI Symbol;Acc:MGI:98926]
ENSMUSG00000033416	1110038D17Rik	0.499701681638308	0.499788450178372	6.0161902047413	0.00251739329180934	0.0192466003213623	protein_coding	10	75351111	75517972	-1	RIKEN cDNA 1110038D17 gene [Source:MGI Symbol;Acc:MGI:1916028]
ENSMUSG00000032456	Nmnat3	-0.805136297680913	-0.806024615019609	3.75916753634161	0.00252990053302231	0.0193256109987066	protein_coding	9	98287435	98420527	1	nicotinamide nucleotide adenylyltransferase 3 [Source:MGI Symbol;Acc:MGI:1921330]
ENSMUSG00000029810	Tmem176b	-0.955921867384581	-0.959502612780209	1.94067411047867	0.00253118790430687	0.0193256109987066	protein_coding	6	48833811	48841374	-1	transmembrane protein 176B [Source:MGI Symbol;Acc:MGI:1916348]
ENSMUSG00000016526	Dyrk3	1.26439400148198	1.26648987844938	2.86605360705045	0.00253718907872033	0.0193581980937883	protein_coding	1	131128441	131138234	-1	dual-specificity tyrosine-(Y)-phosphorylation regulated kinase 3 [Source:MGI Symbol;Acc:MGI:1330300]
ENSMUSG00000005968	Tuft1	-0.898078206028609	-0.899976592308819	2.39762953038202	0.0025532079937867	0.0194611634933586	protein_coding	3	94612757	94658872	-1	tuftelin 1 [Source:MGI Symbol;Acc:MGI:109572]
ENSMUSG00000046223	Plaur	-3.17711050906028	-3.27983805723643	2.00807269148475	0.00255587697853347	0.0194611634933586	protein_coding	7	24462500	24475873	1	plasminogen activator, urokinase receptor [Source:MGI Symbol;Acc:MGI:97612]
ENSMUSG00000040389	Wdr47	0.566781286491801	0.567096356109926	4.19495496220326	0.00255591108726562	0.0194611634933586	protein_coding	3	108591279	108645719	1	WD repeat domain 47 [Source:MGI Symbol;Acc:MGI:2139593]
ENSMUSG00000039157	Fam102a	0.808713421246995	0.808812285757838	6.66141004784447	0.0025582781999882	0.0194659179113543	protein_coding	2	32535332	32569756	1	family with sequence similarity 102, member A [Source:MGI Symbol;Acc:MGI:2138935]
ENSMUSG00000021013	Ttc8	-1.17868957810544	-1.19227127135985	0.586329169620678	0.00256206375582377	0.0194814514312808	protein_coding	12	98920574	98983238	1	tetratricopeptide repeat domain 8 [Source:MGI Symbol;Acc:MGI:1923510]
ENSMUSG00000047881	Rell1	0.446686114707505	0.44679428283521	5.43830703079534	0.00258112383476748	0.0196130294111243	protein_coding	5	63908896	63968905	-1	RELT-like 1 [Source:MGI Symbol;Acc:MGI:2140767]
ENSMUSG00000021375	Kif13a	-1.49580998235314	-1.50502400401609	1.27371800043491	0.00259023538614437	0.0196589279406165	protein_coding	13	46749087	46929718	-1	kinesin family member 13A [Source:MGI Symbol;Acc:MGI:1098264]
ENSMUSG00000045410	Akr1e1	-0.513035828939981	-0.513299689367019	4.37331929742986	0.00259068414759065	0.0196589279406165	protein_coding	13	4590757	4609174	-1	aldo-keto reductase family 1, member E1 [Source:MGI Symbol;Acc:MGI:1914758]
ENSMUSG00000021704	Mtx3	-0.944723129524579	-0.949528615936979	1.39347425267174	0.00259376318844193	0.0196689306278998	protein_coding	13	92844787	92858230	1	metaxin 3 [Source:MGI Symbol;Acc:MGI:2686040]
ENSMUSG00000074064	Mlycd	1.78674753860355	1.78766351362096	4.7746155667316	0.00259682508087751	0.0196787897919958	protein_coding	8	119394878	119411102	1	malonyl-CoA decarboxylase [Source:MGI Symbol;Acc:MGI:1928485]
ENSMUSG00000025888	Casp1	0.562247065154992	0.562295091268662	6.66329485633435	0.00260187813693366	0.0197037144335925	protein_coding	9	5298517	5307265	1	caspase 1 [Source:MGI Symbol;Acc:MGI:96544]
ENSMUSG00000022704	Qtrtd1	-0.775990094686592	-0.777504513077894	2.92315660491742	0.00260438045568263	0.0197093019579776	protein_coding	16	43861407	43926809	-1	queuine tRNA-ribosyltransferase domain containing 1 [Source:MGI Symbol;Acc:MGI:1922194]
ENSMUSG00000033883	D3Ertd254e	-0.9078599552711	-0.909751751024603	2.71995619314577	0.00260994488059534	0.0197380394829045	protein_coding	3	36159522	36170335	1	DNA segment, Chr 3, ERATO Doi 254, expressed [Source:MGI Symbol;Acc:MGI:1098769]
ENSMUSG00000060860	Ube2s	1.31294284067361	1.31375959283711	3.95938070666381	0.00261329880410589	0.0197500322340073	protein_coding	7	4808155	4812351	-1	ubiquitin-conjugating enzyme E2S [Source:MGI Symbol;Acc:MGI:1925141]
ENSMUSG00000010751	Tnfrsf22	-0.938025414094211	-0.939530243371599	3.23721043104925	0.00261676687911841	0.0197628708855664	protein_coding	7	143634808	143649661	-1	tumor necrosis factor receptor superfamily, member 22 [Source:MGI Symbol;Acc:MGI:1930270]
ENSMUSG00000041762	Gpr155	0.528143646551003	0.528329028932731	4.90191211207268	0.00262707160570433	0.0198265916799315	protein_coding	2	73341506	73386572	-1	G protein-coupled receptor 155 [Source:MGI Symbol;Acc:MGI:1915776]
ENSMUSG00000059273	Zc3h4	-0.823830124573982	-0.824148790650828	5.07787040499309	0.00262875400877158	0.0198265916799315	protein_coding	7	16401196	16437694	1	zinc finger CCCH-type containing 4 [Source:MGI Symbol;Acc:MGI:2682314]
ENSMUSG00000016496	Cd274	-0.618036315562176	-0.618380959692599	4.78113868474112	0.00263169067500241	0.0198353473952611	protein_coding	19	29367455	29388095	1	CD274 antigen [Source:MGI Symbol;Acc:MGI:1926446]
ENSMUSG00000059316	Slc27a4	1.3935222573193	1.39420612287331	4.49276249728771	0.00264605160611291	0.0199301392045052	protein_coding	2	29802634	29817522	1	solute carrier family 27 (fatty acid transporter), member 4 [Source:MGI Symbol;Acc:MGI:1347347]
ENSMUSG00000052137	Rbm12b2	-0.658840381087507	-0.659618344069181	3.37376323384746	0.00264954391131809	0.0199429956128188	protein_coding	4	12089439	12096243	1	RNA binding motif protein 12 B2 [Source:MGI Symbol;Acc:MGI:1924854]
ENSMUSG00000020358	Hnrnpab	1.02605661681952	1.02619603071632	6.07912966840739	0.0026558102341365	0.01996387287863	protein_coding	11	51600100	51606847	-1	heterogeneous nuclear ribonucleoprotein A/B [Source:MGI Symbol;Acc:MGI:1330294]
ENSMUSG00000030165	Klrd1	-1.03610440235673	-1.03745517799808	2.79186287581452	0.00265589213049635	0.01996387287863	protein_coding	6	129591782	129598775	1	killer cell lectin-like receptor, subfamily D, member 1 [Source:MGI Symbol;Acc:MGI:1196275]
ENSMUSG00000024742	Fen1	0.504547104243283	0.504562474492063	8.16969880857086	0.00267090897787296	0.0200455855751422	protein_coding	19	10199132	10204169	-1	flap structure specific endonuclease 1 [Source:MGI Symbol;Acc:MGI:102779]
ENSMUSG00000037251	4930444A02Rik	-0.595672505221487	-0.596004475605277	4.37249877367193	0.00267205092019572	0.0200455855751422	protein_coding	8	25980604	25994121	-1	RIKEN cDNA 4930444A02 gene [Source:MGI Symbol;Acc:MGI:1921903]
ENSMUSG00000069808	Fam57a	0.748457993552591	0.749317633693492	3.16103847890038	0.00267214654622979	0.0200455855751422	protein_coding	11	76179671	76214827	1	family with sequence similarity 57, member A [Source:MGI Symbol;Acc:MGI:2151840]
ENSMUSG00000059866	Tnip2	-0.675566797765384	-0.675809620980491	5.13776713119852	0.00268275057292769	0.0201068379325194	protein_coding	5	34496087	34513997	-1	TNFAIP3 interacting protein 2 [Source:MGI Symbol;Acc:MGI:2386643]
ENSMUSG00000028849	Mtap7d1	1.47111848249091	1.47141727021326	5.75243736938351	0.00268426618086319	0.0201068379325194	protein_coding	4	126232167	126256343	-1	microtubule-associated protein 7 domain containing 1 [Source:MGI Symbol;Acc:MGI:2384297]
ENSMUSG00000006517	Mvd	0.599769887954171	0.600095666739299	4.1093362032115	0.00268571192437949	0.0201068379325194	protein_coding	8	122433596	122443422	-1	mevalonate (diphospho) decarboxylase [Source:MGI Symbol;Acc:MGI:2179327]
ENSMUSG00000038324	Trpc4ap	1.31429250476888	1.31442135320341	6.92544101195777	0.00269323020630766	0.0201496191590466	protein_coding	2	155634271	155692384	-1	transient receptor potential cation channel, subfamily C, member 4 associated protein [Source:MGI Symbol;Acc:MGI:1930751]
ENSMUSG00000024525	Impa2	-0.4614644453403	-0.461640255313663	4.77401999963182	0.00269980907314249	0.0201853195093719	protein_coding	18	67289253	67319146	1	inositol (myo)-1(or 4)-monophosphatase 2 [Source:MGI Symbol;Acc:MGI:2149728]
ENSMUSG00000020437	Myo1g	0.435573359443679	0.435582742402926	8.74675044817675	0.0027184763251251	0.0203112913388946	protein_coding	11	6506548	6520965	-1	myosin IG [Source:MGI Symbol;Acc:MGI:1927091]
ENSMUSG00000049985	Ankrd55	-1.02592629124712	-1.02986321401767	1.74323512497623	0.00272159818553611	0.0203125639636933	protein_coding	13	112288451	112384002	1	ankyrin repeat domain 55 [Source:MGI Symbol;Acc:MGI:1924568]
ENSMUSG00000030793	Pycard	0.432693223314483	0.43271480289392	7.46459146536886	0.00272228363953885	0.0203125639636933	protein_coding	7	127992103	127993867	-1	PYD and CARD domain containing [Source:MGI Symbol;Acc:MGI:1931465]
ENSMUSG00000042389	Tsen2	-0.523281819960095	-0.523743976207701	3.72164373121247	0.00272635326992814	0.0203228978235743	protein_coding	6	115544664	115578350	1	tRNA splicing endonuclease 2 homolog (S. cerevisiae) [Source:MGI Symbol;Acc:MGI:2141599]
ENSMUSG00000034163	Zfc3h1	0.679903218136112	0.680088081448155	5.22994720248423	0.00272730741607321	0.0203228978235743	protein_coding	10	115384959	115432772	1	zinc finger, C3H1-type containing [Source:MGI Symbol;Acc:MGI:2446143]
ENSMUSG00000075229	Ccdc58	-0.691319522164817	-0.691976229566488	3.54013232870726	0.0027330361654051	0.0203520093117166	protein_coding	16	36071660	36092118	1	coiled-coil domain containing 58 [Source:MGI Symbol;Acc:MGI:2146423]
ENSMUSG00000023236	Scg5	-2.84868352557611	-3.06936890117047	0.22980302882233	0.0027435982655639	0.0204170503839765	protein_coding	2	113776362	113829121	-1	secretogranin V [Source:MGI Symbol;Acc:MGI:98289]
ENSMUSG00000041515	Irf8	0.680576357432256	0.68062829816753	6.87463978560972	0.00274791027469951	0.0204234331968477	protein_coding	8	120736358	120756694	1	interferon regulatory factor 8 [Source:MGI Symbol;Acc:MGI:96395]
ENSMUSG00000029407	Uso1	0.934234167841937	0.934536688273995	4.86714327230489	0.00274811281064119	0.0204234331968477	protein_coding	5	92137938	92202794	1	USO1 homolog, vesicle docking protein (yeast) [Source:MGI Symbol;Acc:MGI:1929095]
ENSMUSG00000002603	Tgfb1	1.01959274925632	1.02063208273222	3.36130499202745	0.00275951987041769	0.0204945724418655	protein_coding	7	25687002	25705077	1	transforming growth factor, beta 1 [Source:MGI Symbol;Acc:MGI:98725]
ENSMUSG00000001157	Gmcl1	1.82034207668419	1.82092109731813	5.34196428877842	0.00276202630014372	0.0204995573239903	protein_coding	6	86691768	86733378	-1	germ cell-less homolog 1 (Drosophila) [Source:MGI Symbol;Acc:MGI:1345156]
ENSMUSG00000089862	Gm16039	0.598108003401554	0.598157626354103	6.7703032069209	0.00276412928807929	0.0205015432588617	protein_coding	6	8259288	8597480	1	predicted gene 16039 [Source:MGI Symbol;Acc:MGI:3840148]
ENSMUSG00000037890	Wdr19	-0.697194831950914	-0.699375829605414	2.36090967181946	0.002767175362713	0.0205105167893193	protein_coding	5	65199696	65260415	1	WD repeat domain 19 [Source:MGI Symbol;Acc:MGI:2443231]
ENSMUSG00000057378	Ryr3	-1.24922295210043	-1.25502783882841	1.6821459873944	0.0027877094185936	0.0206490147252589	protein_coding	2	112631355	113217096	-1	ryanodine receptor 3 [Source:MGI Symbol;Acc:MGI:99684]
ENSMUSG00000079003	Samd1	0.708778311275157	0.710003208866395	2.39097887990415	0.00279264243917712	0.0206718462860229	protein_coding	8	83997672	84000386	1	sterile alpha motif domain containing 1 [Source:MGI Symbol;Acc:MGI:2142433]
ENSMUSG00000042354	Gnl3	-0.530459541409033	-0.530867676602022	4.06114061173271	0.00280104285765795	0.020720297165589	protein_coding	14	31012434	31019089	-1	guanine nucleotide binding protein-like 3 (nucleolar) [Source:MGI Symbol;Acc:MGI:1353651]
ENSMUSG00000021285	Ppp1r13b	0.905443882350146	0.906626299869772	3.37691780768918	0.00280805965218866	0.0207584555360339	protein_coding	12	111828458	111908055	-1	protein phosphatase 1, regulatory (inhibitor) subunit 13B [Source:MGI Symbol;Acc:MGI:1336199]
ENSMUSG00000029729	Zkscan1	-0.543327962569726	-0.543542154399243	4.97544160785174	0.00281221577133996	0.0207754300038805	protein_coding	5	138085084	138107822	1	zinc finger with KRAB and SCAN domains 1 [Source:MGI Symbol;Acc:MGI:1921820]
ENSMUSG00000022900	Ildr1	0.934905866218395	0.935274916356408	4.46418244177853	0.00282073176064529	0.0208245695746252	protein_coding	16	36693978	36726804	1	immunoglobulin-like domain containing receptor 1 [Source:MGI Symbol;Acc:MGI:2146574]
ENSMUSG00000021559	Dapk1	1.60774762644087	1.62591277395756	1.22487999756202	0.00283444970834784	0.0209120232775729	protein_coding	13	60601947	60763185	1	death associated protein kinase 1 [Source:MGI Symbol;Acc:MGI:1916885]
ENSMUSG00000006732	Mettl1	-0.694081425140778	-0.69502797834088	3.47274719761719	0.0028395980613319	0.0209190361271655	protein_coding	10	127041414	127046365	1	methyltransferase like 1 [Source:MGI Symbol;Acc:MGI:1339986]
ENSMUSG00000039621	Prex1	0.700866997995083	0.700887894802468	8.25971019989258	0.00284055559576948	0.0209190361271655	protein_coding	2	166566342	166713832	-1	phosphatidylinositol-3,4,5-trisphosphate-dependent Rac exchange factor 1 [Source:MGI Symbol;Acc:MGI:3040696]
ENSMUSG00000029163	Emilin1	-1.04604498438983	-1.05089785301038	2.62483182901939	0.00284101860384154	0.0209190361271655	protein_coding	5	30913402	30921278	1	elastin microfibril interfacer 1 [Source:MGI Symbol;Acc:MGI:1926189]
ENSMUSG00000047215	Rpl9	-0.666756433677117	-0.666784543580786	8.13183183856578	0.00284490467984565	0.020933850641552	protein_coding	5	65388364	65391443	-1	ribosomal protein L9 [Source:MGI Symbol;Acc:MGI:1298373]
ENSMUSG00000036955	2510003E04Rik	1.64521928937405	1.64709345713015	3.32820509679274	0.00285659750543074	0.0209947931919363	protein_coding	10	62538626	62578457	-1	RIKEN cDNA 2510003E04 gene [Source:MGI Symbol;Acc:MGI:1919570]
ENSMUSG00000012519	Mlkl	0.753775121858318	0.754162078085876	4.08168577263119	0.00285694589541121	0.0209947931919363	protein_coding	8	111311797	111338177	-1	mixed lineage kinase domain-like [Source:MGI Symbol;Acc:MGI:1921818]
ENSMUSG00000030557	Mef2a	0.952188580957499	0.952338434873166	6.01304830662144	0.00286366551673382	0.0210223633785082	protein_coding	7	67231163	67372858	-1	myocyte enhancer factor 2A [Source:MGI Symbol;Acc:MGI:99532]
ENSMUSG00000048277	Syngr2	0.452978059147963	0.453011272245436	6.97293262479555	0.00286446168863827	0.0210223633785082	protein_coding	11	117809668	117814283	1	synaptogyrin 2 [Source:MGI Symbol;Acc:MGI:1328324]
ENSMUSG00000024401	Tnf	-0.970864538300286	-0.972716421131958	2.75306576714877	0.00286727927158577	0.0210292248612036	protein_coding	17	35199381	35202007	-1	tumor necrosis factor [Source:MGI Symbol;Acc:MGI:104798]
ENSMUSG00000020374	Rasgef1c	1.50685316685232	1.53033893159929	-0.471328422525736	0.00287941559821904	0.0211043781050569	protein_coding	11	49901835	49980994	1	RasGEF domain family, member 1C [Source:MGI Symbol;Acc:MGI:1921813]
ENSMUSG00000054934	Kcnmb4	-1.78372843635663	-1.8179363507225	0.789164070238665	0.00288356675274198	0.0211209446741822	protein_coding	10	116417861	116473878	-1	potassium large conductance calcium-activated channel, subfamily M, beta member 4 [Source:MGI Symbol;Acc:MGI:1913272]
ENSMUSG00000024792	Zfpl1	0.474574737739415	0.474651014454709	5.9504009309173	0.00290823985742722	0.0212847915877527	protein_coding	19	6076487	6084944	-1	zinc finger like protein 1 [Source:MGI Symbol;Acc:MGI:1891017]
ENSMUSG00000028986	Klhl7	-0.823882289892828	-0.825191091708056	3.11566316926903	0.00290974724749314	0.0212847915877527	protein_coding	5	24100590	24161223	1	kelch-like 7 (Drosophila) [Source:MGI Symbol;Acc:MGI:1196453]
ENSMUSG00000050732	Vamp8	0.559759780546932	0.559781546266411	7.81355044239463	0.00291679348873968	0.0213223712494909	protein_coding	6	72385223	72390703	-1	vesicle-associated membrane protein 8 [Source:MGI Symbol;Acc:MGI:1336882]
ENSMUSG00000024169	Ift140	-0.638461426846366	-0.638757297335893	4.746313262034	0.00292365138363943	0.0213574570197116	protein_coding	17	25016091	25099495	1	intraflagellar transport 140 [Source:MGI Symbol;Acc:MGI:2146906]
ENSMUSG00000033985	Tesk2	0.86004912118251	0.861279893335853	2.90509769747016	0.00292541712087365	0.0213574570197116	protein_coding	4	116720948	116805956	1	testis-specific kinase 2 [Source:MGI Symbol;Acc:MGI:2385204]
ENSMUSG00000040022	Rab11fip2	-0.929011423908883	-0.931594456333799	2.26779516064386	0.00292990584681654	0.0213762562435929	protein_coding	19	59902884	59943654	-1	RAB11 family interacting protein 2 (class I) [Source:MGI Symbol;Acc:MGI:1922248]
ENSMUSG00000019809	Pex3	-0.510850332466762	-0.511114427343566	4.48402978025326	0.00293818806755011	0.0214225284799127	protein_coding	10	13523842	13553142	-1	peroxisomal biogenesis factor 3 [Source:MGI Symbol;Acc:MGI:1929646]
ENSMUSG00000015619	Gata3	0.510329401754364	0.510344394126665	8.22672307545425	0.00294008381017961	0.0214225284799127	protein_coding	2	9857078	9890034	-1	GATA binding protein 3 [Source:MGI Symbol;Acc:MGI:95663]
ENSMUSG00000033720	Sfxn5	-1.23952173923433	-1.24512213886665	1.72126561382606	0.00296136945798625	0.02156355726578	protein_coding	6	85213051	85333422	-1	sideroflexin 5 [Source:MGI Symbol;Acc:MGI:2137681]
ENSMUSG00000032589	Bsn	-1.39517547363472	-1.40386631455175	1.04511181507618	0.00296940698380486	0.0216079974000653	protein_coding	9	108096023	108190384	-1	bassoon [Source:MGI Symbol;Acc:MGI:1277955]
ENSMUSG00000030823	9130019O22Rik	0.697448129529053	0.698254677074519	3.24547080973806	0.00298454729772614	0.0217040321065111	protein_coding	7	127382260	127387166	-1	RIKEN cDNA 9130019O22 gene [Source:MGI Symbol;Acc:MGI:1926171]
ENSMUSG00000019773	Fbxo5	0.489269436632546	0.489323570643049	6.22390287900916	0.00300504277475859	0.0218388599831187	protein_coding	10	5799160	5805600	-1	F-box protein 5 [Source:MGI Symbol;Acc:MGI:1914391]
ENSMUSG00000022443	Myh9	-0.595908953933707	-0.595921711021737	9.08753826165609	0.00301051054644872	0.0218576642697046	protein_coding	15	77760587	77842175	-1	myosin, heavy polypeptide 9, non-muscle [Source:MGI Symbol;Acc:MGI:107717]
ENSMUSG00000028069	Gpatch4	-0.615155782465527	-0.61567391122524	3.85981525775957	0.00301352017478301	0.0218576642697046	protein_coding	3	88043108	88055993	1	G patch domain containing 4 [Source:MGI Symbol;Acc:MGI:1913864]
ENSMUSG00000059479	B3gnt8	-1.54342650886113	-1.56754887416324	0.38005013750102	0.00301635565182398	0.0218576642697046	protein_coding	7	25627624	25629490	1	UDP-GlcNAc:betaGal beta-1,3-N-acetylglucosaminyltransferase 8 [Source:MGI Symbol;Acc:MGI:2385269]
ENSMUSG00000019303	Psmc3ip	0.607701159335	0.608088972677724	3.74064437490801	0.0030166709766965	0.0218576642697046	protein_coding	11	101091823	101095436	-1	proteasome (prosome, macropain) 26S subunit, ATPase 3, interacting protein [Source:MGI Symbol;Acc:MGI:1098610]
ENSMUSG00000058355	Abce1	-0.466482357040859	-0.466529028036851	6.82155175281899	0.00301741435128778	0.0218576642697046	protein_coding	8	79683442	79711740	-1	ATP-binding cassette, sub-family E (OABP), member 1 [Source:MGI Symbol;Acc:MGI:1195458]
ENSMUSG00000026014	Raph1	0.89419201125944	0.896029778597401	2.15868505089234	0.00302063940991217	0.0218577680783922	protein_coding	1	60483236	60567104	-1	Ras association (RalGDS/AF-6) and pleckstrin homology domains 1 [Source:MGI Symbol;Acc:MGI:1924550]
ENSMUSG00000053687	Dpep2	1.17321204628571	1.17643566026957	1.7950199365153	0.00302235770562591	0.0218577680783922	protein_coding	8	105984944	105996423	-1	dipeptidase 2 [Source:MGI Symbol;Acc:MGI:2442042]
ENSMUSG00000006585	Cdt1	0.475838510827313	0.475908780376179	5.9342583757169	0.00302329916572211	0.0218577680783922	protein_coding	8	122568015	122573128	1	chromatin licensing and DNA replication factor 1 [Source:MGI Symbol;Acc:MGI:1914427]
ENSMUSG00000055612	Cdca7	-0.523753983880903	-0.523863782642324	5.63783453574609	0.00303364018232883	0.021918344654989	protein_coding	2	72476159	72486893	1	cell division cycle associated 7 [Source:MGI Symbol;Acc:MGI:1914203]
ENSMUSG00000036777	Anln	0.521428307658794	0.521651239789805	4.20071220141852	0.00304230594569023	0.0219667468735358	protein_coding	9	22331214	22389206	-1	anillin, actin binding protein [Source:MGI Symbol;Acc:MGI:1920174]
ENSMUSG00000038467	Chmp4b	0.890652198155481	0.890842539139186	5.73371448922231	0.00304846066020906	0.0219969674254103	protein_coding	2	154651705	154694785	1	charged multivesicular body protein 4B [Source:MGI Symbol;Acc:MGI:1922858]
ENSMUSG00000061578	Ksr2	-2.69705434671065	-3.0098609845142	-0.172486266530204	0.0030627248596217	0.0220856272963037	protein_coding	5	117414000	117775003	1	kinase suppressor of ras 2 [Source:MGI Symbol;Acc:MGI:3610315]
ENSMUSG00000005233	Spc25	0.4928470683766	0.492903094453827	6.1995928557988	0.00306974756152289	0.0221219872659424	protein_coding	2	69193895	69206194	-1	SPC25, NDC80 kinetochore complex component, homolog (S. cerevisiae) [Source:MGI Symbol;Acc:MGI:1913692]
ENSMUSG00000006651	Aplp1	1.35856023111277	1.36266483293889	1.79176545293551	0.0030756308243465	0.0221500943313671	protein_coding	7	30434981	30445582	-1	amyloid beta (A4) precursor-like protein 1 [Source:MGI Symbol;Acc:MGI:88046]
ENSMUSG00000003813	Rad23a	-0.688051233793817	-0.688154587828441	6.13671172840248	0.00308906181071072	0.0222324873876538	protein_coding	8	84834019	84840665	-1	RAD23a homolog (S. cerevisiae) [Source:MGI Symbol;Acc:MGI:105126]
ENSMUSG00000064341	mt-Nd1	-0.490855966373767	-0.490870461207404	8.56207255336462	0.00309107900261022	0.0222326802699009	protein_coding	MT	2751	3707	1	mitochondrially encoded NADH dehydrogenase 1 [Source:MGI Symbol;Acc:MGI:101787]
ENSMUSG00000095687	Rnaset2a	-0.45526436798792	-0.455305620108223	6.97454876470473	0.00309908340375406	0.0222679621950348	protein_coding	17	8128610	8148097	-1	ribonuclease T2A [Source:MGI Symbol;Acc:MGI:1915445]
ENSMUSG00000021811	Dnajc9	0.414436291054616	0.41445228554398	7.88143181771224	0.00309997146045471	0.0222679621950348	protein_coding	14	20384638	20388910	-1	DnaJ (Hsp40) homolog, subfamily C, member 9 [Source:MGI Symbol;Acc:MGI:1915326]
ENSMUSG00000078546	2210404O09Rik	-0.776203958696873	-0.777092793040211	3.54618097648194	0.00310253145886271	0.0222720285318101	protein_coding	17	21879570	21908092	-1	RIKEN cDNA 2210404O09 gene [Source:MGI Symbol;Acc:MGI:1917331]
ENSMUSG00000020180	Snrpd3	-0.807365516351677	-0.807466267111717	6.36920479263721	0.00310807266327803	0.0222853169874791	protein_coding	10	75518042	75535440	1	small nuclear ribonucleoprotein D3 [Source:MGI Symbol;Acc:MGI:1914582]
ENSMUSG00000059482	2610301B20Rik	-0.68005091223018	-0.680455866500353	4.44460516603454	0.00310837277229117	0.0222853169874791	protein_coding	4	10874498	10899425	1	RIKEN cDNA 2610301B20 gene [Source:MGI Symbol;Acc:MGI:1914407]
ENSMUSG00000025790	Slco3a1	0.831652766201068	0.83190106618223	4.92482237858951	0.00311423040761943	0.0223129914388127	protein_coding	7	74275419	74554780	-1	solute carrier organic anion transporter family, member 3a1 [Source:MGI Symbol;Acc:MGI:1351867]
ENSMUSG00000032120	C2cd2l	0.81908319276668	0.819899476634059	3.36982155411561	0.00312024205710156	0.0223226214939418	protein_coding	9	44309237	44320282	-1	C2 calcium-dependent domain containing 2-like [Source:MGI Symbol;Acc:MGI:1919014]
ENSMUSG00000091722	Siah3	-1.48362251931637	-1.50881541570332	0.281461487864261	0.00312033353354142	0.0223226214939418	protein_coding	14	75455982	75526141	1	seven in absentia homolog 3 (Drosophila) [Source:MGI Symbol;Acc:MGI:2685758]
ENSMUSG00000035439	Haus8	0.46199381577632	0.462138505231475	4.84089516182671	0.0031233623603281	0.0223226214939418	protein_coding	8	71248561	71272934	-1	4HAUS augmin-like complex, subunit 8 [Source:MGI Symbol;Acc:MGI:1923728]
ENSMUSG00000032002	Dcun1d5	1.31548676189938	1.31589234234504	5.04334559219171	0.00312396947989482	0.0223226214939418	protein_coding	9	7184566	7207031	1	DCN1, defective in cullin neddylation 1, domain containing 5 (S. cerevisiae) [Source:MGI Symbol;Acc:MGI:1924113]
ENSMUSG00000031386	Hcfc1	-0.533965622093769	-0.534002239647863	7.30648797684201	0.00312715962575893	0.0223226214939418	protein_coding	X	73942792	73966357	-1	host cell factor C1 [Source:MGI Symbol;Acc:MGI:105942]
ENSMUSG00000058755	Osm	0.536091879098997	0.536300206667919	4.68732237137076	0.00312867737406055	0.0223226214939418	protein_coding	11	4236420	4241026	1	oncostatin M [Source:MGI Symbol;Acc:MGI:104749]
ENSMUSG00000039759	Thap3	0.487662751927193	0.487723795526946	6.37944997987362	0.00312956358634851	0.0223226214939418	protein_coding	4	151982639	151988997	-1	THAP domain containing, apoptosis associated protein 3 [Source:MGI Symbol;Acc:MGI:1917126]
ENSMUSG00000028494	Plin2	0.534372166576142	0.534454167275829	5.93514247736426	0.00313427106212146	0.0223419322041459	protein_coding	4	86648386	86670060	-1	perilipin 2 [Source:MGI Symbol;Acc:MGI:87920]
ENSMUSG00000011884	Gltp	0.51031002275584	0.510322641686977	8.70869177899539	0.00314421268342637	0.0223942246864492	protein_coding	5	114669403	114690984	-1	glycolipid transfer protein [Source:MGI Symbol;Acc:MGI:1929253]
ENSMUSG00000040128	Pnrc1	1.4683234325328	1.46846167296638	7.23856321236762	0.00314561669946631	0.0223942246864492	protein_coding	4	33245423	33290163	-1	proline-rich nuclear receptor coactivator 1 [Source:MGI Symbol;Acc:MGI:1917838]
ENSMUSG00000005470	Asf1b	0.556804663027309	0.55682228495699	8.06638691714401	0.00316468133506466	0.0225090348569331	protein_coding	8	83955507	83970197	1	ASF1 anti-silencing function 1 homolog B (S. cerevisiae) [Source:MGI Symbol;Acc:MGI:1914179]
ENSMUSG00000016921	Srsf6	-0.492290810118191	-0.492323341156068	7.49326453058243	0.00316577383708523	0.0225090348569331	protein_coding	2	162931528	162937121	1	serine/arginine-rich splicing factor 6 [Source:MGI Symbol;Acc:MGI:1915246]
ENSMUSG00000041203	2310036O22Rik	1.97499870959402	1.97560626265237	5.34723822290494	0.0031731303773532	0.0225469887500224	protein_coding	8	85026833	85030285	1	RIKEN cDNA 2310036O22 gene [Source:MGI Symbol;Acc:MGI:1922833]
ENSMUSG00000063556	Gm10132	4.02391659594131	4.06169790326752	1.73448300132743	0.00317939510497844	0.0225680907464253	protein_coding	14	77251801	77252327	-1	predicted gene 10132 [Source:MGI Symbol;Acc:MGI:3704449]
ENSMUSG00000041096	Tspyl2	-0.591941378492828	-0.592163920290147	5.3243111647022	0.0031805979407486	0.0225680907464253	protein_coding	X	152336852	152342425	-1	TSPY-like 2 [Source:MGI Symbol;Acc:MGI:106244]
ENSMUSG00000003039	Fam32a	0.470729992132786	0.470756749631972	7.45473160798367	0.00318216140784421	0.0225680907464253	protein_coding	8	72219730	72223764	1	family with sequence similarity 32, member A [Source:MGI Symbol;Acc:MGI:1915172]
ENSMUSG00000032328	Tmem30a	0.605310917803526	0.605327961241506	8.47878011813992	0.00319670111938221	0.0226506526578429	protein_coding	9	79768943	79793507	-1	transmembrane protein 30A [Source:MGI Symbol;Acc:MGI:106402]
ENSMUSG00000046753	Ccdc66	-0.512828154524913	-0.513068628789419	4.62288169454392	0.00319979178425105	0.0226506526578429	protein_coding	14	27482412	27508460	-1	coiled-coil domain containing 66 [Source:MGI Symbol;Acc:MGI:2443639]
ENSMUSG00000047003	Zfp41	0.622910823520502	0.623376889702655	3.74509928547447	0.00319988629311334	0.0226506526578429	protein_coding	15	75616679	75625300	1	zinc finger protein 41 [Source:MGI Symbol;Acc:MGI:99186]
ENSMUSG00000023007	Prpf40b	-1.4318054237201	-1.4445783284871	1.82687792263563	0.00320665051864193	0.0226841585137621	protein_coding	15	99295087	99317018	1	PRP40 pre-mRNA processing factor 40 homolog B (yeast) [Source:MGI Symbol;Acc:MGI:1925583]
ENSMUSG00000034957	Cebpa	-2.31678928017116	-2.35528321179041	0.443484890432234	0.00325779301383377	0.0230313594712172	protein_coding	7	35119293	35121926	1	CCAAT/enhancer binding protein (C/EBP), alpha [Source:MGI Symbol;Acc:MGI:99480]
ENSMUSG00000032555	Topbp1	0.559676071828287	0.559784283003875	5.55189791065335	0.00326654439497725	0.0230786216900037	protein_coding	9	103305215	103350432	1	topoisomerase (DNA) II binding protein 1 [Source:MGI Symbol;Acc:MGI:1920018]
ENSMUSG00000056055	Sag	0.788558852988139	0.791234692022687	1.85441554456282	0.00327768409022291	0.0231426872868457	protein_coding	1	87803680	87845158	1	retinal S-antigen [Source:MGI Symbol;Acc:MGI:98227]
ENSMUSG00000015745	Plekho1	-0.878175877657765	-0.878830510440877	4.11326432180647	0.00328036264501448	0.0231469682531975	protein_coding	3	95988429	95996001	-1	pleckstrin homology domain containing, family O member 1 [Source:MGI Symbol;Acc:MGI:1914470]
ENSMUSG00000029179	Zcchc4	-0.568606079721327	-0.568971729783939	4.14859887630948	0.0032860804604247	0.0231726759740807	protein_coding	5	52775409	52824665	1	zinc finger, CCHC domain containing 4 [Source:MGI Symbol;Acc:MGI:1926046]
ENSMUSG00000040247	Tbc1d10c	0.536997673407558	0.537003012945047	9.90937946220808	0.00329078824088984	0.0231821137567163	protein_coding	19	4184358	4191047	-1	TBC1 domain family, member 10c [Source:MGI Symbol;Acc:MGI:1922072]
ENSMUSG00000029480	Dhx37	-0.731818435140592	-0.732435859462423	3.82674096275242	0.00329164764512041	0.0231821137567163	protein_coding	5	125414406	125434048	-1	DEAH (Asp-Glu-Ala-His) box polypeptide 37 [Source:MGI Symbol;Acc:MGI:3028576]
ENSMUSG00000035236	Scai	-0.577745628335132	-0.578445586714546	3.42244959311214	0.00329364498942782	0.0231821137567163	protein_coding	2	39066214	39190730	-1	suppressor of cancer cell invasion [Source:MGI Symbol;Acc:MGI:2443716]
ENSMUSG00000024993	Fam45a	0.452396785048612	0.452466484569172	5.96742937033496	0.00329901952731	0.0232053199748443	protein_coding	19	60811585	60836227	1	family with sequence similarity 45, member A [Source:MGI Symbol;Acc:MGI:1915144]
ENSMUSG00000037885	Stk35	1.25800602610287	1.26112577875951	2.05046162360143	0.00330845759845314	0.0232570619098311	protein_coding	2	129800517	129832287	1	serine/threonine kinase 35 [Source:MGI Symbol;Acc:MGI:1914583]
ENSMUSG00000031885	Cbfb	0.828734387378275	0.828823651103636	6.39356481845555	0.00333109989017008	0.0233954869397318	protein_coding	8	105170674	105217986	1	core binding factor beta [Source:MGI Symbol;Acc:MGI:99851]
ENSMUSG00000040818	Fam116a	1.51731277269236	1.51835884002948	4.01767133793286	0.00333233838147836	0.0233954869397318	protein_coding	14	26579578	26633394	1	family with sequence similarity 116, member A [Source:MGI Symbol;Acc:MGI:2442980]
ENSMUSG00000024824	Rad9	0.434700919731395	0.434783406046685	5.74083141289122	0.00333521463811949	0.0234009720526348	protein_coding	19	4195198	4201603	-1	RAD9 homolog (S. pombe) [Source:MGI Symbol;Acc:MGI:1328356]
ENSMUSG00000042492	Tbc1d10b	0.569795385584731	0.569978735868484	4.86029801480058	0.00333847567679681	0.0234091483426368	protein_coding	7	127197465	127208468	-1	TBC1 domain family, member 10b [Source:MGI Symbol;Acc:MGI:1915699]
ENSMUSG00000030595	Nfkbib	0.524151511973559	0.524197262295184	6.7850828163366	0.00334409748047449	0.0234233505489753	protein_coding	7	28758251	28767512	-1	nuclear factor of kappa light polypeptide gene enhancer in B cells inhibitor, beta [Source:MGI Symbol;Acc:MGI:104752]
ENSMUSG00000025287	Acot9	0.495208362750637	0.495266879691142	6.30281100667242	0.00334469508734249	0.0234233505489753	protein_coding	X	155262443	155297654	1	acyl-CoA thioesterase 9 [Source:MGI Symbol;Acc:MGI:1928939]
ENSMUSG00000028229	Fam82b	-0.805817334653022	-0.807916372030095	2.3048969885326	0.0033611474074957	0.0235238198883001	protein_coding	4	19575162	19606932	1	family with sequence similarity 82, member B [Source:MGI Symbol;Acc:MGI:1913552]
ENSMUSG00000019590	Cyb561	0.848539767829202	0.850255861870879	2.50412889248535	0.00337358745521138	0.0235961001093996	protein_coding	11	105933702	105953336	-1	cytochrome b-561 [Source:MGI Symbol;Acc:MGI:103253]
ENSMUSG00000025409	Mbd6	-0.804342347435381	-0.805184052697621	3.67360655821176	0.00337968491006293	0.0236207839402156	protein_coding	10	127281956	127289018	-1	methyl-CpG binding domain protein 6 [Source:MGI Symbol;Acc:MGI:106378]
ENSMUSG00000021703	Serinc5	-0.625781570916456	-0.625955255322869	5.40199034287078	0.00338134588365307	0.0236207839402156	protein_coding	13	92611138	92711944	1	serine incorporator 5 [Source:MGI Symbol;Acc:MGI:2444223]
ENSMUSG00000015659	Serac1	-1.01288903309999	-1.02111631132037	0.862857139383677	0.00338402604443574	0.023624731822717	protein_coding	17	6042196	6079741	-1	serine active site containing 1 [Source:MGI Symbol;Acc:MGI:2447813]
ENSMUSG00000021794	Glud1	0.516478028822993	0.516499097435518	8.09245401175794	0.00338762376901211	0.0236350765145942	protein_coding	14	34310727	34345144	1	glutamate dehydrogenase 1 [Source:MGI Symbol;Acc:MGI:95753]
ENSMUSG00000030269	Mtmr14	0.497718568661736	0.49778258519862	6.30584482796465	0.00339275018764251	0.0236560671635249	protein_coding	6	113237843	113281387	1	myotubularin related protein 14 [Source:MGI Symbol;Acc:MGI:1916075]
ENSMUSG00000004865	Srpk1	-0.836139807217323	-0.836161500266493	8.75932608113037	0.00340020174559013	0.0236932336233573	protein_coding	17	28587648	28622521	-1	serine/arginine-rich protein specific kinase 1 [Source:MGI Symbol;Acc:MGI:106908]
ENSMUSG00000026269	Rnpepl1	0.850550245007978	0.850845427364971	4.98666872314725	0.00340863178391382	0.023737167722143	protein_coding	1	92910783	92924384	1	arginyl aminopeptidase (aminopeptidase B)-like 1 [Source:MGI Symbol;Acc:MGI:1914170]
ENSMUSG00000004642	Slbp	0.490431203608336	0.490440695995829	8.81306367263189	0.00341515347744102	0.0237677659458045	protein_coding	5	33634952	33652574	-1	stem-loop binding protein [Source:MGI Symbol;Acc:MGI:108402]
ENSMUSG00000037270	4932438A13Rik	-0.689202465780013	-0.689273507176253	7.21878109678904	0.00343772654452996	0.0239095437488835	protein_coding	3	36863106	37053033	1	RIKEN cDNA 4932438A13 gene [Source:MGI Symbol;Acc:MGI:2444631]
ENSMUSG00000035021	Baz1a	0.63171312184699	0.63175600444025	6.97057495262415	0.00343980633880535	0.0239095437488835	protein_coding	12	54892989	55014348	-1	bromodomain adjacent to zinc finger domain 1A [Source:MGI Symbol;Acc:MGI:1309478]
ENSMUSG00000022614	Lmf2	0.449979071482912	0.45001661296161	6.7807922235216	0.00345206851871755	0.0239798540759173	protein_coding	15	89351004	89355659	-1	lipase maturation factor 2 [Source:MGI Symbol;Acc:MGI:2146015]
ENSMUSG00000021408	Ripk1	1.32703250918689	1.32722872274928	6.24573295390003	0.00346687667943379	0.0240677517149008	protein_coding	13	34002363	34035170	1	receptor (TNFRSF)-interacting serine-threonine kinase 1 [Source:MGI Symbol;Acc:MGI:108212]
ENSMUSG00000024294	Mib1	-0.573359712978387	-0.573822394244944	3.75848434057272	0.00347024533435211	0.0240761741519957	protein_coding	18	10725548	10818704	1	mindbomb homolog 1 (Drosophila) [Source:MGI Symbol;Acc:MGI:2443157]
ENSMUSG00000097221	1810049J17RIK	2.67931139149912	2.70704718123921	0.546847595765423	0.00347351180328751	0.0240838776180767	protein_coding	15	12321438	12321899	-1	Putative uncharacterized protein [Source:UniProtKB/TrEMBL;Acc:Q3V2G9]
ENSMUSG00000040945	Rcc2	-0.479277042476191	-0.479418588317984	5.29531449164078	0.00348672410167139	0.0241604889675369	protein_coding	4	140700541	140723220	1	regulator of chromosome condensation 2 [Source:MGI Symbol;Acc:MGI:1919784]
ENSMUSG00000024670	Cd6	0.449080995776701	0.449083971755763	10.5378016971741	0.00348958327822559	0.0241653101164165	protein_coding	19	10789341	10830058	-1	CD6 antigen [Source:MGI Symbol;Acc:MGI:103566]
ENSMUSG00000037326	Solh	-0.769732268565454	-0.770286231235595	4.2118712629827	0.00349678348235479	0.0242001682143141	protein_coding	17	25959556	25985680	-1	small optic lobes homolog (Drosophila) [Source:MGI Symbol;Acc:MGI:1355075]
ENSMUSG00000005883	Spo11	-0.594595950802806	-0.594954068240385	4.44022473451259	0.00350278403142348	0.0242266858396287	protein_coding	2	172977700	172993576	1	SPO11 meiotic protein covalently bound to DSB homolog (S. cerevisiae) [Source:MGI Symbol;Acc:MGI:1349669]
ENSMUSG00000036158	Prickle1	-1.00180233122066	-1.00498968665394	2.19863364635215	0.00350522837994259	0.0242285897301725	protein_coding	15	93499114	93595891	-1	prickle homolog 1 (Drosophila) [Source:MGI Symbol;Acc:MGI:1916034]
ENSMUSG00000002345	2310045N01Rik	-0.81959088857476	-0.819911704807958	4.88486154848593	0.00352591009570764	0.0243564723370775	protein_coding	8	70139499	70167488	1	RIKEN cDNA 2310045N01 gene [Source:MGI Symbol;Acc:MGI:1919618]
ENSMUSG00000035498	Cdcp1	-2.32089063037215	-2.36910914718894	0.141635740448467	0.00353011881710167	0.0243704741576178	protein_coding	9	123170824	123216038	-1	CUB domain containing protein 1 [Source:MGI Symbol;Acc:MGI:2442010]
ENSMUSG00000057606	Colq	-1.70087414062745	-1.72575997649602	0.820319997583609	0.00353690202289428	0.0244022208744466	protein_coding	14	31523082	31591343	-1	collagen-like tail subunit (single strand of homotrimer) of asymmetric acetylcholinesterase [Source:MGI Symbol;Acc:MGI:1338761]
ENSMUSG00000031971	1700054N08Rik	1.61467009414484	1.61686739706844	3.03898677493566	0.00354506895757152	0.0244434692938728	protein_coding	8	123840831	123860209	-1	RIKEN cDNA 1700054N08 gene [Source:MGI Symbol;Acc:MGI:1920670]
ENSMUSG00000008136	Fhl2	0.721038163114811	0.721291409763706	4.53255614692076	0.00355137360462774	0.0244653588339977	protein_coding	1	43123074	43163961	-1	four and a half LIM domains 2 [Source:MGI Symbol;Acc:MGI:1338762]
ENSMUSG00000022200	Golph3	1.27334331710543	1.27351076293611	6.46399600745508	0.00355262417446234	0.0244653588339977	protein_coding	15	12321496	12351265	1	golgi phosphoprotein 3 [Source:MGI Symbol;Acc:MGI:1913879]
ENSMUSG00000025437	Usp33	-0.497160183293176	-0.497222794900397	6.57320486652276	0.00355732391615599	0.0244826297864833	protein_coding	3	152346478	152393612	1	ubiquitin specific peptidase 33 [Source:MGI Symbol;Acc:MGI:2159711]
ENSMUSG00000023169	Slc38a1	-0.438663652547896	-0.438695382204661	7.21346237645738	0.00356378628825336	0.0245120029801663	protein_coding	15	96571418	96642913	-1	solute carrier family 38, member 1 [Source:MGI Symbol;Acc:MGI:2145895]
ENSMUSG00000022422	Dscc1	0.566866391409135	0.567184027440328	3.8987280574667	0.00356823556262413	0.024527502298161	protein_coding	15	55076099	55090491	-1	defective in sister chromatid cohesion 1 homolog (S. cerevisiae) [Source:MGI Symbol;Acc:MGI:1919357]
ENSMUSG00000021403	Serpinb9b	-0.780293632466468	-0.780832203124008	4.31451057063825	0.00357413371442805	0.0245529357873071	protein_coding	13	33027416	33041884	1	serine (or cysteine) peptidase inhibitor, clade B, member 9b [Source:MGI Symbol;Acc:MGI:894668]
ENSMUSG00000024621	Csf1r	-1.18791796992183	-1.19460241690538	1.37480802263673	0.00358406542515182	0.0246060299932058	protein_coding	18	61105572	61132149	1	colony stimulating factor 1 receptor [Source:MGI Symbol;Acc:MGI:1339758]
ENSMUSG00000028495	Rps6	-0.478463316513206	-0.478472765308146	9.22721739419472	0.00358738934445266	0.0246137217306734	protein_coding	4	86854660	86857412	-1	ribosomal protein S6 [Source:MGI Symbol;Acc:MGI:98159]
ENSMUSG00000039345	Mettl22	-0.774080614136457	-0.775308820150303	3.06959030018559	0.00361478256614608	0.0247864464480367	protein_coding	16	8470788	8490684	1	methyltransferase like 22 [Source:MGI Symbol;Acc:MGI:2384301]
ENSMUSG00000043445	Pgp	0.826782394053327	0.82693779561536	5.75593146412848	0.00361763179566658	0.0247907651273593	protein_coding	17	24470473	24471591	1	phosphoglycolate phosphatase [Source:MGI Symbol;Acc:MGI:1914328]
ENSMUSG00000007589	Tinf2	0.48125523868545	0.481344875571081	5.63945470100076	0.00362333151680814	0.0248146002714574	protein_coding	14	55679083	55681817	-1	Terf1 (TRF1)-interacting nuclear factor 2 [Source:MGI Symbol;Acc:MGI:107246]
ENSMUSG00000074282	Zfp94	-0.977995267922241	-0.982669713628038	1.84325929614332	0.00362741080309139	0.0248273153618449	protein_coding	7	24301704	24316666	-1	zinc finger protein 94 [Source:MGI Symbol;Acc:MGI:107610]
ENSMUSG00000020850	Prpf8	-0.488420899126614	-0.488454992956218	7.29576680279859	0.0036569429379238	0.0249963829009376	protein_coding	11	75486816	75509449	1	pre-mRNA processing factor 8 [Source:MGI Symbol;Acc:MGI:2179381]
ENSMUSG00000031162	Gata1	-2.10884731662992	-2.15073170946335	1.73506107892487	0.00365780913579637	0.0249963829009376	protein_coding	X	7959260	7978071	-1	GATA binding protein 1 [Source:MGI Symbol;Acc:MGI:95661]
ENSMUSG00000018168	Ikzf3	0.522787565216706	0.522802140611622	8.37457703883435	0.00365882596625184	0.0249963829009376	protein_coding	11	98464902	98546031	-1	IKAROS family zinc finger 3 [Source:MGI Symbol;Acc:MGI:1342542]
ENSMUSG00000030340	Scnn1a	-2.38202538058722	-2.4681169122761	-0.147505720906882	0.00366600961594924	0.0250301512286999	protein_coding	6	125320659	125344943	1	sodium channel, nonvoltage-gated 1 alpha [Source:MGI Symbol;Acc:MGI:101782]
ENSMUSG00000032336	Nptn	-0.618688339357397	-0.618920327295193	4.56313273168958	0.00368297883340078	0.0251306497062228	protein_coding	9	58582240	58657955	1	neuroplastin [Source:MGI Symbol;Acc:MGI:108077]
ENSMUSG00000044550	Tceal3	-1.76651662559329	-1.78891261101907	0.61486943458509	0.00369066624893366	0.0251677301590897	protein_coding	X	136590842	136668378	1	transcription elongation factor A (SII)-like 3 [Source:MGI Symbol;Acc:MGI:1913354]
ENSMUSG00000040331	Nsmce4a	1.53561150518011	1.53699662796148	3.60941004021135	0.00369298868625865	0.0251682023340507	protein_coding	7	130532523	130573118	-1	non-SMC element 4 homolog A (S. cerevisiae) [Source:MGI Symbol;Acc:MGI:1915122]
ENSMUSG00000016255	Tubb1	1.49054979229553	1.51124675967428	0.108949995441132	0.00370726710529994	0.025250105833049	protein_coding	2	174450695	174457882	1	tubulin, beta 1 class VI [Source:MGI Symbol;Acc:MGI:107814]
ENSMUSG00000025742	Prps2	-0.465114179298269	-0.465211893484646	5.78924181811081	0.00371981907210823	0.0253201578521931	protein_coding	X	167346322	167382749	-1	phosphoribosyl pyrophosphate synthetase 2 [Source:MGI Symbol;Acc:MGI:97776]
ENSMUSG00000000326	Comt	-0.517594935210994	-0.517701713801759	5.65645891366964	0.00372528698748322	0.0253419340135126	protein_coding	16	18406886	18426852	-1	catechol-O-methyltransferase [Source:MGI Symbol;Acc:MGI:88470]
ENSMUSG00000032324	Tspan3	-0.481862027284476	-0.481899689623111	7.15858572597775	0.00372849846954319	0.0253483432165535	protein_coding	9	56135885	56161070	-1	tetraspanin 3 [Source:MGI Symbol;Acc:MGI:1928098]
ENSMUSG00000044320	1700001O22Rik	1.02391597926048	1.03134874336069	0.38397619595755	0.00373393314867218	0.025369849921331	protein_coding	2	30794769	30803661	-1	RIKEN cDNA 1700001O22 gene [Source:MGI Symbol;Acc:MGI:1923631]
ENSMUSG00000040675	Mthfd1l	-0.420396082494649	-0.420466099273734	5.96657142762355	0.00377129132620902	0.0256080997652005	protein_coding	10	3973118	4167081	1	methylenetetrahydrofolate dehydrogenase (NADP+ dependent) 1-like [Source:MGI Symbol;Acc:MGI:1924836]
ENSMUSG00000040998	Npnt	-1.03083981001934	-1.03554661636784	1.23224580846428	0.00378313903251504	0.0256729422801901	protein_coding	3	132881745	132950291	-1	nephronectin [Source:MGI Symbol;Acc:MGI:2148811]
ENSMUSG00000092118	Fancf	1.46978488226961	1.48073703030924	0.542608430080959	0.00378577176848832	0.0256752098688613	protein_coding	7	51860577	51862267	-1	Fanconi anemia, complementation group F [Source:MGI Symbol;Acc:MGI:3689889]
ENSMUSG00000022526	Zfp251	-0.498765106543185	-0.499021748980887	4.51675858021115	0.0038003536312536	0.0257584648429021	protein_coding	15	76852148	76871435	-1	zinc finger protein 251 [Source:MGI Symbol;Acc:MGI:1918841]
ENSMUSG00000042419	Nfkbil1	-0.557395070313507	-0.5577017043868	4.40767780223853	0.00381440228171899	0.0258380069659194	protein_coding	17	35220175	35235792	-1	nuclear factor of kappa light polypeptide gene enhancer in B cells inhibitor like 1 [Source:MGI Symbol;Acc:MGI:1340031]
ENSMUSG00000042064	Myo3b	0.960186067068328	0.964307909824184	1.06946551921089	0.00383336663322777	0.0259507304806995	protein_coding	2	70039126	70429198	1	myosin IIIB [Source:MGI Symbol;Acc:MGI:2448580]
ENSMUSG00000041625	A2ld1	-0.731382114930538	-0.732826519716295	2.61466468663271	0.00383621743600442	0.0259542996730281	protein_coding	14	122816223	122913757	-1	AIG2-like domain 1 [Source:MGI Symbol;Acc:MGI:2385008]
ENSMUSG00000036768	Kif15	-0.466078919896793	-0.466163959368522	5.64663798830171	0.00384704710218384	0.0260118136388581	protein_coding	9	122951081	123018725	1	kinesin family member 15 [Source:MGI Symbol;Acc:MGI:1098258]
ENSMUSG00000026526	Fh1	-0.47571018149336	-0.475822023309235	5.40779432773173	0.00386669955881949	0.0261288772365479	protein_coding	1	175600374	175625635	-1	fumarate hydratase 1 [Source:MGI Symbol;Acc:MGI:95530]
ENSMUSG00000002308	Cd320	-0.583106291259489	-0.583632242830835	3.66318548692796	0.00388609134943095	0.0262440389196758	protein_coding	17	33843091	33849774	1	CD320 antigen [Source:MGI Symbol;Acc:MGI:1860083]
ENSMUSG00000034640	Tiparp	0.402453802857856	0.402526209466235	5.81798686259857	0.00389497092947298	0.0262771783757554	protein_coding	3	65528410	65555145	1	TCDD-inducible poly(ADP-ribose) polymerase [Source:MGI Symbol;Acc:MGI:2159210]
ENSMUSG00000060301	2610008E11Rik	-0.543958409637818	-0.544530635454158	3.64126293562215	0.00389570343690697	0.0262771783757554	protein_coding	10	79064374	79097600	-1	RIKEN cDNA 2610008E11 gene [Source:MGI Symbol;Acc:MGI:1919378]
ENSMUSG00000047036	Zfp445	-0.513803745973894	-0.513916267292134	5.75096454840574	0.00391852201763898	0.0264151423880672	protein_coding	9	122851914	122862128	-1	zinc finger protein 445 [Source:MGI Symbol;Acc:MGI:2143340]
ENSMUSG00000022092	Ppp3cc	0.995150270531084	0.995594582637506	4.35983455381468	0.00392111004380166	0.0264166460731391	protein_coding	14	70217898	70289449	-1	protein phosphatase 3, catalytic subunit, gamma isoform [Source:MGI Symbol;Acc:MGI:107162]
ENSMUSG00000079834	Tmlhe	-0.804125804338431	-0.807209249709857	2.06979002545178	0.00393793184561404	0.0265091405399985	protein_coding	GL456233.1	159647	334183	1	trimethyllysine hydroxylase, epsilon [Source:MGI Symbol;Acc:MGI:2180203]
ENSMUSG00000030034	Ino80b	1.79891752609164	1.80507371497313	1.91112396833999	0.00393958579197829	0.0265091405399985	protein_coding	6	83121765	83125431	-1	INO80 complex subunit B [Source:MGI Symbol;Acc:MGI:1917270]
ENSMUSG00000037808	Fam76b	0.906149107375371	0.906527646731868	4.50868773408593	0.00395214624233244	0.0265776481197191	protein_coding	9	13827716	13846541	1	family with sequence similarity 76, member B [Source:MGI Symbol;Acc:MGI:1920076]
ENSMUSG00000044703	Phf11	0.571979751067845	0.572068006141454	5.94251460860716	0.00397771618499845	0.0267335076934011	protein_coding	14	59276913	59297522	-1	PHD finger protein 11 [Source:MGI Symbol;Acc:MGI:1918441]
ENSMUSG00000029864	Gstk1	-1.20112640765565	-1.21431009050291	0.643122033328484	0.00400609310684247	0.0269080336761457	protein_coding	6	42245935	42250441	1	glutathione S-transferase kappa 1 [Source:MGI Symbol;Acc:MGI:1923513]
ENSMUSG00000035064	Eef2k	-1.16804802579618	-1.17531786358308	1.53897812116935	0.00402598479123762	0.0270253906959881	protein_coding	7	120842831	120907219	1	eukaryotic elongation factor-2 kinase [Source:MGI Symbol;Acc:MGI:1195261]
ENSMUSG00000033581	Igf2bp2	-1.41639964387923	-1.43669278640135	0.367842335506945	0.00404119970919294	0.0271112316826938	protein_coding	16	22059009	22163299	-1	insulin-like growth factor 2 mRNA binding protein 2 [Source:MGI Symbol;Acc:MGI:1890358]
ENSMUSG00000029456	Acad10	-0.879943435470279	-0.884362337590152	1.84654015444912	0.00405327877822048	0.0271700634651133	protein_coding	5	121621026	121660514	-1	acyl-Coenzyme A dehydrogenase family, member 10 [Source:MGI Symbol;Acc:MGI:1919235]
ENSMUSG00000026177	Slc11a1	-0.836401843060936	-0.83848219934629	1.72979100338797	0.00405676397878673	0.0271700634651133	protein_coding	1	74375203	74386062	1	solute carrier family 11 (proton-coupled divalent metal ion transporters), member 1 [Source:MGI Symbol;Acc:MGI:1345275]
ENSMUSG00000031715	Smarca5	0.946289459734051	0.946383579809281	6.5536345971457	0.00405851565472679	0.0271700634651133	protein_coding	8	80698507	80739497	-1	SWI/SNF related, matrix associated, actin dependent regulator of chromatin, subfamily a, member 5 [Source:MGI Symbol;Acc:MGI:1935129]
ENSMUSG00000030337	Vamp1	-0.743345358561592	-0.744546727735694	2.98100159765766	0.00405969882929938	0.0271700634651133	protein_coding	6	125215551	125244543	1	vesicle-associated membrane protein 1 [Source:MGI Symbol;Acc:MGI:1313276]
ENSMUSG00000056459	Zbtb25	0.790290742557266	0.790539446586243	4.99532012258526	0.00407486869154324	0.0272552594518192	protein_coding	12	76347782	76369602	-1	zinc finger and BTB domain containing 25 [Source:MGI Symbol;Acc:MGI:99197]
ENSMUSG00000035953	Tmem55b	1.58953037071158	1.59008501406665	5.15831197806894	0.00408172598761954	0.0272847871225077	protein_coding	14	50926070	50930856	-1	transmembrane protein 55b [Source:MGI Symbol;Acc:MGI:2448501]
ENSMUSG00000004837	Grap	0.451342544379951	0.45135910008077	8.06773410074226	0.00409678121758932	0.0273690467706177	protein_coding	11	61653265	61672784	1	GRB2-related adaptor protein [Source:MGI Symbol;Acc:MGI:1918770]
ENSMUSG00000070462	Mesdc1	2.02696463973125	2.02804907217188	4.61653816934282	0.00410997751784452	0.0274378277344156	protein_coding	7	83880495	83884341	-1	mesoderm development candidate 1 [Source:MGI Symbol;Acc:MGI:1891420]
ENSMUSG00000026198	Abcb6	-0.682890601736913	-0.684208070791044	2.63565741692028	0.00411486375638543	0.0274378277344156	protein_coding	1	75171717	75180392	-1	ATP-binding cassette, sub-family B (MDR/TAP), member 6 [Source:MGI Symbol;Acc:MGI:1921354]
ENSMUSG00000022358	Fbxo32	-0.65187856246226	-0.652211229098012	4.88047642418906	0.00411554281914981	0.0274378277344156	protein_coding	15	58175879	58214892	-1	F-box protein 32 [Source:MGI Symbol;Acc:MGI:1914981]
ENSMUSG00000035840	Lysmd3	0.517462121059257	0.517600241162835	5.13883930568874	0.00411690235298841	0.0274378277344156	protein_coding	13	81657806	81671888	1	LysM, putative peptidoglycan-binding, domain containing 3 [Source:MGI Symbol;Acc:MGI:1915906]
ENSMUSG00000029059	2810405K02Rik	-1.03166776455197	-1.0364048666852	1.74728559060752	0.00412052156495362	0.0274455729758688	protein_coding	4	154895504	154899135	-1	RIKEN cDNA 2810405K02 gene [Source:MGI Symbol;Acc:MGI:1913719]
ENSMUSG00000044678	Ly6k	-1.2609619571205	-1.26746330287827	1.84345305760812	0.00412313199772988	0.0274465938108717	protein_coding	15	74796874	74799986	-1	lymphocyte antigen 6 complex, locus K [Source:MGI Symbol;Acc:MGI:1923736]
ENSMUSG00000042182	Bend6	1.10948232126	1.11254537936073	1.90417161699425	0.00412992912902979	0.0274585524408481	protein_coding	1	33852052	33907816	-1	BEN domain containing 6 [Source:MGI Symbol;Acc:MGI:2444572]
ENSMUSG00000053198	Prx	-1.12893246383898	-1.13386043383979	1.33318113839362	0.00413018974296658	0.0274585524408481	protein_coding	7	27499324	27520214	1	periaxin [Source:MGI Symbol;Acc:MGI:108176]
ENSMUSG00000027082	Tfpi	-0.998431106879939	-1.00327822657453	1.63952352765549	0.00413230319185905	0.0274585524408481	protein_coding	2	84432855	84476775	-1	tissue factor pathway inhibitor [Source:MGI Symbol;Acc:MGI:1095418]
ENSMUSG00000034235	Usp54	-0.808073246197054	-0.810210600384426	2.18377147553892	0.00414142191215642	0.0275027840420852	protein_coding	14	20548912	20618354	-1	ubiquitin specific peptidase 54 [Source:MGI Symbol;Acc:MGI:1926037]
ENSMUSG00000025591	Tma16	-0.528511032415803	-0.528808269576269	4.35630105519002	0.00416182075436496	0.027621828773771	protein_coding	8	66474330	66486530	-1	translation machinery associated 16 homolog (S. cerevisiae) [Source:MGI Symbol;Acc:MGI:1913532]
ENSMUSG00000019295	Tmem129	0.510542506691935	0.510651472760272	5.47920345450203	0.00418437384972322	0.0277550213191261	protein_coding	5	33653216	33657977	-1	transmembrane protein 129 [Source:MGI Symbol;Acc:MGI:1915616]
ENSMUSG00000036948	BC037034	1.24518128400012	1.25384769613634	0.764430073610294	0.00421501299555862	0.0279348267213995	protein_coding	5	138259656	138264046	-1	cDNA sequence BC037034 [Source:MGI Symbol;Acc:MGI:2385896]
ENSMUSG00000058407	Txndc9	0.427773698296603	0.427806552506261	6.95707042461792	0.00421648324550399	0.0279348267213995	protein_coding	1	37983867	37997346	-1	thioredoxin domain containing 9 [Source:MGI Symbol;Acc:MGI:2138153]
ENSMUSG00000022960	Donson	1.07345813274441	1.07360515738416	6.35222379065345	0.00422804136107827	0.027994796682421	protein_coding	16	91677268	91688765	-1	downstream neighbor of SON [Source:MGI Symbol;Acc:MGI:1890621]
ENSMUSG00000025195	Dnmbp	-0.670391060761338	-0.671968442687765	2.53902847227306	0.00423663900459815	0.02803510526147	protein_coding	19	43847967	43912392	-1	dynamin binding protein [Source:MGI Symbol;Acc:MGI:1917352]
ENSMUSG00000055401	Fbxo6	0.518387437890102	0.518493958850898	5.59437745181551	0.00424245803677504	0.0280569900951907	protein_coding	4	148145716	148152140	-1	F-box protein 6 [Source:MGI Symbol;Acc:MGI:1354743]
ENSMUSG00000003360	Ddx23	-0.712065912856107	-0.712794210286021	3.63953252360382	0.00424805358762486	0.0280773719371418	protein_coding	15	98645134	98662889	-1	DEAD (Asp-Glu-Ala-Asp) box polypeptide 23 [Source:MGI Symbol;Acc:MGI:1921601]
ENSMUSG00000021947	Cryl1	-0.687872442130179	-0.688790313718418	3.25981010456376	0.00425534153759629	0.0281089089148141	protein_coding	14	57275034	57398483	-1	crystallin, lambda 1 [Source:MGI Symbol;Acc:MGI:1915881]
ENSMUSG00000037761	Actr5	1.00875932735337	1.0106629558275	2.45451224926047	0.00429640233411738	0.028363365290834	protein_coding	2	158624888	158639211	1	ARP5 actin-related protein 5 [Source:MGI Symbol;Acc:MGI:1924748]
ENSMUSG00000019838	Slc16a10	1.22900012642042	1.23120840596477	2.54356817005133	0.00434641223668897	0.028676565081994	protein_coding	10	40033535	40142254	-1	solute carrier family 16 (monocarboxylic acid transporters), member 10 [Source:MGI Symbol;Acc:MGI:1919722]
ENSMUSG00000019539	Rcn3	0.864727466217527	0.865876970205033	2.84362047557723	0.00435333648342325	0.0287052942856185	protein_coding	7	45082913	45092221	-1	reticulocalbin 3, EF-hand calcium binding domain [Source:MGI Symbol;Acc:MGI:1277122]
ENSMUSG00000037373	Ctbp1	1.00445933278714	1.004643635486	5.7073347323087	0.00437060564193392	0.0288021622539244	protein_coding	5	33247724	33275004	-1	C-terminal binding protein 1 [Source:MGI Symbol;Acc:MGI:1201685]
ENSMUSG00000029603	Dtx1	1.0161005578904	1.01616679054542	7.48281403459637	0.0044005143635912	0.02897563932877	protein_coding	5	120680202	120711927	-1	deltex 1 homolog (Drosophila) [Source:MGI Symbol;Acc:MGI:1352744]
ENSMUSG00000018995	Nars2	-0.499678361631976	-0.500054309327185	3.94655186971836	0.00440211816839058	0.02897563932877	protein_coding	7	96951505	97064761	1	asparaginyl-tRNA synthetase 2 (mitochondrial)(putative) [Source:MGI Symbol;Acc:MGI:2142075]
ENSMUSG00000015697	Setdb1	-0.447967975894562	-0.44812410595017	4.98842287723947	0.00440987802382986	0.029009621629081	protein_coding	3	95323525	95357202	-1	SET domain, bifurcated 1 [Source:MGI Symbol;Acc:MGI:1934229]
ENSMUSG00000078920	Ifi47	0.443928624929968	0.443944485125685	8.43719694675638	0.0044224740954384	0.0290753594149776	protein_coding	11	49076587	49096974	1	interferon gamma inducible protein 47 [Source:MGI Symbol;Acc:MGI:99448]
ENSMUSG00000028005	Gucy1b3	-1.26105407861967	-1.27812746396722	1.36774974269196	0.00443396919358482	0.02911812691295	protein_coding	3	82032004	82074711	-1	guanylate cyclase 1, soluble, beta 3 [Source:MGI Symbol;Acc:MGI:1860604]
ENSMUSG00000027854	Sike1	0.473337632128033	0.473385126900942	6.50951353786146	0.00443419282711978	0.02911812691295	protein_coding	3	102995728	103003914	1	suppressor of IKBKE 1 [Source:MGI Symbol;Acc:MGI:1913891]
ENSMUSG00000031320	Rps4x	-0.457021664216427	-0.457037954189911	8.31178237764869	0.00444783896188854	0.0291790963877394	protein_coding	X	102184941	102189394	-1	ribosomal protein S4, X-linked [Source:MGI Symbol;Acc:MGI:98158]
ENSMUSG00000071076	Jund	1.15082265896683	1.15122105592573	4.85263730453613	0.00444870198283977	0.0291790963877394	protein_coding	8	70697739	70700616	1	Jun proto-oncogene related gene d [Source:MGI Symbol;Acc:MGI:96648]
ENSMUSG00000057329	Bcl2	-0.865154313068286	-0.865339830249419	6.7528087399292	0.00445290298850621	0.0291793718964347	protein_coding	1	106538178	106714274	-1	B cell leukemia/lymphoma 2 [Source:MGI Symbol;Acc:MGI:88138]
ENSMUSG00000026547	Tagln2	0.456943640522975	0.456953298105822	8.75118750406656	0.00445507700908413	0.0291793718964347	protein_coding	1	172500047	172507380	1	transgelin 2 [Source:MGI Symbol;Acc:MGI:1312985]
ENSMUSG00000028807	Zbtb8a	0.720060410548041	0.720724024479089	3.42035818436043	0.00445658088230237	0.0291793718964347	protein_coding	4	129353628	129378116	-1	zinc finger and BTB domain containing 8a [Source:MGI Symbol;Acc:MGI:1920930]
ENSMUSG00000037805	Rpl10a	-0.524011931426078	-0.524053650328154	7.21001499001038	0.00448896178130045	0.0293741670164769	protein_coding	17	28328471	28331032	1	ribosomal protein L10A [Source:MGI Symbol;Acc:MGI:1343877]
ENSMUSG00000025008	Tctn3	0.540438787774887	0.541038756566364	3.23586787749845	0.00450632857757547	0.0294705446203267	protein_coding	19	40596446	40612233	-1	tectonic family member 3 [Source:MGI Symbol;Acc:MGI:1914840]
ENSMUSG00000029617	Ccz1	0.873601010276732	0.873865317965024	4.92077059753827	0.00451905389181935	0.0295364727745009	protein_coding	5	143987916	144014853	-1	CCZ1 vacuolar protein trafficking and biogenesis associated [Source:MGI Symbol;Acc:MGI:2141070]
ENSMUSG00000022558	Heatr7a	-0.665859852833731	-0.666151799678807	4.80401206990192	0.00452781365172586	0.0295764201694607	protein_coding	15	76380261	76453038	1	HEAT repeat containing 7A [Source:MGI Symbol;Acc:MGI:2442558]
ENSMUSG00000066613	Zfp932	-0.645860901047388	-0.64638053943441	3.92093077776361	0.00453715750590365	0.0296201340391255	protein_coding	5	109996521	110010411	1	zinc finger protein 932 [Source:MGI Symbol;Acc:MGI:1916754]
ENSMUSG00000053128	Rnf26	1.32497524777485	1.32560181808975	4.52385521414723	0.00454680415927398	0.0296454943390547	protein_coding	9	44066327	44113517	-1	ring finger protein 26 [Source:MGI Symbol;Acc:MGI:2388131]
ENSMUSG00000038902	Pogz	-0.551349400269258	-0.551579368256227	5.02222540701708	0.00454837503459469	0.0296454943390547	protein_coding	3	94837567	94882326	1	pogo transposable element with ZNF domain [Source:MGI Symbol;Acc:MGI:2442117]
ENSMUSG00000025395	Prim1	0.53467435995098	0.53475018940869	5.87290217198923	0.00454900423430078	0.0296454943390547	protein_coding	10	128015168	128030037	1	DNA primase, p49 subunit [Source:MGI Symbol;Acc:MGI:97757]
ENSMUSG00000006333	Rps9	-0.574565034327689	-0.574580809567777	8.75895826191912	0.00456248334143042	0.0297159993724652	protein_coding	7	3703993	3706901	1	ribosomal protein S9 [Source:MGI Symbol;Acc:MGI:1924096]
ENSMUSG00000027293	Ehd4	0.540620397689347	0.540657642797561	7.01443886539113	0.0045678681430385	0.0297337337749068	protein_coding	2	120089175	120154606	-1	EH-domain containing 4 [Source:MGI Symbol;Acc:MGI:1919619]
ENSMUSG00000020689	Itgb3	-0.765668022125296	-0.765903621809116	5.10447464487113	0.00457692169322426	0.0297753146845166	protein_coding	11	104608000	104670476	1	integrin beta 3 [Source:MGI Symbol;Acc:MGI:96612]
ENSMUSG00000056069	Fam105a	1.00968041087607	1.00975059222242	7.64589744662037	0.00458612329338445	0.0298178097713064	protein_coding	15	27655071	27681542	-1	family with sequence similarity 105, member A [Source:MGI Symbol;Acc:MGI:2687281]
ENSMUSG00000012429	2810021B07Rik	1.6767270766475	1.67767882017256	4.47202144291713	0.00459466732547926	0.0298559825628873	protein_coding	13	17695413	17699105	1	RIKEN cDNA 2810021B07 gene [Source:MGI Symbol;Acc:MGI:1913558]
ENSMUSG00000079685	Ulbp1	0.780186715681795	0.782174542101985	1.69415918132479	0.00459981090784248	0.0298720278143026	protein_coding	10	7444873	7473477	-1	UL16 binding protein 1 [Source:MGI Symbol;Acc:MGI:1925027]
ENSMUSG00000024007	Ppil1	0.42609697600886	0.426121007582193	7.31178656322439	0.0046092717923092	0.0299160754910481	protein_coding	17	29250803	29264158	-1	peptidylprolyl isomerase (cyclophilin)-like 1 [Source:MGI Symbol;Acc:MGI:1916066]
ENSMUSG00000036599	Chst12	0.512388330121265	0.512448514517495	6.32525518287477	0.00464056982625306	0.0301017218114093	protein_coding	5	140505550	140525724	1	carbohydrate sulfotransferase 12 [Source:MGI Symbol;Acc:MGI:1929064]
ENSMUSG00000067714	Lpar5	0.504591675942667	0.504744379913067	4.85174808010067	0.00464488027501668	0.0301121953986862	protein_coding	6	125067920	125082472	1	lysophosphatidic acid receptor 5 [Source:MGI Symbol;Acc:MGI:2685918]
ENSMUSG00000035632	Cnot3	-0.475415415245228	-0.475493004216725	6.05465396849468	0.00466529020808052	0.0302269672994544	protein_coding	7	3645290	3661108	1	CCR4-NOT transcription complex, subunit 3 [Source:MGI Symbol;Acc:MGI:2385261]
ENSMUSG00000028718	Stil	0.478752122509936	0.478829867514996	5.73482522073954	0.0046852917366115	0.0303389615640293	protein_coding	4	115000159	115043196	1	Scl/Tal1 interrupting locus [Source:MGI Symbol;Acc:MGI:107477]
ENSMUSG00000037003	Tenc1	0.68405888558375	0.684596399771289	3.46817709041335	0.00470237631190441	0.0304319486697406	protein_coding	15	102102988	102116401	1	tensin like C1 domain-containing phosphatase [Source:MGI Symbol;Acc:MGI:2387586]
ENSMUSG00000038550	Gm129	-0.672000002137706	-0.673651496871818	2.69443131343044	0.00470921720421723	0.0304585733474849	protein_coding	3	95878503	95882251	-1	predicted gene 129 [Source:MGI Symbol;Acc:MGI:2684975]
ENSMUSG00000023015	Racgap1	0.515926605842745	0.515948186568177	7.95687414815238	0.00471462082997304	0.0304758765456012	protein_coding	15	99620496	99651656	-1	Rac GTPase-activating protein 1 [Source:MGI Symbol;Acc:MGI:1349423]
ENSMUSG00000039114	Nrn1	-1.40320729246349	-1.41328831787296	1.10364883640014	0.00474507098494936	0.0306229670831781	protein_coding	13	36725625	36734477	-1	neuritin 1 [Source:MGI Symbol;Acc:MGI:1915654]
ENSMUSG00000020717	Pecam1	-0.512024165890475	-0.512073444267425	7.17904836186849	0.00474571997427126	0.0306229670831781	protein_coding	11	106654217	106750628	-1	platelet/endothelial cell adhesion molecule 1 [Source:MGI Symbol;Acc:MGI:97537]
ENSMUSG00000018909	Arrb1	-0.601819892019282	-0.602574200387433	3.50339614085427	0.00474661392257858	0.0306229670831781	protein_coding	7	99535466	99606771	1	arrestin, beta 1 [Source:MGI Symbol;Acc:MGI:99473]
ENSMUSG00000047986	Palm3	0.93491927000612	0.937527328166961	1.7454060203073	0.00474834189687238	0.0306229670831781	protein_coding	8	84021471	84030295	1	paralemmin 3 [Source:MGI Symbol;Acc:MGI:1921587]
ENSMUSG00000052253	Zfp622	1.80354608138103	1.80397077740209	5.88853296807016	0.00475895874180402	0.0306737271471153	protein_coding	15	25984366	25998482	1	zinc finger protein 622 [Source:MGI Symbol;Acc:MGI:1289282]
[truncated: 9,437 more rows]

## Sheet: Tr1 vs double negative
Gene.Name	Associated.Gene.Name	logFC	unshrunk.logFC	logCPM	PValue	FDR	Gene.Biotype	Chromosome.Name	Gene.Start..bp.	Gene.End..bp.	Strand	Description
[truncated: 4,903 more rows]

## Sheet: Th1 vs double negative
Gene.Name	Associated.Gene.Name	logFC	unshrunk.logFC	logCPM	PValue	FDR	Gene.Biotype	Chromosome.Name	Gene.Start..bp.	Gene.End..bp.	Strand	Description
[truncated: 2,266 more rows]
