# Supplementary material for: IL-10-producing Th1 cells possess a distinct molecular signature in malaria
Source: J Clin Invest. 2023 Jan 3;133(1):e153733. doi: 10.1172/JCI153733 (PMC9797345; doi:10.1172/JCI153733)
Supplement: Supplemental table 6 [file jci-133-153733-s012.xlsx]

## Sheet: Related to Figure 5B
	S1 Day 0	S2 Day 0	S3 Day 0	S4 Day 0	S5 Day 0	S6 Day 0	S7 Day 0	S8 Day 0	S1 Day 15	S2 Day 15	S3 Day 15	S4 Day 15	S5 Day 15	S6 Day 15	S7 Day 15	S8 Day 15
PE-A___cMAF	0.56	0.96	0.99	0.76	1.05	0.9	0.83	0.84	1.1	1.44	1.81	1.97	1.3	1.15	1.52	1.56
BV421-A___Blimp-1	1.05	1.18	1.05	1.09	0.89	1.19	1.09	0.98	1.22	1.15	1.26	1.38	1.23	1.28	1.37	1.36
PE-Cy7-A___PD-1	0.19	0.31	0.42	0.23	0.87	0.7	0.21	0.57	0.94	1.8	2.12	2.46	1.27	1.16	1.25	1.77
BV785-A___CTLA-4	0.38	0.34	0.25	0.37	0.3	0.26	0.25	0.25	0.52	0.9	1.41	1.26	0.38	0.37	0.81	0.94
BV750-A___ICOS	0.36	0.61	0.66	0.45	0.99	0.89	0.7	0.72	1.51	2.57	3.37	3.23	1.46	1.29	3.27	3.32
APC-Cy7-A___CCR2	3.38	2.78	2.77	3.44	2.17	2.2	2.81	2.5	2.55	2.51	2.3	1.47	2.28	2.27	2.34	1.98
PE-Dazzle594-A___TIGIT	0.16	0.18	0.16	0.14	0.24	0.17	0.16	0.16	0.16	0.14	0.14	0.13	0.19	0.15	0.15	0.15
BV605-A___TIM-3	0.41	0.17	0.04	0.27	0.06	0.1	0.18	0.09	0.21	0.29	0.29	0.31	0.11	0.12	0.21	0.22
BV650-A___CCR5	0.02	-0.05	-0.03	-0.02	0.01	0	0.08	0.09	0.02	0.05	0.16	0.23	-0.01	0.06	0.38	0.25
BV711-A___T-bet	-0.17	-0.38	-0.29	-0.29	-0.3	-0.36	-0.26	-0.3	-0.22	-0.18	-0.04	0.09	-0.21	-0.32	-0.11	-0.11

## Sheet: Related to Figure 5E
	CTLA-4	Blimp-1	PD-1	cMAF	ICOS	CCR2	CCR5	TIM-3	T-bet	TIGIT
1	1.57	1.26	2.45	2.07	3.37	2.47	0.23	0.4	-0.09	0.14
2	1.26	1.34	2.91	2.27	3.1	0.76	0.15	0.6	0.23	0.11
3	2.68	1.7	2.47	2.57	4.31	1.9	0.51	0.74	0.35	0.11
4	1.31	1.42	1.05	1.66	3.69	2.12	0.23	0.17	-0.04	0.14
5	0.47	1.13	0.07	0.44	0.54	4.08	0.03	0.61	-0.21	0.15
6	-0.03	1.1	1.09	1.06	0.7	2.65	-0.03	-0.04	-0.45	0.16
7	-0.06	1.08	0.05	0.94	0.44	2.65	-0.05	-0.06	-0.43	0.15
8	0.16	1.02	2.08	1.13	1.1	2.61	0.03	0.05	-0.38	0.2
9	0.12	1.17	0.35	0.89	1.06	0.45	-0.04	0.07	-0.36	0.14
10	0.73	1.21	1.06	1.32	1.69	2.64	-0.02	0.04	-0.42	0.17
11	0.58	0.23	0.04	0.09	0.08	4.07	0.15	0.6	-0.07	0.13
12	1.22	1.33	2.37	1.97	3.3	2.42	1.39	0.35	-0.13	0.15
13	0.81	1.53	1.33	1.14	3.98	0.46	0.06	0.18	0	0.15
14	0.18	1.16	2.14	1.52	1.88	0.29	-0.02	0.23	-0.12	1.51
15	-0.06	1.22	0.19	1.09	1.22	2.38	-0.08	-0.05	-0.52	0.17
16	2.26	1.69	2.58	2.26	4.2	0.56	0.29	0.29	0.38	0.13
17	0.17	1.17	1.33	1.18	1.02	3.1	1.23	0	-0.42	0.16
18	1.82	1.4	2.66	2.37	3.85	2.03	0.24	0.46	0.11	1.35
19	0.41	1.12	0.97	1.03	0.32	1.93	0.27	1.14	0.09	0.14
20	0.36	0.99	-0.1	0.5	0.15	3.59	0.01	0.12	-0.1	0.1

## Sheet: Related to Figure 6D
	FOXP3	CD49b	TIM3	CCR2	CCR5	TIGIT	IFNG	IL-10	LAG3	PD1
1	2.89	0.02	-0.06	0.06	0	0.06	0	-0.02	0.23	2.82
2	2.4	0.13	-0.06	0.03	0.01	0.61	-0.02	0.04	2.46	1.64
3	2.62	0.07	-0.03	0.04	-0.02	-0.05	-0.04	-0.02	0.42	0.67
4	0.01	0.11	0.01	0.06	0.02	0.01	0	-0.03	0.57	0.47
5	0.02	1.96	0.03	0.07	0.11	0.06	0.08	-0.02	0.47	0.66
6	2.46	2.13	-0.02	0.06	0.07	0.5	-0.04	-0.04	0.16	2.86
7	2.34	2.43	0	0.06	0.09	0.18	-0.04	-0.02	0.39	0.81
8	0.04	1.88	0.03	0.09	0.12	0.31	0.16	-0.07	0.33	2.77
9	0.02	0.07	0	0.1	0.06	0.55	0.28	0.06	0.98	2.28
10	0.12	2.77	0	0.12	0.99	1.16	1.76	0.61	1.9	2.04
11	0.14	2.3	-0.02	0.11	0.64	1.46	1.31	0.31	3.44	2.7
12	0.08	0.15	-0.05	0.1	0.17	1.21	1.66	0.04	1.89	2.92
13	0.24	2.6	-0.06	0.11	1.42	1.64	1.99	2.19	3.99	2.72
14	0.12	0.21	-0.05	0.07	0.48	1.27	0.91	1.54	3.38	2.43
15	0.07	0.13	-0.04	0.06	0.06	0.94	0.56	0.07	3.18	2.45
16	0.25	0.41	-0.1	0.08	1.4	1.76	2.1	2.52	4.1	2.74
17	0.28	0.79	-0.17	0.11	0.74	1.95	3.53	0.21	4.26	3.29
18	0.42	0.72	-0.19	0.07	1.95	2.04	2.91	3.47	4.69	2.93
19	2.18	1.35	-0.06	0.12	1.62	1.36	0.33	2.96	3.99	1.8
20	0.15	0.52	0.01	0.1	1.04	0.66	0.83	2.33	1.45	1.65

## Sheet: Related to Figure 7D
Percent Positive events
	Control	MAF	PRDM1	IL10
LAG3	49.125	52.65	33.275	57.15
TIM3	52.05	61.625	31.85	58.75
Blimp1	63.525	59.5	37.375	55.025
CTLA4	71.2	71.3	38.725	66.9
CD49b	87.375	87.025	72.725	86.25
PD-1	82.325	79.5	62.525	82.75
ICOS	78.25	80.525	59.575	77.675
TIGIT	18	16.875	12.87	16.725
cMAF	23.85	9.9225	11.9075	17.35
CXCR3	30.35	35.075	21.475	25.13
CCR2	5.9395	3.0575	16.8727	4.758
CCR5	4.861	5.12375	4.7325	6.23175
CD45RA	27.7	25.9	45.575	24.4175
CCR7	33.75	31.425	43.175	26.8
MFI
	Control	MAF	PRDM1	IL10
CXCR3	30.35	35.075	21.475	25.13
CD45RA	27.7	25.9	45.575	24.4175
CTLA4	71.2	71.3	38.725	66.9
TIM3	52.05	61.625	31.85	58.75
CCR5	4.861	5.12375	4.7325	6.23175
ICOS	78.25	80.525	59.575	77.675
LAG3	49.125	52.65	33.275	57.15
CD49b	87.375	87.025	72.725	86.25
CCR7	33.75	31.425	43.175	26.8
TIGIT	18	16.875	12.87	16.725
PD1	82.325	79.5	62.525	82.75
CCR2	5.9395	3.0575	16.8727	4.758
Cmaf	23.85	9.9225	11.9075	17.35
Blimp1	63.525	59.5	37.375	55.025

## Sheet: Related to Figure 7E
	3	1	5	10	8	2	7	4	9	6
LAG3	2.42	0.4	0.3	3.79	3.07	0.32	0.99	0.02	3.3	0.22
TIM3	0.97	1.1	0.54	3.03	1.86	0.43	0.51	0.1	2.47	0.09
Blimp-1	1.11	2.26	1.78	1.59	2.14	1.31	-0.55	0.09	2.91	-0.69
CD49b	2.12	3.07	2.68	1.7	2.92	2.34	1.66	0.56	3.57	0.54
ICOS	1.72	3.05	2.28	3.21	2.73	2.19	2.49	0.11	3.68	-0.18
PD-1	2.36	3.24	2.87	3.27	3.32	2.2	3	0.14	4.53	1.25
CTLA-4	0.94	3.08	1.68	1.31	2.88	1.34	3.32	0.1	4.19	0.06
cMAF	0.08	0.55	0.23	0.1	0.45	0.08	0.46	0.01	1.47	0.01
CXCR3	0.37	0.59	0.31	1.57	0.51	0.32	0.29	-0.06	0.89	-0.11
TIGIT	0.12	0.42	2.46	0.26	0.39	0.16	1.4	0.12	1	0.16
CCR7	0.51	0.29	0.19	-1.08	0.19	0.35	0.32	0.47	0.02	0.44
CD45RA	0.94	0.29	0.24	0.94	0.24	0.62	0.27	1.09	-0.26	1.43
CCR5	0.1	0.09	0.07	3.32	0.15	0.07	0.23	0.08	0.17	0.02
CCR2	0.23	0.23	0.2	1.25	0.2	0.27	3.71	0.31	-0.3	2.69
